# Supplementary material for: Evolutionary persistence in Gunnera and the contribution of southern plant groups to the tropical Andes biodiversity hotspot
Source: PeerJ. 2018 Mar 16;6:e4388. doi: 10.7717/peerj.4388 (PMC5858603; doi:10.7717/peerj.4388)
Supplement: Supplemental Information 1 [file peerj-06-4388-s006.xml]

<?xml version="1.0" encoding="UTF-8" standalone="no"?><beast beautitemplate='STACEY' beautistatus='' namespace="beast.core:beast.evolution.alignment:beast.evolution.tree.coalescent:beast.core.util:beast.evolution.nuc:beast.evolution.operators:beast.evolution.sitemodel:beast.evolution.substitutionmodel:beast.evolution.likelihood" version="2.0">


    <data
id="plastidv3"
name="alignment">
                    <sequence id="seq_G_arenaria1" taxon="G_arenaria" totalcount="4" value="??????????GAAGGACATGATCAGCTGTGGATTCTTACATCCACCATTTTATATAGAATGAAGGTGCTCTTGACTCGACATCGTT-GTTTTGTTTCACTATAACCCC----TTATTG---------GTAA-TAGTA------CATGATGTAGCTCGAGTAGAAAGTATTGATTCATTTCTCAAGGGCAAGGATCTAGGGTTAGTGCCAATCAATAAGTTGGAAAAACTTCGTAAGTATATCTTCGATATAGAAATTCAAAGTATCCAATTAAAGTAAGCTTAAAATATAAAAGTCAAATTAGTTGGAATTGGTAAAGCTTTTTCGATCAAAAGTGTATCACGCGGGAATCAACCGTTCATATGATTTTTTGATAGAAAGAAATCACAAAAAAAGGTATGTTGCTGCCATTTTGAAACGATT-AAGGATCACCGAAGTAATGTCTAAACCCAATGATTCAAAGCAAAGATAAAGGATCCCGGAACAAGGAAAGACCCTTTT-CAATTGTATCAACAACTGGATTATAAGATTATAATAAAGAATACAAATAGATTGTAAAC---------GAGACAAACAAAGGGGGTTTAGAGACCACTCAATAAATGAAATGACTAAGGATTTTATTTCAAGCTCTTTGAGAGTTATCCAACTTGAGTTATGAGTAAGAATGATTTTTTTT-GGTAA-G-TAAG-AAAAAAAAA----CAACTTAAAT-------CATA------GTCTAATTGATTTGATGATTTTATGGATCTATTTTCCATTATAATTCTATATATAC---------TATACATAACTTCGAATCATTTTTTCTCGAGCCGTATGAGGATAAAACTTCC-TATACGTTTCTAGGGGGGGTATTGTTTGTCTATATCTATCCCAATGAG-CCGTCTATCGA-TTGT-GC?????????????????????????????????????????GTGAGACTCTGCTTGGCAAACGGGTAGATTATTCGGGGCGTTCCGTCATTGTTGTAGGCCCTTCACTTTCATTACATCGATGTGGATTGCCTCGCGAAATAGCAATAGAGCTTTTCCAGACATTTGTAATTCGTGGTCTAATTAGACAACACGTTGCTTCGAACATAGGGGTTGCTAAGAGTAAAATTCGTGAAAAAGAACCAATTGTCTGGGAAATACTTCAGGAAGTTATGCAGGGGCATCCTGTATTGCTGAATAGAGCACCTACTCTGCATAGATTAGGCATACAGGCATTCCAACCAATTTTAGTGGAAGGACGCGCTATTTGTTTACATCCATTAGTTCGTAAGGGATTCAATGCAGACTTTGATGGGGATCAAATGGCTGTTCATGTACCTTTATCTTTGGAAGCTCAAGCGGAGGCTCGTTTACTTATGTTTTCTCATATGAATCTCCTGTCTCCAGCTATTTGGGATCCCATTTCTGTACCAACTCAAGATATGTTACTTTAGAGCATATATTAACTCATATATCCTTTTCGATCGTTTCAATTGTAATTACGATTTATTTAATAACCTTATTAGTCGATGGAATCGTAGAACTATATGATTCATCAGAAAAAGGCATGATAGCTACTTTTTTTTTTATAACAGGGTTATTAGTAACCCGTTGGATTTATTCGGGACATTTCCCATTAAGTGATTTATATGAATCATTAATCTTCCTTTCCTGGAGTTTCTCCATTATTAATATGGTTCCGTATTTTAAAAAATATCAAAAAACTTTAAGCGCAATAACAGCACCAAGTGCTATTTTTATTCAAGGCTTTGCTACTTCAGGTCTTTTAACTGAAATGCATCAATCCACAATATTAGTACCCGCTCTACAATCCCAG??????????????????????????????????????????????????????????????GCTGCTGTCGAAGCTCCATCCACAAATGGATAAAACTTCGGTATTAGATTAGTGTATACGAGTTTTTAAAAGTAAAATAAAAGAGCAATAACCAATTCCTTGTTCTATCAAGAGTATTGGTATTGCTCTTTTA-TTTATAT-----------------------------AAAATATATAATATTTAAAATATAAGTCTTTTTATTTATTTATTTAGTTTTATTTCAATTTAA--------------TTAAAAGTATTCTTATGTGTTGTTTTATTATTGAGTATCTTATTTTTGTTCTGTACTAATATTATATA------CGTTCTTCTCAATAAAAATGAAAATATTATACCTAATATTTGCATTTCAGAAGTAAGAAAGA----TAAGAAAGATAAGAAAAACTAAATTAAATAATTAAAAA--------TG-GTAGA--------------TTAAAGAAGAGTAGATGGGCGGATGTAGCCAAGTGGATCAAGGCAATGGATTGTGAATCCACCATGCGCGA?????CAGAAACTAAAGCAGGTGTTGGATTCAAAGCTGGTGTTAAAGATTACAAATTGACTTATTATACTCCTGACTATGAAACCAAAGATACTGATATCTTGGCAGCATTCCGAATGACTCCTCAACCTGGAGTTCCACCTGAGGAAGCAGGGGCCGCGGTAGCTGCCGAATCTTCTACTGGTACATGGACAACTGTGTGGACTGATGGACTTACCAGCCTTGATCGTTACAAAGGACGATGCTACAACATCGAGCCCGTTGCTGGAGAAGAAAATCAATATATTGCTTATGTAGCTTACCCTTTAGACCTTTTTGAAGAAGGTTCTGTTACTAACATGTTTACTTCCATTGTGGGGAATGTATTTGGGTTCAAAGCCCTACGCGCTCTACGTCTGGAGGATCTGCGAATCCCTCCTGCTTATGTTAAAACCTTCCAAGGCCCACCTCATGGCATCCAAGTTGAGAGAGATAAATTGAACAAGTATGGTCGTCCCCTATTGGGATGTACTATTAAACCTAAATTGGGTTTATCTGCTAAGAACTACGGCAGAGCAGTTTATGAATGTCTTCGCGGTGGACTTGATTTTACCAAAGATGATGAGAACGTGAACTCCCAACCATTTATGCGTTGGAGAGACCGTTTCTTATTTTGTGCCGAAGCAATTTATAAAGCACAGGCTGAAACAGGTGAAATCAAAGGACATTACTTGAATGCTACTGCAGGT????????????????????????????????????????????????????????????????????????????????????????????????????????????????????????????????????????????????????????????????????????????????????????????????????????????????????????????????????????????????????????????????????????????????????????????????????????????????????????????????????????????????????????????????????????????????????????????????????????????????????????????????????????????????????????????????????????????????????????????????????????????????????????????????????????????????????????????????????????????????????????????????????????????????????????????????????????????????????????????????????????????????????????????????????????????????????????????????????????????????TATGTGTCAGATATACTAATACCCCACCCCATCCATCTGGAAATCTTGGTTCAAACCCTTCGCTACTGGGTGAAAGATGCTCCTTCTTTGCATTTAGTACGATTTTTTCTACACGAGTATCGTAATTGGAATAGTCTTATTACTTCAATTACTCCAAAAAAATCCATTTACTTTTTGAAAAAAAGTAATAATCAAAGATTATTCTTATTACTATATAATTCTCATGTATGTGAATACGAATACATGTTTGTTTTTCTCCGTAATCAATCTTATCATTTACGATCAACATCTTCTGAGGTCCTTCTTGAGCGAATATATTTCTATGGAAAAATAGAACAGCTTGTAGGAGTCTTTATTAAGGATTTTCAGGGCATCCTATGTATGTTCAAGGATCCCTTCATGCATTATGTTAGGTATCAAGGAAAATCCATTTTGGCTTCAAAGGGAACGATCCTTATGATGAATAAATGGAAATATTACTTTCTAAATTTCTGGCAATGTCATTTTTACGTGTGGTCTCAACCGGGAAGGATCTATATAAACCAATTATACAATCATTCCCTAGACTTGCTGGGCTATCTTTCAAGTGTGCGACTAAGTCCTTCAGTGTTACGGAGTCAAATGTTAGAAAATTCATTTATAATAGATACTGCTCTTAAGAAGTTTGATACTATAATTCCAATTATTACTTTAATTGGATCATTGGCTAAAGCTAAATTTTGTAATGTATTAGGGCATCCCATTAGTAAGTCGGCTTGGGCCGATTCATCAGATTCTGATATTATCGACCGATTTGGGTGGATATGCAGAAATCTTTCTCATTATCACAGTGGATCTCAAAAAAAAAGAAT"/>
                    <sequence id="seq_G_atropurpurea1" taxon="G_atropurpurea" totalcount="4" value="CGTGCGACTTGAAGGACATGATCAGATGTGGATTCTTACATCCACCATTTTATATAGAATGAAGGTGCTCTTGACTCGACATCGTT-GTTTTGTTTTACTATAACCCC----TTATTG---------GTAAATAGTA------CATGATGTAGCTCGAGTAGAAAGTATTGATTCATTTCTCAAGGGCAAGGATCTAGGGTTAGTGCCAATCAATAAGTTGGAAAAACTTCGTAAGTATATCTTCGATATAGAAATTCAAAGTATCCAATTAAAGCAAGCTTAAAATATAAAAGTCAAATTAGTTGGAATTGGTAAAACTTTTTCGATCAAAAGTGTATCACGCGGGAATCAACCGTTCATATGATTTTTTGATAGAAAGAAATCACAAAAAAAGGTATGTTGCTGCCATTTTGAAACGATT-AAGGATCACCGAAGTAATGTCTAAACCCAATGATTCAAAGCAAAGATAAAGGATCTCGGAACAAGGAAAGACCCTTTT-CAATTGTATCAACAACTGGATT--------ATAATAAAGAATACAAATAGATTGTAAAC---------GAGACAAACAAAGGGGGTTTAGAGACCACTCAATAAATGAAATGACTAAGGATTTTATTTCAAGCTCTTTGAGAGTTATCCAACTTGAGTTATGAGTAAGAATGATTTTTTTT-GGTAA-G-TAAG-AAGAAAAAA----CAACTTAAAT-------CATA------GTCTAATTGATTTGATGATTTTATGGATCTATTTTCCATTAGAATTCTATATATAC---------TATACATAACTTCGAATCATTTTTTCTCGAGCCGTATGAGGATAAAACTTCC-TATACGTTTCTAGGGGGGGTATTGTTTATCTATATCTATCCCAATGAG-CCGTCTATCGAATTGTTGCAATTGA?????????????????????????GGAAGATTTCGTGAGACTCTGCTTGGCAAACGGGTAGATTATTCGGGGCGTTCCGTCATTGTTGTAGGCCCTTCACTTTCATTACATCGATGTGGATTGCCTCGCGAAATAGCAATAGAGCTTTTCCAGACATTTGTAATTCGTGGTCTAATTAGACAACACGTTGCTTCGAACATAGGGGTTGCTAAGAGTAAAATTCGTGAAAAAGAACCAATTGTCTGGGAAATACTTCAGGAAGTTATGCAGGGGCATCCTGTATTGCTGAATAGAGCACCTACTCTGCATAGATTAGGCATACAGGCATTCCAACCAATTTTAGTGGAAGGACGCGCTATTTGTTTACATCCATTAGTTCGTAAGGGATTCAATGCAGACTTTGATGGGGATCAAATGGCTGTTCATGTACCTTTATCTTTGGAAGCTCAAGCGGAGGCTCGTTTACTTATGTTTTCTCATATGAATCTCCTGTCTCCAGCTATTGGGGATCCCATTTCTGTACCAACTCAAGA???????CTTTAGAGCATATATTAACTCATATATCCTTTTCGATCGTTTCAATTGTAATTACTATTTATTTAATAACCTTATTAGTCAATGGAATCGTAGAACTATATGATTCATCAGAAAAAGGCATGATAGCTACTTTTTTTTGTATAACAGGGTTATTAGTAACCCGTTGGATTTTTTCGGGACATTTCCCATTAAGTGATTTATATGAATCATTAATCTTCCTTTCCTGGAGTTTCTCCATTATTAATAAGGTTCCGTATTTAAAAAAATATCAAAAAACTTTAAGCACAATAACAGCACCAAGTGCTATTTTTACTCAAGGCTTTGCTACTTCAGGTCTTTTAACTGAAATGCATCAATCCACAATATTAGTACCTGCTCTACAATCCCAATGGTTAATGATGCACGTAA???????????AACGTAATGCTCATAACTTCCCTCTAGA-CTAGCTGCTGTCGA-GCTCCATCCACAAATGGATAAAACTTCGGTATTAGATTAGTGTATACGAGTTTTTTTAAGTAAAA-----GAGCAATAACCAATTCCTTGTTCTATCAAGAGTATTGGTATTGCTCTTTTACTTTATATATATTAGTCTTTTATT-ATATATTTATATAATATATATAATATTTTATATATAAGTCTTTTTATTTAGTTTTATTTCTTTATTTGAATTTAA--------------GAAAAAGTATTCTTATGTGTTGTTTTATTATTGAGTATCTTATTTTTGTTCTGTACTAATATTATATA------CGTTCTTCTCAATAAAAATTAAAATATTATACCTAATTTCTTAATTTCAGAAGTAAGAAATAAAGATAAGAAAA---------ACTAAATTAAATAATAAAAA--------CTG-GTAGA--------------TTAAAGAAGAGTAAATGGGCGGATGTAGCCAAGTGGATCAAGGCAATGGATTGTGAATCCACCATG??????????????????????????????????????????????????????????????????????????????????????????????????????????????????????????????????????????????????????????????????????????????????????????????????????????????????????????????????????????????????????????????????????????????????????????????????????????????????????????????????????????????????????????????????????????????????????????????????????????????????????????????????????????????????????????????????????????????????????????????????????????????????????????????????????????????????????????????????????????????????????????????????????????????????????????????????????????????????????????????????????????????????????????????????????????????????????????????????????????????????????????????????????????????????????????????????????????????????????????????????????????????????????????????????????????????????????????????????????????????????????????????????????????????????????????????????????????????????????????????????????????????????????????????????????????????????????????????????????????????????????????????????????????????????????????????????????????????????????????????????????????????????????????????????????????????????????????????????????????????????????????????????????????????????????????????????????????????????????????????????????????????????????????????????????????????????????????????????????????????????????????????????????????????????????????????????????????????????????????????????????????CTTATGTGTCAGATATACTAATACCCCACCCCATCCATCTGGAAATCTTGGTTCAAACCCTTCGCTACTGGGTGAAAGATGCTCCTTCTTTGCATTTAGTACGATTTTTTCTACACGAGTATCGTAATTGGAATAGTCTTATTACTTCAATTACTCCAAATAAATCCATTTACTTTTTTTCAAAAAGTAATAATCAAAGATTATTCTTATTACTATATAATTCTCATGTATGTGAATACGAATACATGTTCATTTTTCTCCGTAATCAATCTTATCATTTACGATCAACATCTTCTGAGGTCCTTCTTGAGCGAATATATTTTTATGGAAAAATAGAACAGCTTGTAGGAGTCTTTATTAATGATTTTCAGGGCATCTTATGTATGTTCAAGGATCCCTTCATGCATTATGTTAGGTATCAAGGAAAATCCATTTTGGCTTCAAAGGGAACGATCCTTATGATGAATAAATGGAAATATTACTTTATAAATTTCTGGCAATGTCATTTTTACGTGTGGTCTCAACCGGGAAGGATCTATATAAACCAATTATACAATCATCCCCTAGACTTGCTGGGCTATCTTTCAAGTGTGCGACTAAGTCCTTCAGTGTTACGGAGTCAAATGTTAGAAAATTCATTTATAATAGATACTGCTATTAAGAAGTTTGATACTATAATTCCAATTATTACTTTAATTGGATCATTGGCTAAAGCTAAATTTTGTAATGTATTAGGGCATCCCATTAGTAAGCCAGCTTGGGCCGATTCATCAGATTCTGATATTATCGACCGATTTGGGCGGATATGCAGAAATCTTTCTCATTATCACAGTGGATCCTCAAAAAAA?????"/>
                    <sequence id="seq_G_boliviana1" taxon="G_boliviana" totalcount="4" value="CGTGCGACTTGAAGGACATGATCAGATGTGGATTCTTACATCCACCATTTTATATAGAATGAAGGTGCTCTTGACTCGACATCGTT-GTTTTGTTTTACTATAACCCC----TTATTG---------GTAAATAGTA------CATGATGTAGCTCGAGTAGAAAGTATTGATTCATTTCTCAAGGGCAAGGATCTAGGGTTAGTGCCAATCAATAAGTTGGAAAAACTTCGTAAGTATATCTTCGATATAGAAATTCAAAGTATCCAATTAAAGCAAGCTTAAAATATAAAAGTCAAATTAGTTGGAATTGGTAAAACTTTTTCGATCAAAAGTGTATCACGCGGGAATCAACCGTTCATATGATTTTTTGATAGAAAGAAATCACAAAAAAAGGTATGTTGCTGCCATTTTGAAACGATT-AAGGATCACCGAAGTAATGTCTAAACCCAATGATTCAAAGCAAAGATAAAGGATCTCGGAACAAGGAAAGACCCTTTT-CAATTGTATCAACAACTGGATT--------ATAATAAAGAATACAAATAGATTGTAAAC---------GAGACAAACAAAGGGGGTTTAGAGACCACTCAATAAATGAAATGACTAAGGATTTTATTTCAAGCTCTTTGAGAGTTATCCAACTTGAGTTATGAGTAAGAATGATTTTTTTT-GGTAA-G-TAAG-AAGAAAAAA----CAACTTAAAT-------CATA------GTCTAATTGATTTGATGATTTTATGGATCTATTTTCCATTAGAATTCTATATATAC---------TATACATAACTTCGAATCATTTTTTCTCGAGCCGTATGAGGATAAAACTTCC-TATACGTTTCTAGGGGGGGTATTGTTTATCTATATCTATCCCAATGAG-CCGTCTATCGAATTGTTGCAATT??????????????????????????GGGAAGATTTCGTGAGACTCTGCTTGGCAAACGGGTAGATTATTCGGGGCGTTCCGTCATTGTTGTAGGCCCTTCACTTTCATTACATCGATGTGGATTGCCTCGCGAAATAGCAATAGAGCTTTTCCAGACATTTGTAATTCGTGGTCTAATTAGACAACACGTTGCTTCGAACATAGGGGTTGCTAAGAGTAAAATTCGTGAAAAAGAACCAATTGTCTGGGAAATACTTCAGGAAGTTATGCAGGGGCATCCTGTATTGCTGAATAGAGCACCTACTCTGCATAGATTAGGCATACAGGCATTCCAACCAATTTTAGTGGAAGGACGCGCTATTTGTTTACATCCATTAGTTCGTAAGGGATTCAATGCAGACTTTGATGGGGATCAAATGGCTGTTCATGTACCTTTATCTTTGGAAGCTCAAGCGGAGGCTCGTTTACTTATGTTTTCTCATATGAATCTCCTGTCTCCAGCTATTGGGGATCCCATTTCTGTACCAACTCAAGAT????TACTTTAGAGCATATATTAACTCATATATCCTTTTCGATCGTTTCAATTGTAATTACTATTTATTTAATAACCTTATTAGTCAATGGAATCGTAGAACTATATGATTCATCAGAAAAAGGCATGATAGCTACTTTTTTTTGTATAACAGGGTTATTAGTAACCCGTTGGATTTTTTCGGGACATTTCCCATTAAGTGATTTATATGAATCATTAATCTTCCTTTCCTGGAGTTTCTCCATTATTAATATGGTTCCGTATTTTAAAAAATATCAAAAAACTTTAAGCACAATAACAGCACCTAGTGCTATTTTTACTCAAGGCTTTGCTACTTCAGGTCTTTTAACTGAAATGCATCAATCCACAATATTAGTACCTGCTCTACAATCCCAATGGTTAATGATGCACGTAATGTTATGCATGAACGTAATGCTCATAACTTCCCTCTAGACCTAGCTGCTGTCGAAGCTCCATCCACAAATGGATAAAACTTCGGTATTAGATTAGTGTATACGAGTTTTTTTAAGTAAAA-----GAGCAATAACCAATTCCTTGTTCTATCAAGAGTATTGGTATTGCTCTTTTACTTTATATATATTAGTCTTTTATT-TTATATTTATATAAAATATATAATATTTTATATATAAGTCTTTTTATTTAGTTTTATTTCTTTATTTCAATTTAA--------------GAAAAAGTATTCTTATGTGTTGTTTTATTATGGAGTATCTTATTTTTGTTCTGTACTAATATTATATA------CGTTCTTCTCAATAAAAATTAAAATATTATACCTAATTTCTTAATTTCAGAAGTAAGAAATAAAGATAAGAAAA---------ACTAAATTAAATAATAAAAA--------CTG-GTAGA--------------TTAAAGAAGAGTAAATGGGCGGATGTAGCCAAGTGGATCAAGGCAATGGATTGTGAATCCACCATGC?????CAAACAGAAACTAAAGCAGGTGTTGGATTCAAAGCTGGTGTTAAAGATTACAAATTGACTTATTATACTCCTGACTATGAAACCAAAGATACTGATATCTTGGCAGCATTCCGAATGACTCCTCAACCCGGAGTTCCACCTGAGGAAGCAGGGGCCGCGGTAGCTGCCGAATCTTCTACTGGTACATGGACAACTGTGTGGACTGATGGACTTACCAGCCTTGATCGTTACAAAGGACGATGCTACGGCATCGAGCCCGTTGCTGGAGAAGAAAATCAATATATTGCTTATGTAGCTTACCCTTTAGACCTTTTTGAAGAAGGTTCTGTTACTAACATGTTTACTTCCATTGTGGGGAATGTATTTGGGTTCAAAGCCCTACGCGCTCTTCGTCTGGAGGATCTGCGAATCCCTCCTGCTTATGTTAAAACCTTCCAAGGCCCACCTCATGGCATCCAAGTTGAGAGAGATAAATTGAACAAGTATGGTCGTCCCCTATTGGGATGTACTATTAAACCTAAATTGGGTTTATCTGCTAAGAACTACGGCAGAGCAGTTTATGAATGTCTTCGCGGTGGACTTGATTTTACCAAAGATGATGAGAACGTGAACTCCCAACCATTTATGCGTTGGAGAGACCGTTTCTTATTTTGTGCCGAAGCACTTTATAAAGCACAGGCTGAAACAGGTGAAATCAAAGGACATTACTTGAATGCTACTGCAG????????????????????????????????????????????????????????????????????????????????????????????????????????????????????????????????????????????????????????????????????????????????????????????????????????????????????????????????????????????????????????????????????????????????????????????????????????????????????????????????????????????????????????????????????????????????????????????????????????????????????????????????????????????????????????????????????????????????????????????????????????????????????????????????????????????????????????????????????????????????????????????????????????????????????????????????????????????????????????????????????????????????????????????????????????????????????????????????????????????????????????????ATATACTAATACCCCACCCCATCCATCTGGAAATCTTGGTTCAAACCCTTCGCTACTGGGTGAAAGATGCTCCTTCTTTGCATTTAGTACGATTTTTTCTACACGAGTATCGTAATTGGAATAGTCTTATTACTTCAATTACTCCAAATAAATCCATTTACTTTTTTTCAAAAAGTAATAATCAAAGATTATTCTTATTACTATATAATTCTCATGTATGTGAATACGAATACATGTTCATTTTTCTCCGTAATCAATCTTATCATTTACGATCAACATCTTCTGAGGTCCTTCTTGAGCGAATATATTTTTATGGAAAAATAGAACAGCTTGTAGGAGTCTTTATTAATGATTTTCAGGGCATCTTATGTATGTTCAAGGATCCCTTCATGCATTATGTTAGGTATCAAGGAAAATCCATTTTGGCTTCAAAGGGAACGATCCTTATGATGAATAAATGGAAATATTACTTTATAAATTTCTGGCAATGTCATTTTTACGTGTGGTCTCAACCGGGAAGGATCTATATAAACCAATTATACAATCATCCCCTAGACTTGCTGGGCTATCTTTCAAGTGTGCGACTAAGTCCTTCAGTGTTACGGAGTCAAATGTTAGAAAATTCATTTATAATAGATACTGCTATTAAGAAGTTTGATACTATAATTCCAATTATTACTTTAATTGGATCATTGGCTAAAGCTAAATTTTGTAATGTATTAGGGCATCCCATTAGTAAGCCAGCTTGGGCCGATTCATCAGATTCTGATATTATCGACCGATTTGGGCGGATATGCAGAAATCTTT??????????????????????????????????"/>
                    <sequence id="seq_G_bracteata1" taxon="G_bracteata" totalcount="4" value="????????????????????????????????????????????????????????????????????????????????????????????????????????????????????????????????????????????????????????????????????????????????????????????????????????????????????????????????????????????????????????????????????????????????????????????????????????????????????????????????????????????????????????????????????????????????????????????????????????????????????????????????????????????????????????????????????????????????????????????????????????????????????????????????????????????????????????????????????????????????????????????????????????????????????????????????????????????????????????????????????????????????????????????????????????????????????????????????????????????????????????????????????????????????????????????????????????????????????????????????????????????????????????????????????????????????????????????????????????????????????????????????????????????????????????????????????????????????????????????????????????????????????????????TAGATTATTCGGGGCGTTCCGTCATTGTTGTAGGCCCTTCACTTTCATTACATCGATGTGGATTGCCTCGCGAAATAGCAATAGAGCTTTTCCAGACATTTGTAATTCGTGGTCTAATTAGACAACACGTTGCTTCGAACATAGGGGTTGCTAAGAGTAAAATTCGTGAAAAAGAACCAATTGTCTGGGAAATACTTCAGGAAGTTATGCAGGGGCATCCTGTATTGCTGAATAGAGCACCTACTCTGCATAGATTAGGCATACAGGCATTCCAACCAATTTTAGTGGAAGGACGCGCTATTTGTTTACATCCATTAGTTCGTAAGGGATTCAATGCAGACTTTGATGGGGATCAAATGGCTGTTCATGTACCTTTATCTTTGGAAGCTCAAGCGGAGGCTCGTTTACTTATGTTTTCTCATATGAATCTCCTGTCTCCAGC???????????????????????????????????????????????????????????????????????????????????????????????????????????????????????????????????????????????????????????????????????????????????????????????????????????????????????????????????????????????????????????????????????????????????????????????????????????????????????????????????????????????????????????????????????????????????????????????????????????????????????????????????????????????????????????????????????????????????????????????????????????????????????????????????????????????????????????????????????????????????????????????????????????????????????????????????????????????????????????????????????????????????????????????????????????????????????????????????????????????????????????????????????????????????????????????????????????????????????????????????????????????????????????????????????????????????????????????????????????????????????????????????????????????????????????????????????????????????????????????????????????????????????????????????????????????????????????????????????????????????????????????????????????????????????????????????????????????????????????????????????????????????????????????????????????????????????????????????????????????????????????????????????????????????????????????????????????????????????????????????????????????????????????????????????????????????????????????????????????????????????????????????????????????????????????????????????????????????????????????????????????????????????????????????????????????????????????????????????????????????????????????????????????????????????????????????????????????????????????????????????????????????????????????????????????????????????????????????????????????????????????????????????????????????????????????????????????????????????????????????????????????????????????????????????????????????????????????????????????????????????????????????????????????????????????????????????????????????????????????????????????????????????????????????????????????????????????????????????????????????????????????????????????????????????????????????????????????????????????????????????????????????????????????????????????????????????????????????????????????????????????????????????????????????????????????????????????????????????????????????????????????????????????????????????????????????????????????????????????????????????????????????????????????????????????????????????????????????????????????????????????????????????????????????????????????????????????????????????????????????????????????????????????????????????????????????????????????????????????????????????????????????????????????????????????????????????????????????????????????????????????????????????????????????????????????????????????????????????????????????????????????????????????????????????????????????????????????????????????????????????????????????????????????????????????????????????????????????????????????????????????????????????????????????????????????????????????????????????????????????????????????????????????????????????????????????????????????????????????????????????????????????????????????????????????????????????????????????????????????????????????????????????????????????????????????????????????????????????????????????????????????????????????????????????????????????????????????????????????????????????????????????????????????????"/>
                    <sequence id="seq_G_brephogea1" taxon="G_brephogea" totalcount="4" value="??????????GAAGGACATGATCAGATGTGGATTCTTACATCCACCATTTTATATAGAATGAAGGTGCTCTTGACTCGACATCGTT-GTTTTGTTTTACTATAACCCC----TTATTG---------GTAAATAGTA------CATGATGTAGCTCGAGTAGAAAGTATTGATTCATTTCTCAAGGGCAAGGATCTAGGGTTAGTGCCAATCAATAAGTTGGAAAAACTTCGTAAGTATATCTTCGATATAGAAATTCAAAGTATCCAATTAAAGCAAGCTTAAAATATAAAAGTCAAATTAGTTGGAATTGGTAAAACTTTTTCGATCAAAAGTGTATCACGCGGGAATCAACCGTTCATATGATTTTTTGATAGAAAGAAATCACAAAAAAAGGTATGTTGCTGCCATTTTGAAACGATT-AAGGATCACCGAAGTAATGTCTAAACCCAATGATTCAAAGCAAAGATAAAGGATCTCGGAACAAGGAAAGACCCTTTT-CAATTGTATCAACAACTGGATT--------ATAATAAAGAATACAAATAGATTGTAAAC---------GAGACAAACAAAGGGGGTTTAGAGACCACTCAATAAATGAAATGACTAAGGATTTTATTTCAAGCTCTTTGAGAGTTATCCAACTTGAGTTATGAGTAAGAATGATTTTTTTT-GGTAA-G-TAAG-AAGAAAAAA----CAACTTAAAT-------CATA------GTCTAATTGATTTGATGATTTTATGGATCTATTTTCCATTAGAATTCTATATATAC---------TATACATAACTTCGAATCATTTTTTCTCGAGCCGTATGAGGATAAAACTTCC-TATACGTTTCTAGGGGGGGTATTGTTTATCTATATCTATCCCAATGAG-CCGTCTATCGAATTGTTGCAA?????????????????????????????GGAAGATTTCGTGAGACTCTGCTTGGCAAACGGGTAGATTATTCGGGGCGTTCCGTCATTGTTGTAGGCCCTTCACTTTCATTACATCGATGTGGATTGCCTCGCGAAATAGCAATAGAGCTTTTCCAGACATTTGTAATTCGTGGTCTAATTAGACAACACGTTGCTTCGAACATAGGGGTTGCTAAGAGTAAAATTCGTGAAAAAGAACCAATTGTCTGGGAAATACTTCAGGAAGTTATGCAGGGGCATCCTGTATTGCTGAATAGAGCACCTACTCTGCATAGATTAGGCATACAGGCATTCCAACCAATTTTAGTGGAAGGACGCGCTATTTGTTTACATCCATTAGTTCGTAAGGGATTCAATGCAGACTTTGATGGGGATCAAATGGCTGTTCATGTACCTTTATCTTTGGAAGCTCAAGCGGAGGCTCGTTTACTTATGTTTTCTCATATGAATCTCCTGTCTCCAGCTATTGGGGATCCCATTTCTGTACCAACTCAAGATATG???CTTTAGAGCATATATTAACTCATATATCCTTTTCGATCGTTTCAATTGTAATTACTATTTATTTAATAACCTTATTAGTCAATGGAATCGTAGAACTATATGATTCATCAGAAAAAGGCATGATAGCTACTTTTTTTTGTATAACAGGGTTATTAGTAACCCGTTGGATTTTTTCGGGACATTTCCCATTAAGTGATTTATATGAATCATTAATCTTCCTTTCCTGGAGTTTCTCCATTATTAATAAGGTTCCGTATTTAAAAAAATATCAAAAAACTTTAAGCACAATAACAGCACCAAGTGCTATTTTTACTCAAGGCTTTGCTACTTCAGGTCTTTTAACTGAAATGCATCAATCCACAATATTAGTACCTGCTCTACAATCCCAATGGTTAATGATG????????????????????????????????????????????????TAGCTGCTGTCGAAGCTCCATCCACAAATGGATAAAACTTCGGTATTAGATTAGTGTATACGAGTTTTTTTAAGTAAAA-----GAGCAATAACCAATTCCTTGTTCTATCAAGAGTATTGGTATTGCTCTTTTACTTTATATATATTAGTCTTTTATT-ATATATTTATATAATATATATAATATTTTATATATAAGTCTTTTTATTTAGTTTTATTTCTTTATTTCAATTTAA--------------GAAAAAGTATTCTTATGTGTTGTTTTATTATTGAGTATCTTATTTTTGTTCTGTACTAATATTATATA------CGTTCTTCTCAATAAAAATTAAAATATTATACCTAATTTCTTAATTTCAGAAGTAAGAAATAAAGATAAGAAAA---------ACTAAATTAAATAATAAAAA--------CTG-GTAGA--------------TTAAAGAAGAGTAAATGGGCGGATGTAGCCAAGTGGATCAAGGCAATGGATTGTGAATCCACCATGC????ACAAACAGAAACTAAAGCAGGTGTTGGATTCAAAGCTGGTGTTAAAGATTACAAATTGACTTATTATACTCCTGACTATGAAACCAAAGATACTGATATCTTGGCAGCATTCCGAATGACTCCTCAACCCGGAGTTCCTGCTGAGGAAGCAGGGGCCGCGGTAGCTGCCGAATCTTCTACTGGTACATGGACAACTGTGTGGACTGATGGACTTACCAGCCTTGATCGTTACAAAGGACGATGCTACGGCATCGAGCCCGTTGCTGGAGAAGAAAATCAATATATTGCTTATGTAGCTTACCCTTTAGACCTTTTTGAAGAAGGTTCTGTTACTAACATGTTTACTTCCATTGTGGGGAATGTATTTGGGTTCAAAGCCCTACGCGCTCTTCGTCTGGAGGATCTGCGAATCCCTACTGCTTATGTTAAAACCTTCCAAGGCCCACCTCATGGCATCCAAGTTGAGAGAGATAAATTGAACAAGTATGGTCGTCCCCTATTGGGATGTACTATTAAACCTAAATTGGGTTTATCTGCTAAGAACTACGGCAGAGCAGTTTATGAATGTCTTCGCGGTGGACTTGATTTTACCAAAGATGATGAGAACGTGAACTCCCAACCATTTATGCGTTGGAGAGACCGTTTCTTATTTTGTGCCGAAGCAATTTATAAAGCACAGGCTGAAACAGGTGAAATCAAAGGACATTACTTGAATGCTACTGCAGGTACATGCGAA????????????????????????????????????????????????????????????????????????????????????????????????????????????????????????????????????????????????????????????????????????????????????????????????????????????????????????????????????????????????????????????????????????????????????????????????????????????????????????????????????????????????????????????????????????????????????????????????????????????????????????????????????????????????????????????????????????????????????????????????????????????????????????????????????????????????????????????????????????????????????????????????????????????????????????????????????????????????????????????????????????????????????????????????????????????TTAGAGGACAAATTCTCACATTTAAATTATGTGTCAGATATACTAATACCCCACCCCATCCATCTGGAAATCTTGGTTCAAACCCTTCGCTACTGGGTGAAAGATGCTCCTTCTTTGCATTTAGTACGATTTTTTCTACACGAGTATCGTAATTGGAATAGTCTTATTACTTCAATTACTCCAAATAAATCCATTTACTTTTTTTCAAAAAGTAATAATCAAAGATTATTCTTATTACTATATAATTCTCATGTATGTGAATACGAATACATGTTCATTTTTCTCCGTAATCAATCTTATCATTTACGATCAACATCTTCTGAGGTCCTTCTTGAGCGAATATATTTTTATGGAAAAATAGAACAGCTTGTAGGAGTCTTTATTAATGATTTTCAGGGCATCTTATGTATGTTCAAGGATCCCTTCATGCATTATGTTAGGTATCAAGGAAAATCCATTTTGGCTTCAAAGGGAACGATCCTTATGATGAATAAATGGAAATATTACTTTATAAATTTCTGGCAATGTCATTTTTACGTGTGGTCTCAACCGGGAAGGATCTATATAAACCAATTATACAATCATCCCCTAGACTTGCTGGGCTATCTTTCAAGTGTGCGACTAAGTCCTTCAGTGTTACGGAGTCAAATGTTAGAAAATTCATTTATAATAGATACTGCTATTAAGAAGTTTGATACTATAATTCCAATTATTACTTTAATTGGATCATTGGCTAAAGCTAAATTTTGTAATGTATTAGGGCATCCCATTAGTAAGCCAGCTTGGGCCGATTCATCAGATTCTGATATTATCGACCGATTTGGGCGGATATGCAGAAATCTTTCTCATTATCACAG?????????????????????"/>
                    <sequence id="seq_G_chilensis1" taxon="G_chilensis" totalcount="4" value="????????????????????????????TGGATTCTTACATCCACCATTTTATATAGAATGAAGGTGCTCTTGACTCGACATCGTT-GTTTTGTTTTACTATAACCCC----TTATTG---------GTAAATAGTA------CATGATGTAGCTCGAGTAGAAAGTATTGATTCATTTCTCAAGGGCAAGGATCTAGGGTTAGTGCCAATCAATAAGTTGGAAAAACTTCGTAAGTATATCTTCGATATAGAAATTCAAAGTATCCAATTAAAGCAAGCTTAAAATATAAAAGTCAAATTAGTTGGAATTGGTAAAACTTTTTCGATCAAAAGTGTATCACGCGGGAATCAACCGTTCATATGATTTTTTGATAGAAAGAAATCACAAAAAAAGGTATGTTGCTGCCATTTTGAAACGATT-AAGGATCACCGAAGTAATGTCTAAACCCAATGATTCAAAGCAAAGATAAAGGATCTCGGAACAAGGAAAGACCCTTTT-CAATTGTATCAACAACTGGATT--------ATAATAAAGAATACAAATAGATTGTAAAC---------GAGACAAACAAAGGGGGTTTAGAGACCACTCAATAAATGAAATGACTAAGGATTTTATTTCAAGCTCTTTGAGAGTTATCCAACTTGAGTTATGAGTAAGAATGATTTTTTTT-GGTAA-G-TAAG-AAGAAAAAA----CAACTTAAAT-------CATA------GTCTAATTGATTTGATGATTTTATGGATCTATTTTCCATTAGAATTCTATATATAC---------TATACATAACTTCGAATCATTTTTTCTCGAGCCGTATGAGGATAAAACTTCC-TATACGTTTCTAGGGGGGGTATTGTTTATCTATATCTATCCCAATGGG-CCGTCTATCGAATTGTTGCAATTGATGTTCGATCCCCGAA??????????GGAAGATTTCGTGAGACTCTGCTTGGCAAACGGGTAGATTATTCGGGGCGTTCCGTCATTGTTGTAGGCCCTTCACTTTCATTACATCGATGTGGATTGCCTCGCGAAATAGCAATAGAGCTTTTCCAGACATTTGTAATTCGTGGTCTAATTAGACAACACGTTGCTTCGAACATAGGGGTTGCTAAGAGTAAAATTCGTGAAAAAGAACCAATTGTCTGGGAAATACTTCAGGAAGTTATGCAGGGGCATCCTGTATTGCTGAATAGAGCACCTACTCTGCATAGATTAGGCATACAGGCATTCCAACCAATTTTAGTGGAAGGACGCGCTATTTGTTTACATCCATTAGTTCGTAAGGGATTCAATGCAGACTTTGATGGGGATCAAATGGCTGTTCATGTACCTTTATCTTTGGAAGCTCAAGCGGAGGCTCGTTTACTTATGTTTTCTCATATGAATCTCCTGTCTCCAGCTATTGGGGATCCCATTTCTGTACCAACTCAAG??????TACTTTAGAGCATATATTAACTCATATATCCTTTTCGATCGTTTCAATTGTAATTACTATTTATTTAATAACCTTATTAGTCAATGGAATCGTAGAACTATATGATTCATCAGAAAAAGGCATGATAGCTACTTTTTTTTGTATAACAGGGTTATTAGTAACCCGTTGGATTTTTTCGGGACATTTCCCATTAAGTGATTTATATGAATCATTAATCTTCCTTTCCTGGAGTTTCTCCATTATTAATATGGTTCCGTATTTTAAAAAATATCAAAAAACTTTAAGCACAATAACAGCACCAAGTGCTATTTTTACTCAAGGCTTTGCTACTTCAGGTCTTTTAACTGAAATGCATCAATCCACAATATTAGTACCTGCTCTACAATCCCAATGGTTAATGATGCACGTAA???????????????????????????????????????????????????????????????????????????????????????????????????????????????????????????????????????????????????????????????????????????????????????????????????????????????????????????????????????????????????????????????????????????????????????????????????????????????????????????????????????????????????????????????????????????????????????????????????????????????????????????????????????????????????????????????????????????????????????????????????????????????????????????????????????????????????????????????????????????????????????????????????????AAGCAGGTGTTGGATTCAAAGCTGGTGTTAAAGATTACAAATTGACTTATTATACTCCTGACTATGAAACCAAAGATACTGATATCTTGGCAGCATTCCGAATGACTCCTCAACCCGGAGTTCCACCTGAGGAAGCAGGGGCCGCGGTAGCTGCCGAATCTTCTACTGGTACATGGACAACTGTGTGGACTGATGGACTTACCAGCCTTGATCGTTACAAAGGACGATGCTACGGCATCGAGCCCGTTGCTGGAGAAGAAAATCAATATATTGCTTATGTAGCTTACCCTTTAGACCTTTTTGAAGAAGGTTCTGTTACTAACATGTTTACTTCCATTGTGGGGAATGTATTTGGGTTCAAAGCCCTACGCGCTCTTCGTCTGGAGGATCTGCGAATCCCTCCTGCTTATGTTAAAACCTTCCAAGGCCCACCTCATGGCATCCAAGTTGAGAGAGATAAATTGAACAAGTATGGTCGTCCCCTATTGGGATGTACTATTAAACCTAAATTGGGTTTATCTGCTAAGAACTACGGCAGAGCAGTTTATGAATGTCTTCGCGGTGGACTTGATTTTACCAAAGATGATGAGAACGTGAACTCCCAACCATTTATGCGTTGGAGAGACCGTTTCTTATTTTGTGCCGAAGCAATTTATAAAGCACAGGCTGAAACAGGTGAAATCAAAGGCCATTACTTGAATGCTACTGCAGGTACATGTGAAGAAATGATCAAAAGGGCGGTATTTGCCAGAGAATTGGGGGTCCCTATCGTAATGCATGACTACTTAACAGGGGGATTCACCGCAAATACTAGCTTGGCTTTTTATTGCCGAGATAATGGCCTACTTCTTCACATCCACCGTGCAATGCATGCAGTTATTGATAGACAGAAGAATCATGGTATACACTTTCGTGTACTAGCTAAAGCGTTACGTATGTCCGGTGGAGATCATATTCACTCTGGTACCGTAGTAGGTAAACTTGAAGGGGAAAGAGAAATCACTTTGGGTTTTGTTGATTTACTACGTGATGATTTTATTGAAAAAGACCGAAGTCGGGGTATTTATTTCACTCAAGATTGGGTCTCTTTACCAGGTGTTTTACCCGTGGCTTCGGGGGGTATTCACGTTTGGCATATGCCCGCTCTGACCGAGATCTTTGGGGATGATTCTGTACTACAGTTCGGTGGAGGAACTTTAGGACACCCTTGGGNAAATGCACCGGGTGCCGTAGCTAATCGAGTAGCTCTAGAAGCATGTGTACAAGCTCGTAATGAGGGGCGTGATCTTGCTCGTGAGGGTAATGAAATTATCCGTGANGCTTCCAAATGGAGTCCTGAACTAGCTGCTGCTTGTGAGGTATGGAAGGAGATCAAATTTGAATTCGAAGCAATGGATACTTTGTAA??????????????????????????????GTGTCAGATATACTAATACCCCACCCCATCCATCTGGAAATCTTGGTTCAAACCCTTCGCTACTGGGTGAAAGATGCTCCTTCTTTGCATTTAGTACGATTTTTTCTACACGAGTTTCGTAATTGGAATAGTCTTATTACTTCAATTACTCCAAATAAATCCATTTACTTTTTTTCAAAAAGTAATAATCAAAGATTATTCTTATTACTATATAATTCTCATGTATGTGAATACGAATACATGTTCATTTTTCTCCGTAATCAATCTTATCATTTACGATCAACATCTTCTGAGGTCCTTCTTGAGCGAATATATTTTTATGGAAAAATAGAACAGCTTGTAGGAGTCTTTATTAATGATTTTCAGGGCATCTTATGTATGTTCAAGGATCCCTTCATGCATTATGTTAGGTATCAAGGAAAATCCATTTTGGCTTCAAAGGGAACGATCCTTATGATGAATAAATGGAAATATTACTTTATAAATTTCTGGCAATGTCATTTTTACGTGTGGTCTCAACCGGGAAGGATCTATATAAACCAATTATACAATCATCCCCTAGACTTGCTGGGCTATCTTTCAAGTGTGCGACTAAGTCCTTCAGTGTTACGGAGTCAAATGTTAGAAAATTCATTTATAATAGATACTGCTATTAAGAAGTTTGATACTATAATTCCAATTATTACTTTAATTGGATCATTGGCTAAAGCTAAATTTTGTAATGTATTAGGGCATCCCATTAGTAAGCCAGCTTGGGCCGATTCATCAGATTCTGATATTATCGACCGATTTGGGCGGATATGCAGAAATCTTTCTCATTATCACAGTGG??????????????????"/>
                    <sequence id="seq_G_cordifolia1" taxon="G_cordifolia" totalcount="4" value="????????????????CATGATCAGCTGTGGATTCTTACATCCACCATTTTATATAGAATGAAGGTGCTCTTGACTCGACATCGTT-GTTTTGCTTCACTATAACCCC----TTATTG---------GTAA-TAGTA------CATGATGTAGCTCGAGTAGAAAGTATTGATTCATTTCTCAAGGGCAAGGATCTAGGGTTAGTGCCAATCAATAAGTTGGAAAAACTTCGTAAGTATATCTTCGATATAGAAATTCAAAGTATCCAATTAAAGTAAGCTTAAAATATAAAAGTCAAATTAGTTGGAATTGGTAAAGCTTTTTCGATCAAAAGTGTATCACGCGGGAATCAACCGTTCATATGATTTTTTGATAGAAAGAAATCACAAAAAAAGGTATGTTGCTGCCATTTTGAAACGATT-AAGGATCACCGAAGTAATGTCTAAACCCAATGATTCAAAGCAAAGATAAAGGATCCCGGAACAAGGAAAGACCCTTTT-CAATTGTATCAACAACTGGATTATAAGATTATAATAAAGAATACAAATAGATTGTAAAC---------GAGACAAACAAAGGGGGTTTAGAGACCACTCAATAAATGAAATGACTAAGGATTTTATTTCAAGCTCTTTGAGAGTTATCCAACTTGAGTTATGAGTAAGAATGATTTTTTTT-GGTAA-G-TAAG-AAAAAAAAAA---CAACTTAAAT-------CATA------GTCTAATTGATTTGATGATTTTATGGATCTATTTTCCATTATAATTCTATATATAC---------TATACATAACTTCGAATCATTTTTTCTCGAGCCGTATGAGGATAAAACTTCC-TATACGTTTCTAGGGGGGGTATTGTTTGTCTATATCTATCCCAATGAG-CCGTCTATCGAATTGTTGCAATTGATGTTCG???????????????????GGAAGATTTCGTGAGACTCTGCTTGGCAAACGGGTAGATTATTCGGGGCGTTCCGTCATTGTTGTAGGCCCTTCACTTTCATTACATCGATGTGGATTGCCTCGCGAAATAGCAATAGAGCTTTTCCAGACATTTGTAATTCGTGGTCTAATTAGACAACACGTTGCTTCGAACATAGGGGTTGCTAAGAGTAAAATTCGTGAAAAAGAACCAATTGTCTGGGAAATACTTCAGGAAGTTATGCAGGGGCATCCTGTATTGCTGAATAGAGCACCTACTCTGCATAGATTAGGCATACAGGCATTCCAACCAATTTTAGTGGAAGGACGCGCTATTTGTTTACATCCATTAGTTCGTAAGGGATTCAATGCAGACTTTGATGGGGATCAAATGGCTGTTCATGTACCTTTATCTTTGGAAGCTCAAGCGGAGGCTCGTTTACTTATGTTTTCTCATATGAATCTCCTGTCTCCAGCTATTTGGGATCCCATTTCTGTACCAACTCAAG????????CTTTAGAGCATATATTAACTCATATATCCTTTTCGATCGTTTCAATTGTAATTACGATTTATTTAATAACCTTATTAGTCGATGGAATCGTAGAACTATATGATTCATCAGAAAAAGGCATGATAGCTACTTTTTTTTTTATAACAGGGTTATTAGTAACCCGTTGGATTTATTCGGGACATTTCCCATTAAGTGATTTATATGAATCATTAATCTTCCTTTCCTGGAGTTTCTCCATTATTAATATGGTTCCGTATTTTAAAAAATATCAAAAAACTTTAAACGCAATAACAGCACCAAGTGCTATTTTTATTCAAGGCTTTGCTACTTCAGGTCTTTTAACTGAAATGCATCAATCCACAATATTAGTACCCGCTCTACAATCCCAG????????????????????GTTATGCATGAACGTAATGCTCATAACTTCCCTCTAGACCTAGCTGCTGTCGAAGCTCCATCCACAAATGGATAAAACTTCGGTATTAGATTAGTGTATACGAGTTTTTTAAAGTAAAATAAAAGAGCAATAACCAATTCCTTGTTCTATCAAGAGTATTGGTATTGCTCTTTTA-TTTATAT-----------------------------AAAATATATAATATTTAAAATATAAGTCTTTTTATTTATTTATTTAGTTTTATTTCAATTTAA--------------TTAAAAGTATTCTTATGTGTTGTTTTATTATTGAGTATCTTATTTTTGTTCTGTACTAATATTATATA------CGTTCTTCTCAATAAAAATGAAAATATTATACCTAATATTTTCATTTCAGAAGTAAGAAAGA----TAAGAAAA---------ACTAAATTAAATAATTAAAAA--------TG-GTAGA--------------TTAAAGAAGAGTAGATGGGCGGATGTAGCCAAGTGGATCAAGGCAATGGATTGTGAATCCACCATGCGCGA?????????????????????????????????????GGTGTTAAAGANTACAAATTGACTTATTATACTCCTGACTATGAAACCAAAGATACTGATATCTTGGCAGCATTCCGAATGACTCCTCAACCTGGAGTTCCACCTGANGAAGCAGGGGCCGCGGTAGCTGCCGAATCTTCTACTGGTACATGGACAACTGTGTGGACTGATGGACTTACCAGCCTTGATCGTTACAAAGGACGATGCTACAACATCGAGCCCGTTGCTGGAGAAGAAAATCAATATATTGCTTATGTNGCTTACCCTTTAGACCTTTTTGAAGAAGGTTCTGTTACTAACATGTTTACTTCCATTGTGGGGAATGTATTTGGGTTCAAAGCCCTACGCGCTCTACGTCTGGAGGATCTGCGAATCCCTCCTGCTTATGTTAAAACCTTCCAAGGCCCACCTCATGGCATCCAAGTTGAGAGAGATAAATTGAACAAGTATGGTCGTCCCCTATTGGGATGTACTATTAAACCTAAATTGGGTTTATCTGCTAAGAACTACGGCAGAGCAGTTTATGAATGTCTTCGCGGTGGACTTGATTTTACCAAAGATGATGAGAACGTGAACTCCCAACCATTTATGCGTTGGAGAGACCGTTTCTTATTTTGTGCCGAAGCAATTTATAAAGCACAGGCTGAAACAGGTGAAATCAAAGGACATTACTTGAATGCTACTGCAGGTACATGCGAAGAAATGATCAAAAGGGCGGTATTTGCCAGAGAATTGGGGGTTCCTATCGTAATGCATGACTACTTAACAGGGGGGTTCACCGCAAATACTAGCTTGGCTTTTTATTGCCGAGATAATGGCCTACTTCTTCACATCCATCGTGCAATGCATGCAGTTATTGATAGACAGAAGAATCATGGTATACACTTTCGTGTACTAGCAAAAGCGTTACGTATGTCCGGTGGAGATCATATTCACTCTGGTACCGTAGTAGGTAAACTTGAAGGGGAAAGAGAAAGCACTTTGGGTTTTGTTGATTTACTACGTGATGATTTTATTGAAAAAGACCGAAGTCGGGGTATTTATTTCACTCAAGATTGGGTCTCTTTACCAGGTGTTTTACCCGTGGCTTCGGGGGGTATTCACGTTTGGCATATGCCCGCTCTGACCGAGATCTTTGGGGATGATTCTGTACTACAGTTCGGTGGAGGAACTTTAGGACACCCTTGGGNAAATGCACCGGGTGCCGTAGNTANTCGAGTAGCTCTAGAAGCATGTGTACAAGCTCGTAATGAGGGGCGTGATCTTGCTCGTGAGGGTAATGAAATTCTCCGTGAGGCTTGCAAATGGAGTCCTGAACTAGCTGCTGCTTGTGAGGTATGGAAGGAGATCCAATTTGAATTCGAAGCAANGGATACTTTGTAA??AGAGGACAAGTTCTCACATTTAAATTATGTGTCAGATATACTAATACCCCACCCCATCCATCTGGAAATCTTGGTTCAAACCCTTCGCTACTGGGTGAAAGATGCTCCTTCTTTGCATTTAGTACGATTTTTTCTACACGAGTATCGTAATTGGAATAGTCTTATTACTTCAATTACTCCAAAAAAATCCATTTACTTTTTGAAAAAAAGTAATAATCAAAGATTATTCTTATTACTATATAATTCTCATGTATGTGAATACGAATACATGTTTGTTTTTCTCCGTAATCAATCTTATCATTTACGATCAACATCTTCTGAGGTCCTTCTTGAGCGAATATATTTCTATGGAAAAATAGAACAGCTTGTAGGAGTCTTTATTAAGGATTTTCAGGGCATCCTATGTATGTTCAAGGATCCCTTCATGCATTATGTTAGGTATCAAGGAAAATCCATTTTGGCTTCAAAGGGAACGATCCTTATGATGAATAAATGGAAATATTACTTTCTAAATTTCTGGCAATGTCATTTTTACGTGTGGTCTCAACCGGGAAGGATCTATATAAACCAATTATACAATCATTCCCTAGACTTGCTGGGCTATCTTTCAAGTGTGCGACTAAGTCCTTCAGTGTTACGGAGTCAAATGTTAGAAAATTCATTTATAATAGATACTGCTCTTAAGAAGTTTGATACTATAATTCCAATTATTACTTTAATTGGATCATTGGCTAAAGCTAAATTTTGTAATGTATTAGGGCATCCCATTAGTAAGTCGGCTTGGGCCGATTCATCAGATTCTGATATTATCGACCGATTTGGGTGGATATGCAGAAATCTTTCTCATTATCACAGTGGATCTTCAAAAAAAAAGAA"/>
                    <sequence id="seq_G_densiflora1" taxon="G_densiflora" totalcount="4" value="?????GACTTGAAGGACATGATCAGCTGTGGATTCTTACATCCACCATTTTATATAGAATGAAGGTGCTCTTGACTCGACATCGTT-GTTTTGTTTCACTATAACCCC----TTATTG---------GTAA-TAGTA------CATGATGTAGCTCGAGTAGAAAGTATTGATTCATTTCTCAAGGGCAAGGATCTAGGGTTAGTGCCAATCAATAAGTTGGAAAAACTTCGTAAGTATATCTTCGATATAGAAATTCAAAGTATCCAATTAAAGTAAGCTTAAAATATAAAAGTCAAATTAGTTGGAATTGGTAAAGCTTTTTCGATCAAAAGTGTATCACGCGGGAATCAACCGTTCATATGATTTTTTGATAGAAAGAAATCACAAAAAAAGGTATGTTGCTGCCATTTTGAAACGATT-AAGGATCACCGAAGTAATGTCTAAACCCAATGATTCAAAGCAAAGATAAAGGATCCCGGAACAAGGAAAGACCCTTTT-CAATTGTATCAACAACTGGATTATAAGATTATAATAAAGAATACAAATAGATTGTAAAC---------GAGACAAACAAAGGGGGTTTAGAGACCACTCAATAAATGAAATGACTAAGGATTTTATTTCAAGCTCTTTGAGAGTTATCCAACTTGAGTTATGAGTAAGAATGATTTTTTTT-GGTAA-G-TAAG-AAAAAAAAA----CAACTTAAAT-------CATA------GTCTAATTGATTTGATGATTTTATGGATCTATTTTCCATTATAATTCTATATATAC---------TATACATAACTTCGAATCATTTTTTCTCGAGCCGTATGAGGATAAAACTTCCCTATACGTTTCTAGGGGGGGTATTGTTTGTCTATATCTATCCCAATGAG-CCGTCTATCGA-TTGT????????????????????????????????????????????????????????????????????TAGATTATTCGGGGCGTTCCGTCATTGTTGTAGGCCCTTCACTTTCATTACATCGATGTGGATTGCCTCGCGAAATAGCAATAGAGCTTTTCCAGACATTTGTAATTCGTGGTCTAATTAGACAACACGTTGCTTCGAACATAGGGGTTGCTAAGAGTAAAATTCGTGAAAAAGAACCAATTGTCTGGGAAATACTTCAGGAAGTTATGCAGGGGCATCCTGTATTGCTGAATAGAGCACCTACTCTGCATAGATTAGGCATACAGGCATTCCAACCAATTTTAGTGGAAGGACGCGCTATTTGTTTACATCCATTAGTTCGTAAGGGATTCAATGCAGACTTTGATGGGGATCAAATGGCTGTTCATGTACCTTTATCTTTGGAAGCTCAAGCGGAGGCTCGTTTACTTATGTTTTCTCATATGAATCTCCTGTCTCCAGCTATTTGGGATCCCATTTCTGTACCAACTC???????????CTTTAGAGCATATATTAACTCATATATCCTTTTCGATCGTTTCAATTGTAATTACGATTTATTTAATAACCTTATTAGTCGATGGAATCGTAGAACTATATGATTCATCAGAAAAAGGCATGATAGCTACTTTTTTTTTTATAACAGGGTTATTATTAACCCGTTGGATTTATTCGGGACATTTCCCATTAAGTGATTTATATGAATCATTAATCTTCCTTTCCTGGAGTTTCTCCATTATTAATATGGTTCCGTATTTTAAAAAATATCAAAAAACTTTAAACGCAATAACAGCACCAAGTGCTATTTTTATTCAAGGCTTTGCTACTTCAGGTCTTTTAACTGAAATGCATCAATCCACAATATTAGTACCCGCTCTACAATCCCA??????????????????????????????????????????????????????????????????????????????????????????????????????????????????????????????????????????????????????????????????????????????????????????????????????????????????????????????????????????????????????????????????????????????????????????????????????????????????????????????????????????????????????????????????????????????????????????????????????????????????????????????????????????????????????????????????????????????????????????????????????????????????????????????????????????????????????????????????????????????????????????????????????????????????????????????????GGTTGGATTCAAAGCTGGTGTTAAAGATTACAAATTGACTTATTATACTCCTGACTATGAAACCAAAGATACTGATATCTTGGCAGCATTCCGAATGACTCCTCAACCTGGAGTTCCACCTGAGGAAGCAGGGGCCGCGGTAGCTGCCGAATCTTCTACTGGTACATGGACAACTGTGTGGACTGATGGACTTACCAGCCTTGATCGTTACAAAGGACGATGCTACAACATCGAGCCCGTTGCTGGAGAAGAAAATCAATATATTGCTTATGTAGCTTACCCTTTAGACCTTTTTGAAGAAGGTTCTGTTACTAACATGTTTACTTCCATTGTGGGGAATGTATTTGGGTTCAAAGCCCTACGCGCTCTACGTCTGGAGGATCTGCGAATCCCTCCTGCTTATGTTAAAACCTTCCAAGGCCCACCTCATGGCATCCAAGTTGAGAGAGATAAATTGAACAAGTATGGTCGTCCCCTATTGGGATGTACTATTAAACCTAAATTGGGTTTATCTGCTAAGAACTACGGCAGAGCAGTTTATGAATGTCTTCGCGGTGGACTTGATTTTACCAAAGATGATGAGAACGTGAACTCCCAACCATTTATGCGTTGGAGAGACCGTTTCTTATTTTGTGCCGAAGCAATTTATAAAGCACAGGCTGAAACAGGTGAAATCAAAG???????????????????????????????????????????????????????????????????????????????????????????????????????????????????????????????????????????????????????????????????????????????????????????????????????????????????????????????????????????????????????????????????????????????????????????????????????????????????????????????????????????????????????????????????????????????????????????????????????????????????????????????????????????????????????????????????????????????????????????????????????????????????????????????????????????????????????????????????????????????????????????????????????????????????????????????????????????????????????????????????????????????????????????????????????????????????????????????????????????????TTAGAGGACAAGTTCTCACATTTAAATTATGTGTCAGATATACTAATACCCCACCCCATCCATCTGGAAATCTTGGTTCAAACCCTTCGCTACTGGGTGAAAGATGCTCCTTCTTTGCATTTAGTACGATTTTTTCTACACGAGTATCGTAATTGGAATAGTCTTATTACTTCAATTACTCCAAAAAAATCCATTTACTTTTTGAAAAAAAGTAATAATCAAAGATTATTCTTATTACTATATAATTCTCATGTATGTGAATAGGAATACATGTTTGTTTTTCTCCGTAATCAATCTTATCATTTACGATCAACATCTTCTGAGGTCCTTCTTGAGCGAATATATTTCTATGGAAAAATAGAACAGCTTGTAGGAGTCTTTATTAAGGATTTTCAGGGCATCCTATGTATGTTCAAGGATCCCTTCATGCATTATGTTAGGTATCAAGGAAAATCCATTTTGGCTTCAAAGGGAACGATCCTTATGATGAATAAATGGAAATATTACTTTCTAAATTTCTGGCAATGTCATTTTTACGTGTGGTCTCAACCGGGAAGGATCTATATAAACCAATTATACAATCATTCCCTAGACTTGCTGGGCTATCTTTCAAGTGTGCGACTAAGTCCTTCAGTGTTACGGAGTCAAATGTTAGAAAATTCATTTATAATAGATACTGCTCTTAAGAAGTTTGATACTATAATTCCAATTATTACTTTAATTGGATCATTGGCTAAAGCTAAATTTTGTAATGTATTAGGGCATCCCATTAGTAAGTCGGCTTGGGCCGATTCATCAGATTCTGATATTATCGACCGATTTGGGTGGATATGCAGAAATCTTTCTCATTATCACAGTGGATCTCAAAAAAAAAGAAT"/>
                    <sequence id="seq_G_dentata1" taxon="G_dentata" totalcount="4" value="???????????????????????????????ATTCTTACATCCACCATTTTATATAGAATGAAGGTGCTCTTGACTCGACATCGTT-GTTTTGTTTCACTATAACCCC----TTATTG---------GTAA-TAGTA------CATGATGTAGCTCGAGTAGAAAGTATTGATTCATTTCTCAAGGGCAAGGATCTAGGGTTAGTGCCAATCAATAAGTTGGAAAAACTTCGTAAGTATATCTTCGATATAGAAATTCAAAGTATCCAATTAAAGTAAGCTTAAAATATAAAAGTCAAATTAGTTGGAATTGGTAAAGCTTTTTCGATCAAAAGTGTATCACGCGGGAATCAACCGTTCATATGATTTTTTGATAGAAAGAAATCACAAAAAAAGGTATGTTGCTGCCATTTTGAAACGATT-AAGGATCACCGAAGTAATGTCTAAACCCAATGATTCAAAGCAAAGATAAAGGATCCCGGAACAAGGAAAGACCCTTTT-CAATTGTATCAACAACTGGATTATAAGATTATAATAAAGAATACAAATAGATTGTAAAC---------GAGACAAACAAAGGGGGTTTAGAGACCACTCAATAAATGAAATGACTAAGGATTTTATTTCAAGCTCTTTGAGAGTTATCCAACTTGAGTTATGAGTAAGAATGATTTTTTTT-GGTAA-G-TAAG-AAAAAAAAA----CAACTTAAAT-------CATA------GTCTAATTGATTTGATGATTTTATGGATCTATTTTCCATTATAATTCTATATATAC---------TATACATAACTTCGAATCATTTTTTCTCGAGCCGTATGAGGATAAAACTTCC-TATACGTTTCTAGGGGGGGTATTGTTTGTCTATATCTATCCCAATGAG-GCGTCTATCGAATTGTTGCAATTGATGTTCGATCCC-GAA----------GGAAGATTTCGTGAGACTCTGCTTGGCAAACGGGTAGATTATTCGGGGCGTTCCGTCATTGTTGTAGGCCCTTCACTTTCATTACATCGATGTGGATTGCCTCGCGAAATAGCAATAGAGCTTTTCCAGACATTTGTAATTCGTGGTCTAATTAGACAACACGTTGCTTCGAACATAGGGGTTGCTAAGAGTAAAATTCGTGAAAAAGAACCAATTGTCTGGGAAATACTTCAGGAAGTTATGCAGGGGCATCCTGTATTGCTGAATAGAGCACCTACTCTGCATAGATTAGGCATACAGGCATTCCAACCAATTTTAGTGGAAGGACGCGCTATTTGTTTACATCCATTAGTTCGTAAGGGATTCAATGCAGACTTTGATGGGGATCAAATGGCTGTTCATGTACCTTTATCTTTGGAAGCTCAAGCGGAGGCTCGTTTACTTATGTTTTCTCATATGAATCTCCTGTCTCCAGCTATTTGGGATCCCATTTCTGTACCAACTCAAG????????CTTTAGAGCATATATTAACTCATATATCCTTTTCGATCGTTTCAATTGTAATTACGATTTATTTAATAACCTTATTAGTCGATGGAATCGTAGAACTATATGATTCATCAGAAAAAGGCATGATAGCTACTTTTTTTTTTATAACAGGGTTATTAGTAACCCGTTGGATTTATTCGGGACATTTCCCATTAAGTGATTTATATGAATCATTAATCTTCCTTTCCTGGAGTTTCTCCATTATTAATATGGTTCCGTATTTTAAAAAATATCAAAAAACTTTAAGCGCAATAACAGCACCAAGTGCTATTTTTATTCAAGGCTTTGCTACTTCAGGTCTTTTAACTGAAATGCATCAATCCACAATATTAGTACCCGCTCTACAATCCCAG???????????????????TGTTATGCATGAACGTAATGCTCATAACTTCCCTCTAGACCTAGCTGCTGTCGAAGCTCCATCCACAAATGGATAAAACTTCGGTATTAGATTAGTGTATACGAGTTTTTAAAAGTAAAATAAAAGAGCAATAACCAATTCCTTGTTCTATCAAGAGTATTGGTATTGCTCTTTTA-TTTATAT-----------------------------AAAATATATAATATTTAAAATATAAGTCTTTTTATTTATTTATTTAGTTTTATTTCAATTTAA--------------TTAAAAGTATTCTTATGTGTTGTTTTATTATTGAGTATCTTATTTTTGTTCTGTACTAATATTATATA------CGTTCTTCTCAATAAAAATGAAAATATTATACCTAATATTTGCATTTCAGAAGTAAGAAAGA----TAAGAAAGATAAGAAAAACTAAATTAAATAATTAAAAA--------TG-GTAGA--------------TTAAAGAAGAGTAGATGGGCGGATGTAGCCAAGTGGATCAAGGCAATGGATTGTGAATCC???????????????????????????????????????????????????????????????????????????????????????????????????????????????????????????????????????????????????????????????????????????????????????????????????????????????????????????????????????????????????????????????????????????????????????????????????????????????????????CCCTTTAGACCTTTTTGAAGAAGGTTCTGTTACTAACATGTTTACTTCCATTGTGGGGAATGTATTTGGGTTCAAAGCCCTACGCGCTCTACGTCTGGAGGATCTGCGAATCCCTCCTGCTTATGTTAAAACCTTCCAAGGCCCACCTCATGGCATCCAAGTTGAGAGAGATAAATTGAACAAGTATGGTCGTCCCCTATTGGGATGTACTATTAAACCTAAATTGGGTTTATCTGCTAAGAACTACGGCAGAGCAGTTTATGAATGTCTCCGCGGTGGACTTGATTTTACCAAAGATGATGAGAACGTGAACTCCCAACCATTTATGCGTTGGAGAGACCGTTTCTTATTTTGTGCCGAAGCAATTTATAAAGCACAGGCTGAAACAGGTGAAATCAAAGGACATTACTTGAATGCTACTGCAGGTACATGCGAAGAAATGATCAAAAGGGCGGTATTTGCCAGAGAATTGGGGGTTCCTATCGTAATGCATGACTACTTAACAGGGGGATTCACCGCAAATACTAGCTTGGCTTTTTATTGCCGAGATAATGGCCTACTTCTTCACATCCATCGTGCAATGCATGCAGTTATTGATAGACAGAAGAATCATGGTATACACTTTCGTGTACTAGCAAAAGCGTTACGTATGTCCGGTGGAGATCATATTCACTCTGGTACCGTAGTAGGTAAACTTGAAGGGGAAAGAGAAATCACTTTGGGTTTTGTTGATTTACTACGTGATGATTTTATTGAAAAAGACCGAAGTCGGGGTATTTATTTCACTCAAGATTGGGTCTCTTTACCAGGTGTTTTACCCGTGGCTTCGGGGGGTATTCACGTTTGGCATATGCCCGCTCTGACCGAGATCTTTGGGGATGATTCTGTACTACAGTTCGGTGGAGGAACTTTAGGACACCCTTGGGNAAATGCACCGGGTGCCGTAGCTAATCGAGTAGCTCTAGAAGCATGTGTACAAGCTCGTAATGAGGGGCGTGATCTTGCTCGTGAGGGTAATGAAATTCTCCGTGANGCTTGCAAATGGAGTCCTGAACTAGCTGCTGCTTGTGAGGTATGGAAGGAGATCNAATTTGAATTCGAAGCAATGGATACTTTGTAA???????????????????????AAATTATGTGTCAGATATACTAATACCCCACCCCATCCATCTGGAAATCTTGGTTCAAACCCTTCGCTACTGGGTGAAAGATGCTCCTTCTTTGCATTTAGTACGATTTTTTCTACACGAGTATCGTAATTGGAATAGTCTTATTACTTCAATTACTCCAAAAAAATCCATTTACTTTTTGAAAAAAAGTAATAATCAAAGATTATTCTTATTWCTATATAATTCTCATGTATGTGAATACGAATACATGTTTGTTTTTCTCCGTAATCAATCTTATCATTTACGATCAACATCTTCTGAGGTCCTTCTTGAGCGAATATATTTCTATGGAAAAATAGAACAGCTTGTAGGAGTCTTTATTAAGGATTTTCAGGGCATCCTATGTATGTTCAAGGATCCCTTCATGCATTATGTTAGGTATCAAGGAAAATCCATTTTGGCTTCAAAGGGAACGATCCTTATGATGAATAAATGGAAATATTMCTTTCTAAATTTCTGGCAATGTCATTTTTACGTGTGGTCTCAACCGGGAAGGATCTATATAAACCAATTATACAATCATTCCCTAGACTTGCTGGGCTATCTTTCAAGTGTGCGACTAAGTCCTTCAGTGTTACGGAGTCAAATGTTAGAAAATTCATTTATAATAGATACTGCTCTTAAGAAGTTTGATACTATAATTCCAATTATTACTTTAATTGGATCATTGGCTAAAGCTAAATTTTGTAATGTATTAGGGCATCCCATTAGTAAGTCGGCTTGGGCCGATTCATCAGATTCTGATATTATCGACCGATTTGGGTGGATATGCAGAAATCTTTCTCATTATCACAGTGGATCTTCAAAAAAAAGAA?"/>
                    <sequence id="seq_G_hamiltonii1" taxon="G_hamiltonii" totalcount="4" value="??????????????????????????????GATTCTTACATCCACCATTTTATATAGAATGAAGGTGCTCTTGACTCGACATCGTT-GTTTTGTTTCACTATAACCCC----TTATTG---------GTAA-TAGTA------CATGATGTAGCTCGAGTAGAAAGTATTGATTCATTTCTCAAGGGCAAGGATCTAGGGTTAGTGCCAATCAATAAGTTGGAAAAACTTCGTAAGTATATCTTCGATATAGAAATTCAAAGTATCCAATTAAAGTAAGCTTAAAATATAAAAGTCAAATTAGTTGGAATTGGTAAAGCTTTTTCGATCAAAAGTGTATCACGCGGGAATCAACCGTTCATATGATTTTTTGATAGAAAGAAATCACAAAAAAAGGTATGTTGCTGCCATTTTGAAACGATT-AAGGATCACCGAAGTAATGTCTAAACCCAATGATTCAAAGCAAAGATAAAGGATCCCGGAACAAGGAAAGACCCTTTT-CAATTGTATCAACAACTGGATTATAAGATTATAATAAAGAATACAAATAGATTGTAAAC---------GAGACAAACAAAGGGGGTTTAGAGACCACTCAATAAATGAAATGACTAAGGATTTTATTTCAAGCTCTTTGAGAGTTATCCAACTTGAGTTATGAGTAAGAATGATTTTTTTT-GGTAA-G-TAAG-AAAAAAAAA----CAACTTAAAT-------CATA------GTCTAATTGATTTGATGATTTTATGGATCTATTTTCCATTATAATTCTATATATAC---------TATACATAACTTCGAATCATTTTTTCTCGAGCCGTATGAGGATAAAACTTCC-TATACGTTTCTAGGGGGGGTATTGTTTGTCTATATCTATCCCAATGAG-CCGTCTATCGAATTGTTGCAATTGATGTTCGATCCCCGAA???????????????????????????????????????????????????????????????????????????????????????????????????????????????????????????????????????????????????????????????????????????????????????????????????????????????????????????????????????????????????????????????????????????????????????????????????????????????????????????????????????????????????????????????????????????????????????????????????????????????????????????????????????????????????????????????????????????????????????????????????????????????????????????????????????????????TTTAGAGCATATATTAACTCATATATCCTTTTCGATCGTTTCAATTGTAATTACGATTTATTTAATAACCTTATTAGTCGATGGAATCGTAGAACTATATGATTCATCAGAAAAAGGCATGATAGCTACTTTTTTTTTTATAACAGGGTTATTAGTAACCCGTTGGATTTATTCGGGACATTTCCCATTAAGTGATTTATATGAATCATTAATCTTCCTTTCCTGGAGTTTCTCCATTATTAATATGGTTCCGTATTTTAAAAAATATCAAAAAACTTTAAGCGCAATAACAGCACCAAGTGCTATTTTTACTCAAGGCTTTGCTACTTCAGGTCTTTTAACTGAAATGCATCAATCCACAATATTAGTACCCGCTCTACAATCCCAG????????????????????GTTATGCATGAACGTAATGCTCATAACTTCCCTCTAGACCTAGCTGCTGTCGAAGCTCCATCCACAAATGGATAAAACTTCGGTATTAGATTAGTGTATACGAGTTTTTTAAAGTAAAATAAAAGAGCAATAACCAATTCCTTGTTCTATCAAGAGTATTGGTATTGCTCTTTTA-TTTATAT-----------------------------AAAATATATAATATTTAAAATATAAGTCTTTTTATTTATTTATTTAGTTTTATTTCAATTTAA--------------TTAAAAGTATTCTTATGTGTTGTTTTATTATTGAGTATCTTATTTTTGTTCTGTACTAATATTATATATATATACGTTCTTCTCAATAAAAATGAAAATATTATACCTAATATTTTCATTTCAGAAGTAAGAAAGA----TAAGAAAA---------ACGAAATTAAATAATTAAAAA--------TG-GTAGA--------------TTAAAGAAGAGTAGATGGGCGGATGTAGCCAAGTGGATCAAGGCAATGGATTGTGAATCCACCATGC????????????????????????????????????????????????????????????????????????????????????????????????????????????????????????????????????????????????????????????????????????????????????????????????????????????????????????????????????????????????????????????????????????????????????????????????????????????GCGACCCTTTAGACCTTTTTGAAGAAGGTTCTGTTACTAACATGTTTACTTCCATTGTGGGGAATGTATTTGGGTTCAAAGCCCTACGCGCTCTACGTCTGGAGGATCTGCGAATCCCTCCTGCTTATGTTAAAACCTTCCAAGGCCCACCTCATGGCATCCAAGTTGAGAGAGATAAATTGAACAAGTATGGTCGTCCCCTATTGGGATGTACTATTAANCCTAAATTGGGTTTATCTGCTAAGAACTACGGCAGAGCAGTTTATGAATGTCTTCGCGGTGGACTTGATTTTACCAAAGATGATGAGAACGTGAACTCCCAACCATTTATGCGTTGGAGAGACCNTTTCTTATTTTGTGCCGAAGCAATTTGTAAAGCACAGGCTGAAACAGGTGAAATCAAAGGACATTACTTGAATGCTACTGCAGGTACATGCGAAGAAATGATCAAAAGGGCGGTATTTGCCAGAGAATTGGGGGTTCCTATCGTAATGCATGACTACTTAACAGGGGGATTCACCGCAAATACTAGCTTGGCTTTTTATTGCCGAGATAATGGCCTACTTCTTCACATCCATCGTGCAATGCATGCAGTTATTGATAGACAGAAGAATCATGGTATACACTTTCGTGTACTAGCTAAAGCGTTACGTATGTCCGGTGGAGATCATATTCACTCTGGTACCGTAGTAGGTAAACTTGAAGGGGAAAGAGAAANCACTTTGGGTTTTGTTGATTTACTACGTGATGATTTTCTTGAAAAAGACCGAAGTCGGGGTATTTATTTCACTCAAGATTGGGTCTCTTTACCAGGTGTTTTACCCGTGGCTTCGGGGGGTATTCACGTTTGGCATATGCCCGCTCTGACCGAGATCTTTGGGGATGATTCTGTACTACAGTTCGGTGGAGGAACTTTAGGACACCCTTGGGNAAATGCACCGGGTGCCGTAGCTAATCGAGTAGCTCTAGAAGCACGTGTACAAGCTCGTAATGAGGGG????????????????????????????????????????????????????????????????????????????????????????????????????????????????????????????????????????????????????????TTATGTGTCAGATATACTAATACCCCACCCCATCCATCTGGAAATCTTGGTTCAAACCCTTCGCTACTGGGTGAAAGATGCTCCTTCTTTGCATTTAGTACGATTTTTTCTACACGAGTATCGTAATTGGAATAGTCTTATTACTTCAATTACTCCAAAAAAATCCATTTACTTTTTGAAAAAAAGTAATAATCAAAGATTATTCTTATTACTATATAATTCTCATGTATGTGAATACGAATACATGTTTGTTTTTCTCCGTAATCAATCTTATCATTTACGATCAACATCTTCTGAGGTCCTTCTTGAGCGAATATATTTCTATGGAAAAATAGAACAGCTTGTAGGAGTCTTTATTAAGGATTTTCAGGGCATCCTATGTATGTTCAAGGATCCCTTCATGCATTATGTTAGGTATCAAGGAAAATCCATTTTGGCTTCAAAGGGAACGATCCTTATGATGAATAAATGGAAATATTACTTTCTAAATTTCTGGCAATGTCATTTTTACGTGTGGTCTCAACCGGGAAGGATCTATATAAACCAATTATACAATCATTCCCTAGACTTGCTGGGCTATCTTTCAAGTGTGCGACTAAGTCCTTCAGTGTTACGGAGTCAAATGTTAGAAAATTCATTTATAATAGATACTGCTCTTAAGAAGTTTGATACTATAATTCCAATTATTACTTTAATTGGATCATTGGCTAAAGCTAAATTTTGTAATGTATTAGGGCATCCCATTAGTAAGTCGGCTTGGGCCGATTCATCAGATTCTGATATTATCGACCGATTTGGGTGGATATGCAGAAATCTTTCTCATTATCACAGTGGATCTCAAAAAAAAAGAAT"/>
                    <sequence id="seq_G_herteri1" taxon="G_herteri" totalcount="4" value="????????????????????????????????????TACATCCATCATTTTATATAGAATGAAGATGCTCTTGACTCGACATCGTT-GTTTTGTTTCACAATAACCCCAATTTTATTGGTAAATA--GTAA-TAGTA------CATGATGTAGCTCGAGTAGAAAGTATTGATTCATTTCTCAAGGGCAAGGATCTAGGGTTAGTGCCAATCAATAAGTTGGAACAACTTCGTAAGTATATTTTCGATATAGAAATCCAAAGTATCCAATTAAAGCAAGCTTAAAATAGAAAAGTCAAATTAGTTGGAATTGGTAAAACTTTTTCGATCAAAAGTGTATCACGCAGGAATCAACTGTTCATATGATTTTTTGATAGAAAGAAATCACAAAAAAAGGTATGTTGCTGCCATTTTGAAACGATT-AAGGATCACCGAAGTAATGTCTAAACCCAATGATTCAAAGTAAAGATAAAGGATCCAGGAACAAGGAAAGACCTTTTT-CAATTGTCTCAACAACAGGATTATAT----ATAATAAAGAATACAAATAGATTTTAAACATTGTAAACGAGATAAACAAAGAGAGTTTAGAGACCACTCAATAAATGAAATGACTAAGGATTTGACTGCAAGTCCTTTGAGAGTTATCCAACTTGAGTTATGAGTAAGAATGATTTTTTC--GGTAAGG-TAAGTAAGAAGAAA-AAACAACTTAAATC-ATAATCATAGTCTAAGTCTAATTGATTTGATGATTTTTAGGGTCTATTTTCCATTAGAATTCTATCTATAC--------------ATAACTTCGAATTATTTTTTCTCGAGCCGTATGAGGATAAAACTTCC-TATACGTTTCTAGGGGGGGTATTGTTTGTCTATATCTATCCCAATGAGGCCGTCCCAAGAATTGTTGCAATTGATGTTCGATCCCCGAAGG-CAAAGAGGGAAGATTTCGTGAGACTCTGCTTGGCAAACGGGTAGATTATTCGGGTCGTTCCGTCATTGTCGTAGGCCCTTCACTTGCATTACATCGATGTGGATTGCCTCGCGAAATAGCAATAGAGCTTTTCCAGACATTTGTAATTCGTGGTCTAATTAGACAACACGTTGCTTCTAACATAGGGGTTGCTAAAAGTAAAATTCGTGAAAAAGAACCAATTGTCTGGGAAATACTTCAGGAAGTTATGCAAGGGCATCCTGTATTGCTGAATAGAGCACCTACTCTGCATAGATTAGGCATACAGGCATTCCAACCAATTTTAGTGGAAGGACGCGCTATTTGTTTACATCCATTAGTTCGTAAGGGATTCAATGCAGACTTTGATGGGGATCAAATGGCTGTTCATGTACCTTTATCTTTGGAGGCTCAAGCGGAGGCTCGTTTACTTATGTTTTCTCATATGAATCTCCTGTCTCCAGCTATTGGGGATCCCATTTCTGTACCAACTCAAGATATGTTACTTTAGAGCATATATTAACTCATATATCCTTTTCGATAGTTTCCATTGTAATTTTGATTTATTTAATAACCTTATTTGTAGATGGAATTGTAGGACTATATGATTCATCAGAAAAGGGCATGATAGCTACTTTTTTTTGTATAACAGGGTTATTAGTAACCCGTTGGATTTATTCGGGACATTTCCCATTAAGTGATTTATATGAATCATTAATCTTCCTTTCATGGAGTTTCTCCATTATTAATATGGTTCCGTATTTAAAAAAATATCAAAAAACTTTAAGCGCAATAACAGCACCAAGTGCTATTTTTACTCAAGGATTTGCTACTTCAGGTCTTTTAACTGAAATGCATCAATCGACAATATTAGTACCTGCTCTACAATCCCAGTGGTTAATGATGCACGTAA????????????????????????????????????????????????????????????????????????????????????????????????????????????????????????????????????????????????????????????????????????????????????????????????????????????????????????????????????????????????????????????????????????????????????????????????????????????????????????????????????????????????????????????????????????????????????????????????????????????????????????????????????????????????????????????????????????????????????????????????????????????????????????????????????????????????????????????????????????????????????????????????????TAAAAGCAGGTGTTGGATTCAAAGCTGGTGTTAAAGATTACAAATTGACTTATTATACTCCTGACTATGAAACCAAAGATACTGATATCTTGGCAGCATTCCGAATGACTCCTCAACCCGGAGTTCCACCTGAGGAAGCAGGGGCCGCGGTAGCTGCCGAATCTTCTACTGGTACATGGACAACCGTGTGGACTGATGGACTTACCAGCCTTGATCGTTACAAAGGACGTTGCTACGGCATCGAGCCAGTTGCTGGAGAAGAAAATCAATATATTGCTTATGTAGCTTACCCTTTAGACCTTTTTGAAGAAGGTTCTGTTACTAACATGTTTACTTCCATTGTAGGTAATGTATTTGGGTTCAAAGCCCTACGTGCTCTACGTCTGGAGGATTTGCGAATCCCTCCTGCTTATGTTAAAACCTTCCAAGGCCCACCTCATGGTATCCAAGTTGAGAGAGATAAATTGAACAAGTATGGTCGTCCCCTATTGGGATGTACTATTAAACCTAAATTGGGTTTATCTGCTAAGAACTACGGTAGAGCAGTTTATGAATGTCTTCGTGGTGGACTTGATTTTACCAAAGATGATGAAAACGTGAACTCCCAACCTTTTATGCGTTGGAGAGACCGTTTCTTATTTTGTGCCGAAGCAATTTATAAAGCACAGGCTGAAACAGGTGAAATCAAAGGACACTACTTGAATGCTACTGCAGGTACATCCGAAGAAATGCTAAAAAGGGCGATATTTGCCAGAGAATTGGGAGTCCCTATCGTAATGCATGACTACTTAACAGGGGGATTCACCGCAAATACTAGCTTGGCTTTTTATTGCCGAGATAATGGCCTACTTCTTCACATCCACCGTGCAATGCATGCAGTTATTGATAGACAGAAGAATCATGGTATCCACTTTCGTGTACTAGCTAAAGCGTTACGTATGTCCGGTGGAGATCATATTCACTCTGGTACCGTAGTAGGTAAACTTGAAGGGGAAAGAGAAATCACTTTGGGTTTTGTTGATTTACTACGTGATGATTTTATTGAAAAAGACAGAAGTCGGGGTATTTATTTTACTCAAGATTGGGTTTCTTTACCAGGTGTTTTACCCGTGGCTTCAGGTGGTATTCACGTTTGGCATATGCCNGCTCTGACCGAGATCTTTGGGGATGATTCTGTACTACAGTTCGGTGGAGGAACTTTAGGACACCCTTGGGNAAATGCACCGGGTGCCGTAGCTAATCGAGTAGCTCTAGAAGCATGTGTACAAGCTCGTAATGAAGGGCGTGATCTTGCTCGTGAGGGTAATGAAATTATCCGTGANGCTACCAAATGGAGTCCTGAACTAGCCGCTGCTTGTGAGGTATGGAAGGAGATCAAATTTGAATTTGAAGCAATGGATACTTTGTAATTAGAGGACAAATTCTCACATTTAAATTATGTGTCAGATATACTAATACCCTACCCCATCCATCGAGAAATCTTGGTTCAAACCCTTCGTTACTGGGTGAAGGATGCTCCTTCTTTGCATTTAGTACGGTTTTTTCTACATGAGTATCGTAATTGGAATAGTCTTATTACTCCAATTACTCAAAATAAATCCATTTCCTTTTTGAAAAAAAGTAAT---CAAAGATTATTCTTATTACTCTATAATTCTCATGTATGTGAATACGAATACATGTTCGTTTTTATCCGTAACCAATCTGATAATTTAAGATCAACCTCTTTTCAGGGCCTTCTTGAGCGAATCTATTTCTATGGAAAAATAGAACAGCTTGTAGAAGTATTTATTAATGATTTTCAGGGCATCCTATGTCTGTTTAAAGATCCTTTCCTACATTATGTTAGATATAAAGGAAAATCCCTTTTGGCTTCAAAGGGAACGATCCTTATGATGAATAAATGGAAATATTACTTTTTAAATTTCTGGCAATGTCATTTTTACATGTGGTCTCAACCAGAAAGGATCTATATAAACCAATTATACAATCATTCCCTAGAATTTCTGGGTTATCTTTCAAGTGTGCGGTTAAGTCCTTCAGTGTTACGGAGTCAAATGTTAGAAAATTCATTTATAATAGATAATCCTATTAAGAAGTTCGATACTATAATTCCAATTCTTACTTTAATTGGATCATTGGCTAAAGCGAAATTTTGTAATGTATTAGGACATCCTATTAGTAAGCCCGCTTGGGCCGATTCATCAGATTCTGATATTATCGAACGATTTGGACGAATATGCAGAAATATTTCTCATTATCACAGCGGATCCTCAAAAAAAAAGAA"/>
                    <sequence id="seq_G_insignis1" taxon="G_insignis" totalcount="4" value="??????????????????????????????????????????????????????????????????????????????????????????????????????????????????????????????????????????????????????????????????????????????????????????????????????????????????????????????????????????????????????????????????????????????????????????????????????????????????????????????????????????????????????????????????????????????????????????????????????????????????????????????????????????????????????????????????????????????????????????????????????????????????????????????????????????????????????????????????????????????????????????????????????????????????????????????????????????????????????????????????????????????????????????????????????????????????????????????????????????????????????????????????????????????????????????????????????????????????????????????????????????????????????????????????????????????????????????????????????????????????????????????????????????????????????????????????????????????????????????GGAAGATTTCGTGAGACTCTGCTTGGCAAACGGGTAGATTATTCGGGGCGTTCCGTCATTGTTGTAGGCCCTTCACTTTCATTACATCGATGTGGATTGCCTCGCGAAATAGCAATAGAGCTTTTCCAGACATTTGTAATTCGTGGTCTAATTAGACAACACGTTGCTTCGAACATAGGGGTTGCTAAGAGTAAAATTCGTGAAAAAGAACCAATTGTCTGGGAAATACTTCAGGAAGTTATGCAGGGGCATCCTGTATTGCTGAATAGAGCACCTACTCTGCATAGATTAGGCATACAGGCATTCCAACCAATTTTAGTGGAAGGACGCGCTATTTGTTTACATCCATTAGTTCGTAAGGGATTCAATGCAGACTTTGATGGGGATCAAATGGCTGTTCATGTACCTTTATCTTTGGAAGCTCAAGCGGAGGCTCGTTTACTTATGTTTTCTCATATGAATCTCCTGTCTCCAGCTATTGGGGATCCCATTTCTGTACCAACTCAAGA???????CTTTAGAGCATATATTAACTCATATATCCTTTTCGATCGTTTCAATTGTAATTACTATTTATTTAATAACCTTATTAGTCAATGGAATCGTAGAACTATATGATTCATCAGAAAAAGGCATGATAGCTACTTTTTTTTGTATAACAGGGTTATTAGTAACCCGTTGGATTTTTTCGGGACATTTCCCATTAAGTGATTTATATGAATCATTAATCTTCCTTTCCTGGAGTTTCTCCATTATTAATAAGGTTCCGTATTTTAAAAAATATCAAAAAACTTTAAGCACAATAACAGCACCAAGTGCTATTTTTACTCAAGGCTTTGCTACTTCAGGTCTTTTAACTGAAATGCATCAATCCACAATATTA???????????????????????????????????????????????????????????????????????????????????????????????????????????????????????????????????????????????????????????????????????????????????????????????????????????????????????????????????????????????????????????????????????????????????????????????????????????????????????????????????????????????????????????????????????????????????????????????????????????????????????????????????????????????????????????????????????????????????????????????????????????????????????????????????????????????????????????????????????????????????????????????????????????????????????????????????????????????????????????????????????????????????????????????????????????????????????????????????????????????????????????????????????????????????????????????????????????????????????????????????????????????????????????????????????????????????????????????????????????????????????????????????????????????????????????????????????????????????????????????????????????????????????????????????????????????????????????????????????????????????????????????????????????????????????????????????????????????????????????????????????????????????????????????????????????????????????????????????????????????????????????????????????????????????????????????????????????????????????????????????????????????????????????????????????????????????????????????????????????????????????????????????????????????????????????????????????????????????????????????????????????????????????????????????????????????????????????????????????????????????????????????????????????????????????????????????????????????????????????????????????????????????????????????????????????????????????????????????????????????????????????????????????????????????????????????????????????????????????????????????????????????????????????????????????????????????????????????????????????????????????????????????????????????????????????????????????????????????????????????????????????????????????????????????????????????????????????????????????????????????????????????????????????????????????????????????????????????????????????????????????????????????????????????????????????????????????????????????????????????????????????????????????????????????????????????????????????????????????????????????????????????????????????????????????????????????????????????????????????????????????????????????????????????????????????????????????????????????????????????????????????????????????????????????????????????????????????????????????????????????????????????????????????????????????????????????????????????????????????????????????????????????????????????????????????????????????????????????????????????????????????????????????????????????????????????????????????????????????????????????????????????????????????????????????????????????????????????????????????????????????????????????????????????????????????????????????????????????????????????????????????????????????????"/>
                    <sequence id="seq_G_kauaiensis1" taxon="G_kauaiensis" totalcount="4" value="????CGACTTGAAGGACATGATCAGATGTGGATTCTTACATCCACCATTTTATATAGAATGAAGGTGCTCTTGACTCGACATCGTT-GTTTTGTTTTACTATAACCCC----TTATTG---------GTAAATAGTA------CATGATGTAGCTCGAGTAGAAAGTATTGATTCATTTCTCAAGGGCAAGGATCTAGGGTTAGTGCCAATTAATAAGTTGGAAAAACTTCGTAAGTATATCTTCGATATAGAAATTCAAAGTATCCAATTAAAGCAAGCTTAAAATATAAAAGTAAAATGAGTTGGAATTGGTAAAACTTTTTCGATCAAAAGTGTATCACGCGGGAATCAACCGTTCATATGATTTTTTGATAGAAATAAATCACAAAAAAAGGTATGTTGCTGCCATTTTGAAACGATT-AAGGATCACCGAAGTAATGTCTAAACCCAATGATTCAAAGCAAAGATAAAGGATCTCGGAACAAGGAAAGACCCTTTT-CAATTGTATCAACAACTGGATT--------ATAATAAAGAATACAAATAGATTGTAAAC---------GAGACAAACAAAGGGGGTTTAGAGACCACTCAATAAATGAAATGACTAAGGATTTTATTTCAAGCTCTTTGAGAGTTATCCAACTTGAGTTATGAGTAAGAATGATTTTTTTTT-GTAA-G-TAAG-AAGAAAAAA----CAACTTAAAT-------CATA------GTCTAATTGATTTGATGATTTTATGGATCTATTTTCCATTAGAATTCTATATATAC---------TATACATAACTTCGAATCATTTTTTCTCGAGCCGTATGAGGATAAAACTTCC-TATACGTTTCTAGGGGGGGTATTGTTTGTCTATATCTATCCCAA???????????????????????????????????????????????????????GGAAGATTTCGTGAGACTCTGCTTGGCAAACGGGTAGATTATTCGGGGCGTTCCGTCATTGTTGTAGGCCCTTCACTTTCATTACATCGATGCGGATTGCCTCGCGAAATAGCAATAGAGCTTTTCCAGACATTTGTAATTCGTGGTCTAATTAGACAACACGTTGCTTCGAACATAGGGGTTGCTAAGAGTAAAATTCGTGAAAAAGAACCAATTGTCTGGGAAATACTTCAGGAAGTTATGCAGGGGCATCCTGTATTGCTGAATAGAGCACCTACTCTGCATAGATTAGGCATACAGGCATTCCAACCAATTTTAGTGGAAGGACGCGCTATTTGTTTACATCCATTAGTTCGTAAGGGATTCAATGCAGACTTTGATGGGGATCAAATGGCTGTTCATGTACCTTTATCTTTGGAAGCTCAAGCGGAGGCTCGTTTACTTATGTTTTCTCATATGAATCTCCTGTCTCCAGCTATTGGGGATCCCATTTCTGTACCAACTCAAGATATGTTACTTTAGAGCATATATTAACTCATATATCCTTTTCGATCGTTTCAATTGTAATTACGATTTATTTAATAACCTTATTAGTCAATGGAATCGTAGAACTATATGATTCATCAGAAAAAGGCATGATAGCTACTTTTTTTTGTATAACAGGGTTATTAGTAACCCGTTGGATTTTTTCGGGACATTTCCCATTAAGTGATTTATATGAATCATTAATCTTCCTTTCCTGGAGTTTCTCCATTATTAATATGGTTCCGTATTTTAAAAAATATCAAAAAACTTTAAGCGCAATAACAGCACCAAGTGCTATTTTTACTCAAGGTTTTGCTACTTCAGGTCTTTTAACTGAAATGCATCAATCCACAATATTAGTACCTGCTCTACAATCCCAATGGTTAATGATGCACGTAATGTTATGCATGAACGTAATGCTCATAACTTCCCTCTAGACCTAGCTGCTGTCGAAGCTCCATCCACAAATGGATAAAACTTCGGTATTAGATTAGTGTATACGAGTTTTTTAAAGTAAAA-----GAGCAATAACCAATTCCTTGTTCTATCAAGAGTATTGGTATTGCTCTTTTACTTTATATATATTAGTCTTTTATT-ATATATTTATAGAAAATATATAATATTTTATATATAAGTCTTTTTATTTAGTTTTATTTCTTTATTTCAATTTAA--------------TAAAAAGTATTCTTATGTGTTGTTTTATTATTGAGTATCTTATTTTGGTTCTGTACTAATATTATATA------CGTTCTTCTCAATAAAAATTAAAATATTATACCTAATTTCTTAATTTCAGAAGTAAGAAATAAAGATAAGAAAA---------ACTAAATTAAATAATAAAAA--------CTG-GTAGA--------------TTAAAGAAGAGTAAATGGGCGGATGTAGCCAAGTGGATCAAGGCAATGGATTGTGAATCCACCATGC?????CAAACAGAAACTAAAGCAGGTGTTGGATTCAAAGCTGGTGTTAAAGATTACAAATTGACTTATTATACTCCTGACTATGAAACCAAAGATACTGATATCTTGGCAGCATTCCGAATGACTCCTCAACCCGGAGTTCCACCTGAGGAAGCAGGGGCCGCGGTAGCTGCCGAATCTTCTACTGGTACATGGACAACTGTGTGGACTGATGGACTTACCAGCCTTGATCGTTACAAAGGACGATGCTACGGCATCGAGCCCGTTGCTGGAGAAGAAAATCAATATATTGCTTATGTAGCTTACCCTTTAGACCTTTTTGAAGAAGGTTCTGTTACTAACATGTTTACTTCCATTGTGGGGAATGTATTTGGGTTCAAAGCCCTACGCGCTCTTCGTCTGGAGGATCTGCGAATCCCTCCTGCTTATGTTAAAACCTTCCAAGGCCCACCTCATGGCATCCAAGTTGAGAGAGATAAATTGAACAAATATGGTCGTCCCCTATTGGGATGTACTATTAAACCTAAATTGGGTTTATCTGCTAAGAACTACGGCAGAGCAGTTTATGAATGTCTTCGCGGTGGACTTGATTTTACCAAAGATGATGAGAACGTGAACTCCCAACCATTTATGCGTTGGAGAGACCGTTTCTTATTTTGTACCGAAGCAATTTATAAAGCACAGACTGAAACAGGTGAAATCAAAGGACATTACTTGAATGCTACTGC??????????????????????????????????????????????????????????????????????????????????????????????????????????????????????????????????????????????????????????????????????????????????????????????????????????????????????????????????????????????????????????????????????????????????????????????????????????????????????????????????????????????????????????????????????????????????????????????????????????????????????????????????????????????????????????????????????????????????????????????????????????????????????????????????????????????????????????????????????????????????????????????????????????????????????????????????????????????????????????????????????????????????????????????????????????????????????????????????????????????????????????????????????????????????????????????????????????????????????????????????????????????????????????????????????????????????????????????????????????????????????????????????????????????????????????????????????????????????????????????????????????????????????????????????????????????????????????????????????????GAATATATTTTTATGGAAAAATAGAACAGCTTGTAGGRGTMTTTATTAATGATTTTCAGGGCATMTTATGTATGTTCAAGGATCCCTTCATGCATTAWGTTAGGTATCAAGAAAAATCCATTTTGGCTTCRAAGGGAACGATCCTTATGAWGAATAAATGGAAATATTACTTTMTAAATTTYTGGCAATGTCATTTTTACGTGTGGTYTCAACCGGGAAGGATCTATATAAACCAATTATACAATCATCCCCTAGACTTGCTGGGTTATCTTTCAAGTGTGCGACTAAGTCCTTCAGTGTTACGGAGTCAAATGTTAGAAAATTCATTTATAATAGATACTGCTATTAAGAAGTTTGATACTATAATTCCAATTATTACTTTAATTGGATCATTGGCTAAAGCTAAATTTTGTAATGTATTAGGGCATCCCATYAGTAAGCCAGCTTGGGCCGAYTCATCAGMTTCTGATATTATCGACCGAYTTGGGCGGMTATGCAGAAATCTTTCTCATTATCACAGYGGATCCTCAAAAAAAAATAA"/>
                    <sequence id="seq_G_lobata1" taxon="G_lobata" totalcount="4" value="CGTGCGACTTGAAGGACATGATCAGTTGTGGATTCTTACATCCACCATTTTATATAGAATGAAGGTGCTCTTGACTCGACATCGTT-GTTTTGTTTTACTATAACCCC----TTATTG---------GTAAATAGTA------CATGATGTAGCTCGAGTAGAAAGTATTGATTCATTTCTCAAGGGCAAGGATCTAGGGTTAGTGCCAATCAATAAGTTGGAAAAACTTCGTAAGTATATCTTTGATATAGAAATTCAAAGTATCCAATTAAAGCAAGCTTAAAATATAAAAGTCAAATTAGTTGGAATTGGTAAAACTTTTTCGATCAAAAGTGTATCACGCGGGAATCAACCGTTCATATGATTTTTTGATAGAAATAAATCACAAAAAAAGGTATGTTGCTGCCATTTTGAAACGATT-AAGGATCACCGAAGTAATGTCTAAACCCAATGATTCAAAGCAAAGATAAAGGATCTCGGAACAAGGAAAGACCCTTTT-CAATTGTWTCAWCAACTGGATT--------ATAATAAAGAATACAAATAGATTGTAAAC---------GAGACAAACAAAGGGGGTTTAGAGACCACTCAATAAATGAAATGACTAAGGATTTTATTTCAAGCTCTTTGAGAGTTATCCAACTTGAGTTATGAGTAAGAATGATTTTTTTT-GGTAA-G-TAAG-AAGAAAAAA----CAACTTAAAT-------CATA------GTCTAATTGATTTGATGATTTTATGGATCTATTTTCCATTATAATTCTATATATAC---------TATACATAACTTCGAATCATTTTTTCTCGAGCCGTATGAGGATAAAACTTCC-TATACGTTTCTAGGGGGGGTATTGTTTGTCT??????????????????????????????????????????????????????????GG-CAAAGAGGGAAGATTTCGTGAGACTCTGCTTGGCAAACGGGTAGATTATTCGGGGCGTTCCGTCATTGTTGTAGGCCCTTCACTTTCATTACATCGATGTGGATTGCCTCGCGAAATAGCAATAGAGCTTTTCCAGACATTTGTAATTCGTGGTCTAATTAGACAACACGTTGCTTCGAACATAGGGGTTGCTAAGAGTAAAATTCGTGAAAAAGAACCAATTGTCTGGGAAATACTTCAGGAAGTTATGCAGGGGCATCCTGTATTGCTGAATAGAGCACCTACTCTGCATAGATTAGGCATACAGGCATTCCAACCAATTTTAGTGGAAGGACGCGCTATTTGTTTACATCCATTAGTTCGTAAGGGATTCAATGCAGACTTTGATGGGGATCAAATGGCTGTTCATGTACCTTTATCTTTGGAAGCTCAAGCGGAGGCTCGTTTACTTATGTTTTCTCATATGAATCTCCTGTCTCCAGCTATTGGGGATCCCATTTCTGTACCAACTCAAGATATG???CTTTAGAGCATATATTAACTCATATATCCTTTTCGATCGTTTCAATTGTAATTACGATTTATTTAATAACCTTATTAGTCAATGGAATCGTAGAACTATATGATTCATCAGAAAAAGGCATGATAGCTACTTTTTTTTGTATAACAGGGTTATTAGTAACCCGTTGGATTTTTTCGGGACATTTACCATTAAGTGATTTATATGAATCATTAATCTTCCTTTCCTGGAGTTTCTCCATTATTAATATGGTTCCGTATTTTAAAAAATATAAAAAAACTTTAAGCGCAATAACAGCACCAAGTGCTATTTTTACTCAAGGCTTTGCTACTTCAGGTCTTTTAACTGAAATGCATCAATCCACAATATTAGTACCTGCTCTACAATCCCAGTGGTTAATGATGCACGTAA???????????????????????????????????????CCTAGCTGCTGTCGAAGCTCCATCCACAAATGGATAAAACTTCGGTATTAGATTAGTGTATACGAGTTTTTTAAAGTAAAA-----GAGCAATAACCAATTCCTTGTTCTATCAAGAGTATTGGTATTGCTCTTTTACTTTATATATATTAGTCTTTTATT-CTATATTTATATAAAATATAGAATATTTTATATATAAGTCTTTTTATTTAGTTTTATTTCTTTATTTAAATTTAA--------------TAAAAAGTATTTTTATGTGTTGTTTTATTATTGAGTATCTTATTTTTGTTCTGTACTAATATTATATA------CGTTCTTCTCAATAAAAATTAAAATATTATACCTAATATTTTAATTTCAGAAGTAAGAAAGAAAGATAAGAAAA---------ACTAAATTAAATAATAAAAA--------CTG-GTAGA???????????????????????????????????????????????????????????????????????????????????????????????????AAGCAGGTGYTGGATTCAAAGCTGGTGTTAAAGATTACAAATTGACTTATTATACTCCTGACTATGAAACCAAAGATACTGATATCTTGGCAGCATTCCGAATGACTCCTCAACCCGGAGTTCCACCTGAGGAAGCAGGGGCCGCGGTAGCTGCCGAATCTTCTACTGGTACATGGACAACTGTGTGGACTGATGGACTTACCAACCTTGATCGTTACAAAGGACGATGCTACGGCATCGAGCCCGTTGCTGGAGAAGAAAATCAATATATTGCTTATGTAGCTTACCCTTTAGACCTTTTTGAAGAAGGTTCTGTTACTAACATGTTTACTTCCATTGTGGGGAATGTATTTGGGTTCAAAGCCCTACGCGCTCTTCGTCTGGAGGATCTGCGAATCCCTCCTGCTTATGTTAAAACCTTCCAAGGCCCACCTCATGGCATCCAAGTTGAGAGAGATAAATTGAACAAGTATGGTCGTCCCCTATTGGGATGTACTATTAAACCTAAATTGGGTTTATCTGCTAAGAACTACGGCAGAGCAGTTTATGAATGTCTTCGCGGTGGACTTGATTTTACCAAAGATGATGAGAACGTGAACTCCCAACCATTTATGCGTTGGAGAGACCGTTTCTTATTTTGTGCCGAAGCAATTTATAAAGCACAGGCTGAAACAGGTGAAATCAAAGGACATTACTTGAATGCTACTGCAGGTACATGCGAAGAAATGATCAAAAGGGCGGTATTTGCCAGAGAATTGGGGGTTCCTATCGTAATGCATGACTACTTAACAGGGGGATTCACCGCAAATACTAGCTTGGCTTTTTATTGCCGAGATAATGGCCTACTTCTTCACATCCACCGTGCAATGCATGCAGTTATTGATAGACAGAAGAATCATGGTATACACTTTCGTGTACTAGCTAAAGCGTTACGTATGTCCGGTGGAGATCATATTCACTCTGGTACCGTAGTAGGTAAACTTGAAGGGGAAAGAGAAATCACTTTGGGTTTTGTTGATTTACTACGTGATGATTTTATTGAAAAAGACCGAAGTCGGGGTATTTATTTCACTCAAGATTGGGTCTCTTTACCAGGTGTTTTACCCGTGGCTTCGGGGGGTATTCACGTTTGGCATATGCCCGCTCTGACCGAGATCTTTGGGGATGATTCTGTACTACAGTTCGGTGGAGGAACTTTAGGACACCCTTGGGGAAATGCACCGGGTGCCGTAGCTAATCGAGTAGCTCTAGAAGCATGTGTACAAGCTCGTAATGAGGGGCGTGATCTTGCTCGTGAGGGTAATGAAATTATCCGTGAGGCTTCCAAATGGAGTCCTGAACTAGCTGCTGCTTGTGAGGTATGGAAGGAGATCAAATTTGAATTCGAAGCAATGGATACTTTGTAA??????????????????????????????????????????????????????????????????????????????????????????????????????????????????????????????????????????????????????????????????????????????????????????????????????????????????????????????????????????????????????????????????????????????????????????????????????????????????????????????????????????????????????????????????????????????????????????????????????????????????????????????????????????????????????????????????????????????????????????????????????????????????????????????????????????????????????????????????????????????????????????????????????????????????????????????????????????????????????????????????????????????????????????????????????????????????????????????????????????????????????????????????????????????????????????????????????????????????????????????????????????????????????????????????????????????????????????????????????????????"/>
                    <sequence id="seq_G_macrophylla_J1" taxon="G_macrophylla_J" totalcount="4" value="?????????????????????????????????????ACATCCACCATTTTATATAGAATGAAGGTGCTCTTGACTCGACATCGTT-GTTTTGTTTCACTATAACCTC----TTATTG---------GTAAATAGTA------CATGATGTAGCTCGAGTAGAAAGTATTGATTCATTTCTCAAGGGCAAGGATCTAGGGTTAGTGCCAATCAATAAGTTGGAAAAACTTCGTAAGTATATCTTCGATATAGCAATTCAAAGTATCCAATTAAAGTAAGCTTAAAATATAAAAGTCAAATTAGTTGGAATTGGTAAAGCTTTTTCGATCAAAAGTGTATCACGCGGGAATCAACCGTTCATATGATTTTTTGATAGAAAGAAATCACAAAAAAAGGTATGTTGCTGCCATTTTGAAACGATT-AAGGATCACCCAAGTAATGTCTAAACCCAATGATTCAAAGCAAAGATAAAGGATCCCGGAACAAGGAAAGACCCTTTT-CAATTGTATCAACAACTGGATTATAAGATTATAATAAAGAATACAAATAGATTGTAAAC---------GAGACAAACAAAGGGGGTTTAGAGACCACTCAATAAATGAAATGACTAAGGATTTTATTTCAAGCTCTTTGAGAGTTATCCAACTTGAGTTATGAGTAAGAATGCTTTTTTTT-GGTAA-G-TAAG-AAAAAAAAAA---CAACTTTAAT-------CATA------GTCTAATTGATTTGATGATTTTATGGATCTATTTTCCATTATAATTCTATATATAC---------TATACATAACTTCGAATCATTTTTTCTCGAGCCGTATGAGGATAAAACTTCC-TATACGTTTCTAGGGGGGGTATTGTTTGTCTATATCTATCCCAATGAG-CCGTCTATCGAATTGTTGCAATTGATGTTCGATCCCCGAA?????????????????????????????TGCTTGGCAAACGGGTAGATTATTCGGGGCGTTCCGTCATTGTTGTAGGCCCTTCACTTTCATTACATCGATGTGGATTGCCTCGCGAAATAGCAATAGAGCTTTTCCAGACATTTGTAATTCGTGGTCTAATTAGACAACACGTTGCTTCGAACATAGGGGTTGCTAAGAGTAAAATTCGTGAAAAAGAACCAATTGTCTGGGAAATACTTCAGGAAGTTATGCAGGGGCATCCTGTATTGCTGAATAGAGCACCTACTCTGCATAGATTAGGCATACAGGCATTCCAACCCATTTTAGTGGAAGGACGCGCTATTTGTTTACATCCATTAGTTCGTAAGGGATTCAATGCAGACTTTGATGGGGATCAAATGGCTGTTCATGTACCTTTATCTTTGGAAGCTCAAGCGGAAGCTCGTTTACTTATGTTTTCTCATATGAATCTCCTGTCTCCAGCTATTTGGGATCCCATTTCTGTACCAACTCAAGA???????CTTTAGAGCATATATTAACTCATATATCCTTTTCGATCGTTTCAATTGTAATTACGATTTATTTAATAACCTTATTAGTCGATGGAATCGTAGAACTATATGATTCATCAGAAAAAGGCATGATAGCTACTTTTTTTTTTATAACAGGATTATTAGTAACCCGTTGGATTTATTCGGGACATTTCCCATTAAGTGATTTATATGAATCATTAATCTTCCTTTCCTGGAGTTTCTCCATTATTAATATGGTTCCGTATTTTAAAAAATATCAAAAAACTTTAAGCGCAATAACAGCACCAAGTGCTATTTTTACTCAAGGCTTTGCTACTTCAGGTCTTTTAACTGAAATGCATCAATCCACAATATTA????????????????????????????????????????????????????????????????????????????????CTAGCTGCTGTCGAAGCTCCATCCACAAATGGATAAAACTTCGGTATTAGATTAGTGTATACGAGTTTTTAAAAGTAAAATAAAAGAGCAATAACCAATTCCTTGTTCTATCAAGAGTATTGGTATTGCTCTTTTA-TTTATAT-----------------------------AAAATATATAATATTTAAAATATAAGTCTTTTTATTTATTTATTTAGTTTTATTTCAATTTAA--------------TTAAAAGTATTCTTATGTGTTGTTTTATTATTGAGTATCTTATTTTTGTT------TAATATTATATA------CGTTCTTCTCAATAAAAATGAAAATATTATACCTAATATTTTCATTTCAGAAGTAAGAAAGA----TAAGAAA----------ACTAAATTAAATAATTAAATAATAAAAAATG-GTAGA--------------TTAAAGAAGAGTAGATGGGCGGA????????????????????????????????????????????????????????????????????????????????????????????????????????????????????????????????????????????????????????????????????????????????????????????????????????????????GTAG---CCGAATCTTCTACTGGTACATGGACAACTGTGTGGACTGATGGACTTACCAGCCTTGATCGTTACAANGGACGATGCTACAACATCGAGCCCGTTGCTGGAGAATAAAATCAATATATTGCTTATG--------CCTTTAGACCTTTTTGAAGAAGGTTCTGTTACTAACATGTTTACTTCCATTGTGGGGAATGTATTTGGGTTCAAAGCCCTACGCGCTCTACGTCTGGAGGATCTGCGAATCCCTCCTGCTTATGTTAAAACCTTCCAAGGCCCACCTCATGGCATCCAAGTTGAGAGAGAGAAATTGAACAAGTATGGTCGTCCCCTATTGGGATGTACTATTAAACCTAAATTGGGTTTATCTGCTAAGAACTACGGCAGAGCAGTTTATGAATGTCTCCGCGGTGGACTTGATTTTACCAAAGATGATGAGAACGTGAACTCCCAACCATTTATGCGTTGGAGAGACCGTTTCTTATTTTGTGCCGAAGCAATTTATAAAGCACAGGCTGAAACAGGTGAAATCAAAGGACATTACTTGAATGCTACTGCAGGTACATGCGAAGAAATGATCAAAAGGGCGGTATTTGCCAGAGAATTGGGGGTTCCTATCGTAATGCATGACTACTTAACAGGGGGATTCACCGCAAATACTAGCTTGGCTTTTTATTGCCGAGATAATGGCCTACTTCTTCACATCCATCGTGCAATGCATGCAGTTATTGATAGACAGAAGAATCATGGTAAACACTTTCGTGTACTAGCTAAAGCGTTACGTATGTCCGGTGGAGATCATATTCACTCTGGTACCGTAGTAGGTAAACTTGAAGGGGAAAGAGAAAGAACTTTGGGTTTTGTTGATTTACTACGTGATGATTTTCTTGAAAAAGACCGAAGTCGGGGTATTTATTTCACTCAAGATTGGGTCTCTTTACCAGGTGTTTTACCCGTGGCTTCGGGGGGTATTCACGTTTGGCATATGCCCGCTCTGACCGAGATCTTTGGGGATGATTCTGTACTACAGTTCGGTGGAGGAACTTTAGGACACCCTTGGGNAAATGCACCGGGTGCCGTAGCTAATCGAGTAGCTCTAGAAGCATGTGTACAAGCTCGTAATGAGGGGCGTGATCTTGCTCGTGAGGGTAATGAAATTATCCGTGANGCTTGCAAATGGAGTCCTGAACTAGCTGCTGCTTGTGAGGTATGGAAGGAGATCCAATTTGAATTCGAAGCAATGGATACTTTGTAA??????????????????????????????????????????????????????????????????????????????????????????????????????????????????????????????????????????????????????????????????????????????????????????????????????????????????????????????????????????????????????????????????????????????????????????????????????????????????????????????????????????????????????????????????????????????????????????????????????????????????????????????????????????????????????????????????????????????????????????????????????????????????????????????????????????????????????????????????????????????????????????????????????????????????????????????????????????????????????????????????????????????????????????????????????????????????????????????????????????????????????????????????????????????????????????????????????????????????????????????????????????????????????????????????????????????????????????????????????????????"/>
                    <sequence id="seq_G_macrophylla_S1" taxon="G_macrophylla_S" totalcount="4" value="?????????????????????????????????????ACATCCACCATTTTATATAGAATGAAGGTGCTCTTGACTCGACATCGTT-GTTTTGTTTCACTATAACCTC----TTATTG---------GTAAATAGTA------CATGATGTAGCTCGAGTAGAAAGTATTGATTCATTTCTCAAGGGCAAGGATCTAGGGTTAGTGCCAATCAATAAGTTGGAAAAACTTCGTAAGTATATCTTCGATATAGCAATTCAAAGTATCCAATTAAAGTAAGCTTAAAATATAAAAGTCAAATTAGTTGGAATTGGTAAAGCTTTTTCGATCAAAAGTGTATCACGCGGGAATCAACCGTTCATATGATTTTTTGATAGAAAGAAATCACAAAAAAAGGTATGTTGCTGCCATTTTGAAACGATT-AAGGATCACCCAAGTAATGTCTAAACCCAATGATTCAAAGCAAAGATAAAGGATCCCGGAACAAGGAAAGACCCTTTT-CAATTGTATCAACAACTGGATTATAAGATTATAATAAAGAATACAAATAGATTGTAAAC---------GAGACAAACAAAGGGGGTTTAGAGACCACTCAATAAATGAAATGACTAAGGATTTTATTTCAAGCTCTTTGAGAGTTATCCAACTTGAGTTATGAGTAAGAATGCTTTTTTTT-GGTAA-G-TAAG-AAAAAAAAAA---CAACTTTAAT-------CATA------GTCTAATTGATTTGATGATTTTATGGATCTATTTTCCATTATAATTCTATATATAC---------TATACATAACTTCGAATCATTTTTTCTCGAGCCGTATGAGGATAAAACTTCC-TATACGTTTCTAGGGGGGGTATTGTTTGTCTATATCTATCCCAATGAG-CCGTCTATCGAATTGTTGCAATTGATGTTCGATCCCCGAA-----------------------------------------GGGTAGATTATTCGGGGCGTTCCGTCATTGTTGTAGGCCCTTCACTTTCATTACATCGATGTGGATTGCCTCGCGAAATAGCAATAGAGCTTTTCCAGACATTTGTAATTCGTGGTCTAATTAGACAACACGTTGCTTCGAACATAGGGGTTGCTAAGAGTAAAATTCGTGAAAAAGAACCAATTGTCTGGGAAATACTTCAGGAAGTTATGCAGGGGCATCCTGTATTGCTGAATAGAGCACCTACTCTGCATAGATTAGGCATACAGGCATTCCAACCAATTTTAGTGGAAGGACGCGCTATTTGTTTACATCCATTAGTTCGTAAGGGATTCAATGCAGACTTTGATGGGGATCAAATGGCTGTTCATGTACCTTTATCTTTGGAAGCTCAAGCGGAAGCTCGTTTACTTATGTTTTCTCATATGAATCTCCTGTCTCCAGCTATTTGGGATCCCATTTCTGTACCAACTCAAGATATG???CTTTAGAGCATATATTAACTCATATATCCTTTTCGATCGTTTCAATTGTAATTACGATTTATTTAATAACCTTATTAGTCGATGGAATCGTAGAACTATATGATTCATCAGAAAAAGGCATGATAGCTACTTTTTTTTTTATAACAGGATTATTAGTAACCCGTTGGATTTATTCGGGACATTTCCCATTAAGTGATTTATATGAATCATTAATCTTCCTTTCCTGGAGTTTCTCCATTATTAATATGGTTCCGTATTTTAAAAAATATCAAAAAACTTTAAGCGCAATAACAGCACCAAGTGCTATTTTTACTCAAGGCTTTGCTACTTCAGGTCTTTTAACTGAAATGCATCAATCCACAATATTA????????????????????????????????????????????????????????????????????????????????CTAGCTGCTGTCGAAGCTCCATCCACAAATGGATAAAACTTCGGTATTAGATTAGTGTATACGAGTTTTTAAAAGTAAAATAAAAGAGCAATAACCAATTCCTTGTTCTATCAAGAGTATTGGTATTGCTCTTTTA-TTTATAT-----------------------------AAAATATATAATATTTAAAATATAAGTCTTTTTATTTATTTATTTAGTTTTATTTCAATTTAA--------------TTAAAAGTATTCTTATGTGTTGTTTTATTATTGAGTATCTTATTTTTGTT------TAATATTATATA------CGTTCTTCTCAATAAAAATGAAAATATTATACCTAATATTTTCATTTCAGAAGTAAGAAAGA----TAAGAAA----------ACTAAATTAAATAATTAAATAATAAAAAATG-GTAGA--------------TTAAAGAAGAGTAGATGGGCGGA?????????????????????????????????????????????????CAAACAGAAACTAAAGCAGGTGTTGGATTCAAAGCTGGTGTTAAAGATTACAAATTGACTTATTATACTCCGGACTATGAAACCAAAGATACTGATATCTTGGCAGCATTCCGAATGACTCCTCAACCTGGAGTTCCACCTGAGGAAGCAGGGGCCGCGGTAGCTGCCGAATCTTCTACTGGTACATGGACAACTGTGTGGACTGATGGACTTACCAGCCTTGATCGTTACAAAGGACGATGCTACAACATCGAGCCCGTTGCTGGAGAAGAAAATCAATATATTGCTTATGTAGCTTACCCTTTAGACCTTTTTGAAGAAGGTTCTGTTACTAACATGTTTACTTCCATTGTGGGGAATGTATTTGGGTTCAAAGCCCTACGCGCTCTACGTCTGGAGGATCTGCGAATCCCTCCTGCTTATGTTAAAACCTTCCAAGGCCCACCTCATGGCATCCAAGTTGAGAGAGATAAATTGAACAAGTATGGTCGTCCCCTATTGGGATGTACTATTAAACCTAAATTGGGTTTATCTGCTAAGAACTACGGCAGAGCAGTTTATGAATGTCTCCGCGGTGGACTTGATTTTACCAAAGATGATGAGAACGTGAACTCCCAACCATTTATGCGTTGGAGAGACCGTTTCTTATTTTGTGCCGAAGCAATTTATAAAGCACAGGCTGAAACAGG????????????????????????????????????????????????????????????????????????????????????????????????????????????????????????????????????????????????????????????????????????????????????????????????????????????????????????????????????????????????????????????????????????????????????????????????????????????????????????????????????????????????????????????????????????????????????????????????????????????????????????????????????????????????????????????????????????????????????????????????????????????????????????????????????????????????????????????????????????????????????????????????????????????????????????????????????????????????????????????????????????????????????????????????????????????????????????????????????????????????????????????????????????????????????????????????????????????????????????????????????????????????????????????????????????????????????????????????????????????????????????????????????????????????????????????????????????????????????????????????????????????????????????????????????????????????????????????????????????????????????????????????????????????????????????????????????????????????????????????????????????????????????????????????????????????????????????????????????????????????????????????????????????????????????????????????????????????????????????????????????????????????????????????????????????????????????????????????????????????????????????????????????????????????????????????????????????????????????????????????????????????????????????????????????????????????????????????????????????????????????????????????????????????????????????????????????????????????????????????????????????"/>
                    <sequence id="seq_G_magellanica1" taxon="G_magellanica" totalcount="4" value="??????????????????????????TGTGGATTCTTACATCCACCATTTTATATAGAATGAAGGTGCTCTTGACTCGACATCGTT-GTTTTGTTTTACTATAACCCC----TTATTG---------GTAAATAGTA------CATGATGTAGCTCGAGTAGAAAGTATTGATTCATTTCTCAAGGGCAAGGATCTAGGGTTAGTGCCAATCAATAAGTTGGAAAAACTTCGTAAGTATATCTTCGATATAGAAATTCAAAGTATCCAATTAAAGCAAGCTTAAAATATAAAAGTCAAATTAGTTGGAATTGGTAAAACTTTTTCGATCAAAAGTGTATCACGCGGGAATCAACCGTTCATATGATTTTTTGATAGAAATAAATCACAAAAAAAGGTATGTTGCTGCCATTTTGAAACGATT-AAGGATCACCGAAGTAATGTCTAAACCCAATGATTCAAAGCAAAGATAAAGGATCTCGGAACAAGGAAAGACCCTTTT-CAATTGTATCAACAACTGGATT--------ATAATAAAGAATACAAATAGATTGTAAAC---------GAGACAAACAAAGGGGGTTTAGAGACCACTCAATAAATGAAATGACTAAGGATTTTATTTCAAGCTCTTTGAGAGTTATCCAACTTGAGTTATGAGTAAGAATGATTTTTTTT-GGTAA-G-TAAG-AAGAAAAAA----CAACTTAAAT-------CATA------GTCTAATTGATTTGATGATTTTATGGATCTATTTTCCATTATAATTCTATATATAC---------TATACATAACTTCGAATCATTTTTTCTCGAGCCGTATGAGGATAAAACTTCC-TATACGTTTCTAGGGGGGGTATTGTTTGTCTATATCTATCCCAATGAG-CCGTCTATCGAATTGTTGCAATTGATGTTCGATCCC-GAA----------GGAAGATTTCGTGAGACTCTGCTTGGCAAACGGGTAGATTATTCGGGGCGTTCCGTCATTGTTGTAGGCCCTTCACTTTCATTACATCGATGTGGATTGCCTCGCGAAATAGCAATAGAGCTTTTCCAGACATTTGTAATTCGTGGTCTAATTAGACAACACGTTGCTTCGAACATAGGGGTTGCTAAGAGTAAAATTCGTGAAAAAGAACCAATTGTCTGGGAAATACTTCAGGAAGTTATGCAGGGGCATCCTGTATTGCTGAATAGAGCACCTACTCTGCATAGATTAGGCATACAGGCATTCCAACCAATTTTAGTGGAAGGACGCGCTATTTGTTTACATCCATTAGTTCGTAAGGGATTCAATGCAGACTTTGATGGGGATCAAATGGCTGTTCATGTACCTTTATCTTTGGAAGCTCAAGCGGAGGCTCGTTTACTTATGTTTTCTCATATGAATCTCCTGTCTCCAGCTATTGGGGATCCCATTTCTGTACCAACTCAAGATATG??ACTTTAGAGCATATATTAACTCATATATCCTTTTCGATCGTTTCAATTGTAATTACGATTTATTTAATAACCTTATTAGTCAATGGAATCGTAGAACTATATGATTCATCAGAAAAAGGCATGATAGCTACTTTTTTTTGTATAACAGGGTTATTAGTAACCCGTTGGATTTTTTCGGGACATTTACCATTAAGTGATTTATATGAATCATTAATCTTCCTTTCCTGGAGTTTCTCCATTATTAATATGGTTCCGTATTTTAAAAAATATAAAAAAACTTTAAGCGCAATAACAGCACCAAGTGCTATTTTTACTCAAGGCTTTGCTACTTCAGGTCTTTTAACTGAAATGCATCAATCCACAATATTAGTACCTGCTCTACAATCCCAGTGGTTAATGATGCACGTAA?????????????????????????????????????????TAGCTGCTGTCGAAGCTCCATCCACAAATGGATAAAACTTCGGTATTAGATTAGTGTATACGAGTTTTTTAAAGTAAAA-----GAGCAATAACCAATTCCTTGTTCTATCAAGAGTATTGGTATTGCTCTTTTACTTTATATATATTAGTCTTTTATT-CTATATTTATATAAAATATAGAATATTTTATATATAAGTCTTTTTATTTAGTTTTATTTCTTTATTTAAATTTAA--------------TAAAAAGTATTTTTATGTGTTGTTTTATTATTGAGTATCTTATTTTTGTTCTGTACTAATATTATATA------CGTTCTTCTCAATAAAAATTAAAATATTATACCTAATATTTTAATTTCAGAAGTAAGAAAGAAAGATAAGAAAA---------ACTAAATTAAATA-TTAAATAATAAAATCTG-GTAGA--------------TTAAAGAAGAGTAAATGGGCGGATGTAGCCAA??????????????????????????????????????????????????????AGCAGGTGTTGGATTCAAAGCTGGTGTTAAAGATTACAAATTGACTTATTATACTCCTGACTATGAAACCAAAGATACTGATATCTTGGCAGCATTCCGAATGACTCCTCAACCCGGAGTTCCACCTGAGGAAGCAGGGGCCGCGGTAGCTGCCGAATCTTCTACTGGTACATGGACAACTGTGTGGACTGATGGACTTACCAACCTTGATCGTTACAAAGGACGATGCTACGGCATCGAGCCCGTTGCTGGAGAAGAAAATCAATATATTGCTTATGTAGCTTACCCTTTAGACCTTTTTGAAGAAGGTTCTGTTACTAACATGTTTACTTCCATTGTGGGGAATGTATTTGGGTTCAAAGCCCTACGCGCTCTTCGTCTGGAGGATCTGCGAATCCCTCCTGCTTATGTTAAAACCTTCCAAGGCCCACCTCATGGCATCCAAGTTGAGAGAGATAAATTGAACAAGTATGGTCGTCCCCTATTGGGATGTACTATTAAACCTAAATTGGGTTTATCTGCTAAGAACTACGGCAGAGCAGTTTATGAATGTCTTCGCGGTGGACTTGATTTTACCAAAGATGATGAGAACGTGAACTCCCAACCATTTATGCGTTGGAGAGACCGTTTCTTATTTTGTGCCGAAGCAATTTATAAAGCACAGGCTGAAACAGGTGAAATCAAAGGACATTACTTGAATGCTACTGCAGGTACATGCGAAGAAATGATCAAAAGGGCGGTATTTGCCAGAGAATTGGGGGTTCCTATCGTAATGCATGACTACTTAACAGGGGGATTCACCGCAAATACTAGCTTGGCTTTTTATTGCCGAGATAATGGCCTACTTCTTCACATCCACCGTGCAATGCATGCAGTTATTGATAGACAGAAGAATCATGGTATACACTTTCGTGTACTAGCTAAAGCGTTACGTATGTCCGGTGGAGATCATATTCACTCTGGTACCGTAGTAGGTAAACTTGAAGGGGAAAGAGAAATCACTTTGGGTTTTGTTGATTTACTACGTGATGATTTTATTGAAAAAGACCGAAGTCGGGGTATTTATTTCACTCAAGATTGGGTCTCTTTACCAGGTGTTTTACCCGTGGCTTCGGGGGGTATTCACGTTTGGCATATGCCCGCTCTGACCGAGATCTTTGGGGATGATTCTGTACTACAGTTCGGTGGAGGAACTTTAGGACACCCTTGGGNAAATGCACCGGGTGCCGTAGCTAATCGAGTAGCTCTAGAAGCATGTGTACAAGCTCGTAATGAGGGGCGTGATCTTGCTCGTGAGGGTAATGAAATTATCCGTGAGGCTTCCAAATGGAGTCCTGAACTAGCTGCTGCTTGTGAGGTATGGAAGGAGATCAAATTTGAATTCGAAGCAATGGATACTTTGTAATTAGAGGACAAATTCTCACATTTAAATTATGTGTCAGATATACTAATACCCCACCCCATCCATCTGGAAATCTTGGTTCAAACCCTTCGTTACTGGGTGAAAGATGCTCCTTCTTTGCATTTAGTACGATTTTTTCTACACGAGTATCGTAATTGGAATAGTCTTATTACTTCAATTACTCCAAATAAATCCATTTACTTTTTTTCAAAAAGTAATAATCAAAGATTATTCTTATTACTATATAATTCTCATGTATGTGAATACGAATACATGTTCATTTTTCTCCGTAATCAATCTTATCATTTACGATCAACATCTTCTGAGGTCCTTCTTGAGCGAATATATTTTTATGGAAAAATAGAACAGCTTGTAGGAGTCTTTATTAATGATTTTCAGGGCATCCTATGTATGTTCAAGGATCCCTTCATGCATTATGTTAGATATCAAGGAAAATCCATTTTGGCTTCAAAGGGAACGATCCTTATGATGAATAAATGGAAATATTACTTTATAAATTTCTGGCAATGTCATTTTTACGTGTGGTCTCAACCGGGAAGGATCTATATAAACCAATTATACAATCATTCCCTAGACTTGCTGGGCTATCTTTCAAGTGTGCGACTAAGTCCTTCAGTGTTACGGAGTCAAATGTTAGAAAATTCATTTATAATAGATACTGCTATTAAGAAGTTTGATACTATAATTCCAATTATTACTTTAATTGGATCATTGGCTAAAGCTAAATTTTGTAATGTATTAGGGCATCCCATTAGTAAGCCAGCTTGGGCCGATTCATCAGATTCTGATATTATCGACCGATTTGGGCGGATATGCAGAAATCTTTCTCATTATCACAGTGGATCCTCAAAAAAAAAGAA"/>
                    <sequence id="seq_G_manicata1" taxon="G_manicata" totalcount="4" value="???GCGACTTGAAGGACATGATCAGATGTGGATTCTTACATCCACCATTTTATATAGAATGAAGGTGCTCTTGACTCGACATCGTT-GTTTTGTTTTACTATAACCCC----TTATTG---------GTAAATAGTA------CATGATGTAGCTCGAGTAGAAAGTATTGATTCATTTCTCAAGGGCAAGGATCTAGGGTTAGTGCCAATCAATAAGTTGGAAAAACTTCGTAAGTATATCTTCGATATAGAAATTCAAAGTATCCAATTAAAGCAAGCTTAAAATATAAAAGTCAAATTAGTTGGAATTGGTAAAACTTTTTCGATCAAAAGTGTATCACGCGGGAATCAACCGTTCATATGATTTTTTGATAGAAAGAAATCACAAAAAAAGGTATGTTGCTGCCATTTTGAAACGATT-AAGGATCACCGAAGTAATGTCTAAACCCAATGATTCAAAGCAAAGATAAAGGATCTCGGAACAAGGAAAGACCCTTTT-CAATTGTATCAACAACTGGATT--------ATAATAAAGAATACAAATAGATTGTAAAC---------GAGACAAACAAAGGGGGTTTAGAGACCACTCAATAAATGAAATGACTAAGGATTTTATTTCAAGCTCTTTGAGAGTTATCCAACTTGAGTTATGAGTAAGAATGATTTTTTTT-GGTAA-G-TAAG-AAGAAAAAA----CAACTTAAAT-------CATA------GTCTAATTGATTTGATGATTTTATGGATCTATTTTCCATTAGAATTCTATATATAC---------TATACATAACTTCGAATCATTTTTTCTCGAGCCGTATGAGGATAAAACTTCC-TATACGTTTCTAGGGGGGGTATTGTTTATCTATATCTATCCCAATGAG-CCGTCTATCGAATTGTTGCATC????????????????????????????GGAAGATTTCGTGAGACTCTGCTTGGCAAACGGGTAGATTATTCGGGGCGTTCCGTCATTGTTGTAGGCCCTTCACTTTCATTACATCGATGTGGATTGCCTCGCGAAATAGCAATAGAGCTTTTCCAGACATTTGTAATTCGTGGTCTAATTAGACAACACGTTGCTTCGAACATAGGGGTTGCTAAGAGTAAAATTCGTGAAAAAGAACCAATTGTCTGGGAAATACTTCAGGAAGTTATGCAGGGGCATCCTGTATTGCTGAATAGAGCACCTACTCTGCATAGATTAGGCATACAGGCATTCCAACCAATTTTAGTGGAAGGACGCGCTATTTGTTTACATCCATTAGTTCGTAAGGGATTCAATGCAGACTTTGATGGGGATCAAATGGCTGTTCATGTACCTTTATCTTTGGAAGCTCAAGCGGAGGCTCGTTTACTTATGTTTTCTCATATGAATCTCCTGTCTCCAGCTATTGGGGATCCCATTTCTGTACCAACTCAAG???????ACTTTAGAGCATATATTAACTCATATATCCTTTTCGATCGTTTCAATTGTAATTACTATTTATTTAATAACCTTATTAGTCAATGGAATCGTAGAACTATATGATTCATCAGAAAAAGGCATGATAGCTACTTTTTTTTGTATAACAGGGTTATTAGTAACCCGTTGGATTTTTTCGGGACATTTCCCATTAAGTGATTTATATGAATCATTAATCTTCCTTTCCTGGAGTTTCTCCATTATTAATATGGTTCCGTATTTTAAAAAATATCAAAAAACTTTAAGCACAATAACAGCACCAAGTGCTATTTTTACTCAAGGCTTTGCTACTTCAGGTCTTTTAACTGAAATGCATCAATCCACAATATTAGTACCTGCTCTACAATCCCAATGGTTAATGA???????????????????????????????????????????????ACCTAGCTGCTGTCGAAGCTCCATCCACAAATGGATAAAACTTCGGTATTAGATTAGTGTATACGAGTTTTTTTAAGTAAAA-----GAGCAATAACCAATTCCTTGTTCTATCAAGAGTATTGGTATTGCTCTTTTACTTTATATATATTAGTCTTTTATT-ATATATTTATATAAAATATATAATATTTTATATATAAGTCTTTTTATTTAGTTTTATTTCTTTATTTCAATTTAA--------------GAAAAAGTATTCTTATGTGTTGTTTTATTATTGAGTATCTTATTTTTGTTCTGTACTAATATTATATA------CGTTCTTCTCAATAAAAATTAAAATATTATACCTAATTTCTTAATTTCAGAAGTAAGAAATAAAGATAAGAAAA---------ACTAAATTAAATAATAAAAA--------CTG-GTAGA--------------TTAAAGAAGAGTAAATGGGCGGATGTAGCCAAGTGGATCAAGGCAATGGATTGTGAATCCACCATGC??????????????????????????GTTGGATTCAAAGCTGGTGTTAAAGATTACAAATTGACTTATTATACTCCTGACTATGAAACCAAAGATACTGATATCTTGGCAGCATTCCGAATGACTCCTCAACCCGGAGTTCCACCTGAGGAAGCAGGGGCCGCGGTAGCTGCCGAATCTTCTACTGGTACATGGACAACTGTGTGGACTGATGGACTTACCAGCCTTGATCGTTACAAAGGACGATGCTACGGCATCGAGCCCGTTGCTGGAGAAGAAAATCAATATATTGCTTATGTAGCTTACCCTTTAGACCTTTTTGAAGAAGGTTCTGTTACTAACATGTTTACTTCCATTGTGGGGAATGTATTTGGGTTCAAAGCCCTACGCGCTCTTCGTCTGGAGGATCTGCGAATCCCTCCTGCTTATGTTAAAACCTTCCAAGGCCCACCTCATGGCATCCAAGTTGAGAGAGATAAATTGAACAAGTATGGTCGTCCCCTATTGGGATGTACTATTAAACCTAAATTGGGTTTATCTGCTAAGAACTACGGCAGAGCAGTTTATGAATGTCTTCGCGGTGGACTTGATTTTACCAAAGATGATGAGAACGTGAACTCCCAACCATTTATGCGTTGGAGAGACCGTTTCTTATTTTGTGCCGAAGCAATTTATAAAGCACAGGCTGAAACAGGTGAAATCAAAGGACATTACTTGAATGCTACTGCAGGTACATGTGAAGAAATGATCAAAAGGGCGGTATTTGCCAGAGAATTGGGGGTTCCTATCGTAATGCATGACTACTTAACAGGGGGATTCACCGCAAATACTAGCTTGGCTTTTTATTGCCGAGATAATGGCCTACTTCTTCACATCCACCGTGCAATGCATGCAGTTATTGATAGACAGAAGAATCATGGTATACACTTTCGTGTACTAGCTAAAGCGTTACGTATGTCCGGTGGAGATCATATTCACTCTGGTACCGTAGTAGGTAAACTTGAAGGGGAAAGAGAAATCACTTTGGGTTTTGTTGATTTACTACGTGATGATTTTATTGAAAAAGACCGAAGTCGGGGTATTTATTTCACTCAAGATTGGGTCTCTTTACCAGGTGTTTTACCCGTGGCTTCGGGGGGTATTCACGTTTGGCATATGCCCGCTCTGACCGAGATCTTTGGGGATGATTCTGTACTACAGTTCGGTGGAGGAACTTTAGGACACCCTTGGGNAAATGCACCGGGTGCCGTAGCTAATCGAGTAGCTCTAGAAGCATGTGTACAAGCTCGTAATGAGGGGCGTGATCTTGCTCGTGAGGGTAATGAAATTATCCGTGAGGCTTCCAAATGGAGTCCTGAACTAGCTGCTGCTTATGAGGTATGGAAGGAGATCAAATTTGAATTCGAAGCAATGGATACTTTGTAA?????????????????????????ATTATGTGTCAGATATACTAATACCCCATCCCATCCATCTGGAAATCTTGGTTCAAACCCTTCGCTACTGGGTGAAAGATGCTCCTTCTTTGCATTTAGTACGATTTTTTCTACACGAGTATCGTAATTGGAATAGTCTTATTACTTCAATTACTCCAAATAAATCCATTTACTTTTTTTCAAAAAGTAATAATCAAAGATTATTCTTATTACTATATAATTCTCATGTATGTGAATACGAATACATGTTCATTTTTCTCCGTAATCAATCTTATCATTTACGATCAACATCTTCTGAGGTCCTTCTTGAGCGAATATATTTTTATGGAAAAATAGAACAGCTTGTAGGAGTCTTTATTAATGRTTTTCAGGGCATCTTATGTATGTTCAAGGATCCCTTCATGCATTATGTTAGGTATCAAGGAAAATCCATTTTGGCTTCAAAGGGAACGATCCTTATGATGAATAAATGGAAATATTACTTTATAAATTTCTGGCAATGTCATTTTTACGTGTGGTCTCAACCGGGAAGGATCTATATAAACCAATTATAYAATCATCCCCTAGACTTGCTGGGCTATCTTTCAAGTGTGCGACTAAGTCCTTCAGTGTTACGGAGTCAAATGTTAGAAAATTCATTTATAATAGATACTGCTATTAAGAAGTTTGATACTATAATTCCAATTATTACTTTAATTGGATCATTGGCTAAAGCTAAATTTTGTAATGTATTAGGGCATCCCATTAGTAAGCCAGCTTGGGCCGATTCATCAGATTCTGATATTATCGACCGATTTGGGCGGATATGCAGAAATCTTTCTCATTATCACAGTGGATCCTCAAAAAAAAATAA"/>
                    <sequence id="seq_G_masafuerae1" taxon="G_masafuerae" totalcount="4" value="????????????????????????????????????????????????????????????????????????????????????????????????????????????????????????????????????????????????????????????????????????????????????????????????????????????????????????????????????????????????????????????????????????????????????????????????????????????????????????????????????????????????????????????????????????????????????????????????????????????????????????????????????????????????????????????????????????????????????????????????????????????????????????????????????????????????????????????????????????????????????????????????????????????????????????????????????????????????????????????????????????????????????????????????????????????????????????????????????????????????????????????????????????????????????????????????????????????????????????????????????????????????????????????????????????????????????????????????????????????????????????????????????????????????????????????????????????????????????????????????????GTGAGACTCTGCTTGGCAAACGGGTAGATTATTCGGGGCGTTCCGTCATTGTTGTAGGCCCTTCACTTTCATTACATCGATGTGGATTGCCTCGCGAAATAGCAATAGAGCTTTTCCAGACATTTGTAATTCGTGGTCTAATTAGACAACACGTTGCTTCGAACATAGGGGTTGCTAAGAGTAAAATTCGTGAAAAAGAACCAATTGTCTGGGAAATACTTCAGGAAGTTATGCAGGGGCATCCTGTATTGCTGAATAGAGCACCTACTCTGCATAGATTAGGCATACAGGCATTCCAACCAATTTTAGTGGAAGGACGCGCTATTTGTTTACATCCATTAGTTCGTAAGGGATTCAATGCAGACTTTGATGGGGATCAAATGGCTGTTCATGTACCTTTATCTTTGGAAGCTCAAGCGGAGGCTCGTTTACTTATGTTTTCTCATATGAATCTCCTGTCTCCAGCTATT?????????????????????????????????????????????????????????????????????????????????????????????????????????????????????????????????????????????????????????????????????????????????????????????????????????????????????????????????????????????????????????????????????????????????????????????????????????????????????????????????????????????????????????????????????????????????????????????????????????????????????????????????????????????????????????????????????????????????????????????????????????????????????????????????????????????????????????????????????????????????????????????????????????????????????????????????????????????????????????????????????????????????????????????????????????????????????????????????????????????????????????????????????????????????????????????????????????????????????????????????????????????????????????????????????????????????????????????????????????????????????????????????????????????????????????????????????????????????????????????????????????????????????????????????????????????????????????????????????????????????????????????????????????????????TTATTATACTCCTGAATATGAAACCAAAGATACTGATATCTTGGCAGCATTGCGAATGACTCCTCAACC------------------------------------------------------------------------------------------------------------------------------------------------------------------------------------------------------------------------------------------------------------------------------------------------------------------------------------------------------------------------------------------TACTATTAAACCTAAATTGGGTTTATCTGCTAAGAACTACGGCAGAGCAGTTTATGAATGTCTTCGCGGTGGACTTGATTTTACCAAAGATGATGAGAACGTGAACTCCCAACCATTTATGCGTTGGAGAGACCGTTTCTTATTTTGTGCCGAAGCAATTTATAAA?????????????????????????????????????????????????????????????????????????????????????????????????????????????????????????????????????????????????????????????????????????????????????????????????????????????????????????????????????????????????????????????????????????????????????????????????????????????????????????????????????????????????????????????????????????????????????????????????????????????????????????????????????????????????????????????????????????????????????????????????????????????????????????????????????????????????????????????????????????????????????????????????????????????????????????????????????????????????????????????????????????????????????????????????????????????????????????????????????????????????????????????????????????????????????????????????????????????????????????????????????????????????????????????????????????????????????????????????????????????????????????????????????????????????????????????????????????????????????????????????????????????????????????????????????????????????????????????????????????????????????????????????????????????????????????????????????????????????????????????????????????????????????????????????????????????????????????????????????????????????????????????????????????????????????????????????????????????????????????????????????????????????????????????????????????????????????????????????????????????????????????????????????????????????????????????????????????????????????????????????????????????????????????????????????????????????????????????????????????????????????????????????????????????????????????????????????????????????????????????????????????????????????????"/>
                    <sequence id="seq_G_mexicana1" taxon="G_mexicana" totalcount="4" value="?????????????????????????????????????????????????????????????????????????????????????????????????????????????????????????????????????????????????????????????????????????????????????????????????????????????????????????????????????????????????????????????????????????????????????????????????????????????????????????????????????????????????????????????????????????????????????????????????????????????????????????????????????????????????????????????????????????????????????????????????????????????????????????????????????????????????????????????????????????????????????????????????????????????????????????????????????????????????????????????????????????????????????????????????????????????????????????????????????????????????????????????????????????????????????????????????????????????????????????????????????????????????????????????????????????????????????????????????????????????????????????????????????????????????????????????????????????????????????????????????????????????TGCTTGGCAAACGGGTAGATTATTCGGGGCGTTCCGTCATTGTTGTAGGCCCTTCACTTTCATTACATCGATGTGGATTGCCTCGCGAAATAGCAATAGAGCTTTTCCAGACATTTGTAATTCGTGGTCTAATTAGACAACACGTTGCTTCGAACATAGGGGTTGCTAAGAGTAAAATTCGTGAAAAAGAACCAATTGTCTGGGAAATACTTCAGGAAGTTATGCAGGGGCATCCTGTATTGCTGAATAGAGCACCTACTCTGCATAGATTAGGCATACAGGCATTCCAACCAATTTTAGTGGAAGGACGCGCTATTTGTTTACATCCATTAGTTCGTAAGGGATTCAATGCAGACTTTGATGGGGATCAAATGGCTGTTCATGTACCTTTATCTTTGGAAGCTCAAGCGGAGGCTCGTTTACTTATGTTTTCTCATATGAATCTCCTGTCTCCAGCTATTGGGGATCCCATTTCTGTACCAACTCAAGA?????????????????????TTAACTCATATATCCTTTTCGATCGTTTCAATTGTAATTACGATTTATTTAATAACCTTATTAGTCAATGGAATCGTAGAACTATATGATTCATCAGAAAAAGGCATGATAGCTACTTGTTTTTGTATAACAGGGTTATTAGTAACCCGTTGGATTTTTTCGGGACATTTCCCATTAAGTGATTTATATGAATCATTAATCTTCCTTTCCTGGAGTTTCTCCATTATTAATATGGTTCCGTATTTTAAAAAATATCAAAAAACTTTAAGCGCAATAACAGCACCAAGTGCTATTTTTACTCAAGGCTTTGCTACTTCAGGTCTTTTAACTGAAATGCATCAATCC?????????????????????????????????????????????????????????????????????????????????????????CTAGCTGCTGTCGAAGCTCCATCCACAAATGGATAAAACTTCGGTATTAGATTAGTGTATACGAGTTTTTTAAAGTAAAA-----GAGCAATAACCAATTCCTTGTTCTATCAAGAGTATTGGTATTGCTCTTTGACTTTATATAGATTAGTCTTTTATT-ATATCTTTATAGAAAATATATAATATTTAAAATAGAAGTCTTTTTATT-----------CTTTATTTCAATTTAA--------------GAAAAAGTCTTCTTATGTGTTGTTTTATTATTGAGTATCTTATTTTTGTTCTGTACTAATATTATATA------CGTTCTTCTCAATAAAAATGAAAAGATTATACCTAATATCTGAATTTCAGAAGTAAGAAAGAAAGATAAGAAAA---------ACTAAATGAAATAATAAAAA--------CTG-GTAGA--------------TTAAAGAAGAGTAAATGGGCGGA?????????????????????????????????????????????????CAAACAGAAACTAAAGCAAGTGTTGGATTCAAAGCTGGTGTTAAAGATTACAAATTGACTTATTATACTCCTGACTATGAAACCAAAGATACTGATATCTTGGCAGCATTCCGAATGACTCCTCAACCCGGAGTTCCACCTGAGGAAGCAGGGGCCGCGGTAGCTGCCGAATCTTCTACTGGTACATGGACAACTGTGTGGACTGATGGACTTACCAGCCTTGATCGTTACAAAGGACGATGCTACGGCATCGAGCCCGTTGCTGGAGAAGAAAATCAATATATTGCTTATGTAGCTTACCCTTTAGACCTTTTTGAAGAAGGTTCTGTTACTAACATGTTTACTTCCATTGTGGGGAATGTATTTGGGTTCAAAGCCCTACGCGCTCTTCGTCTGGAGGATCTGCGAATCCCTCCTGCTTATGTTAAAACCTTCCAAGGCCCACCTCATGGCATCCAAGTTGAGAGAGATAAATTGAACAAGTATGGTCGTCCCCTATTGGGATGTACTATTAAACCTAAATTGGGTTTATCTGCTAAGAACTACGGCAGAGCAGTTTATGAATGTCTTCGCGGTGGACTTGATTTTACCAAAGATGATGAGAACGTGAACTCCCAACCATTTATGCGTTGGAGAGACCGTTTCTTATTTTGTGCCGAAGCACTTTATAAAGCACAGGCTGAAACAGGTGAAATCAAAGGACATTACTTGAATGCTACTGCAGGTACATG??????????????????????????????????????????????????????????????????????????????????????????????????????????????????????????????????????????????????????????????????????????????????????????????????????????????????????????????????????????????????????????????????????????????????????????????????????????????????????????????????????????????????????????????????????????????????????????????????????????????????????????????????????????????????????????????????????????????????????????????????????????????????????????????????????????????????????????????????????????????????????????????????????????????????????????????????????????????????????????????????????????????????????????????????????????????????????????????????????????????????????????????????????????????????????????????????????????????????????????????????????????????????????????????????????????????????????????????????????????????????????????????????????????????????????????????????????????????????????????????????????????????????????????????????????????????????????????????????????????????????????????????????????????????????????????????????????????????????????????????????????????????????????????????????????????????????????????????????????????????????????????????????????????????????????????????????????????????????????????????????????????????????????????????????????????????????????????????????????????????????????????????????????????????????????????????????????????????????????????????????????????????????????????????????????????????????????????????????????????????????????????????????????????????????????????????"/>
                    <sequence id="seq_G_monoica1" taxon="G_monoica" totalcount="4" value="?????????????????ATGA-CAGCTGTGGATTCTTACATCCACCATTTTATATAGAATGAAGGTGCTCTTGACTCGACATCGTT-GTTTTGTTTCACTATAACCCC----TTATTG---------GTAA-TAGTA------CATGATGTAGCTCGAGTAGAAAGTATTGATTCATTTCTCAAGGGCAAGGATCTAGGGTTAGTGCCAATCAATAAGTTGGAAAAACTTCGTAAGTATATCTTCGATATAGAAATTCAAAGTATCCAATTAAAGTAAGCTTAAAATATAAAAGTCAAATTAGTTGGAATTGGTAAAGCTTTTTCGATCAAAAGTGTATCACGCGGGAATCAACCGTTCATATGATTTTTTGATAGAAAGAAATCACAAAAAAAGGTATGTTGCTGCCATTTTGAAACGATT-AAGGATCACCGAAGTAATGTCTAAACCCAATGATTCAAAGCAAAGATAAAGGATCCCGGAACAAGGAAAGACCCTTTT-CAATTGTATCAACAACTGGATTATAAGATTATAATAAAGAATACAAATAGATTGTAAAC---------GAGACAAACAAAGGGGGTTTAGAGACCACTCAATAAATGAAATGACTAAGGATTTTATTTCAAGCTCTTTGAGAGTTATCCAACTTGAGTTATGAGTAAGAATGATTTTTTTT-GGTAA-G-TAAG-AAAAAAAAA----CAACTTAAAT-------CATA------GTCTAATTGATTTGATGATTTTATGGATCTATTTTCCATTATAATTCTGTATATAC---------TATACATAACTTCGAATCATTTTTTCTCGAGCCGTATGAGGATAAAACTTCC-TATACGTTTCTAGGGGGGGTATTGTTTGTCTATATCTATCCCAATGAG-CCGTCTATCGAATTGT?????????????CGATCCC-GAA----------GGAAGATTTCGTGAGACTCTGCTTGGCAAACGGGTAGATTATTCGGGGCGTTCCGTCATTGTTGTAGGCCCTTCACTTTCATTACATCGATGTGGATTGCCTCGCGAAATAGCAATAGAGCTTTTCCAGACATTTGTAATTCGTGGTCTAATTAGACAACACGTTGCTTCGAACATAGGGGTTGCTAAGAGTAAAATTCGTGAAAAAGAACCAATTGTCTGGGAAATACTTCAGGAAGTTATGCAGGGGCATCCTGTATTGCTGAATAGAGCACCTACTCTGCATAGATTAGGCATACAGGCATTCCAACCAATTTTAGTGGAAGGACGCGCTATTTGTTTACATCCATTAGTTCGTAAGGGATTCAATGCAGACTTTGATGGGGATCAAATGGCTGTTCATGTACCTTTATCTTTGGAAGCTCAAGCGGAGGCTCGTTTACTTATGTTTTCTCATATGAATCTCCTGTCTCCAGCTATTTGGGATCCCATTTCTGTACCAACTCAAG???????????????????????????????????????????????????????GTAATTACGATTTATTTAATAACCTTATTAGTCGATGGAATCGTAGAACTATATGATTCATCAGAAAAAGGCATGATAGCTACTTTTTTTTTTATAACAGGGTTATTAGTAACCCGTTGGATTTATTCGGGACATTTCCCATTAAGTGATTTATATGAATCATTAATCTTCCTTTCCTGGAGTTTCTCCATTATTAATATGGTTCCGTATTTTAAAAAATATCAAAAAACTTTAAGCGCAATAACAGCACCAAGTGCTATTTTTACTCAAGGCTTTGCTACTTCAGGTCTTTTAACTGAAATGCATCAATCCACAATATTAGTACCCGCTCTACAATCCCA?????????????????????????????????????????????????????????????????????????????????????????????????????????????????????????????????????????????????????????????????????????????????????????????????????????????????????????????????????????????????????????????????????????????????????????????????????????????????????????????????????????????????????????????????????????????????????????????????????????????????????????????????????????????????????????????????????????????????????????????????????????????????????????????????????????????????????????????????????????????????????????????????????????????????????????GAAAGCAGGTGTTGGATTCAAAGCTGGTGTTAAAGATTAMAAATTGACTTATTATACTCCTKACTATGAAACCAAAGATACTGAKATCTTGGCAGCATTCCGAATGACTCCTCAACCYGGAGTTCCACCTGAGGAAGCAGGGGCCGCGGTAGCTGCCGAATCTTCTACTGGTACATGGACAACTGTGTGGACTGATGGACTTACCAGCCTTGATCGTTACAAAGGACGATGCTACAACATCGAGCCCGTTGCTGGAGAAGAAAATCAATATATTGCTTATGTAGCTTACCCTTTAGACCTTTTTGAAGAAGGTTCTGTTACTAACATGTTTACTTCCATTGTGGGGAATGTATTTGGGTTCAAAGCCCTACGCGCTCTACGTCTGGAGGATCTGCGAATCCCTCCTGCTTATGTTAAAACCTTCCAAGGCCCACCTCATGGCATCCAAGTTGAGAGAGAKAAATTGAACAAGTATGGTCGTCCCCTATTGGGATGTACTATTAAACCWAAATTGGGTTTATCTGCTAAGAACTACGGCAGAGCAGTTTATGAATGTCTCCGCGGTGGACTTGATTTTACCAAAGATGATGAGAACGTGAACTCCCAACCATTTATGCGTTGGAGAGACCSTTTCTTATTTTGTGCCGAAGCAMTTTRTAAAGCACAGGCTGAAACAGGTGAAATCAAAGGACATTACTTGAATGCTACTGCAGGTACATGCGAAGAAATGMTCAAAAGGGCGGTATTTGCCAGAGAATTGGGGGTTCCTATCGTAATGCATGACTACTTAACAGGGGGRTTCACCGCAAATACTAGCTTGGCTTTTTATTGCCGAGATAATGGCCTACTTCTTCACATCCATCGTGCAATGCATGCAGTTATTGATAGACAGAAGAATCATGGTATACACTTTCGTGTACTAGCWAAAGCGTTACGTATGTCCGGTGGAGATCATATTCACTCTGGTACCGTAGTAGGTAAACTTGAAGGGGAAAGAGAAAKMACTTTGGGTTTTGTTGATTTACTACGTGATGATTTTMTTGAAAAAGACCGAAGTCGGGGTATTTATTTCACTCAAGATTGGGTCTCTTTACCAGGTGTTTTACCCGTGGCTTCGGGGGGTATTCACGTTTGGCATATGCCCGCTCTGACCGAGATCTTTGGGGATGATTCTGTACTACAGTTCGGTGGAGGAACTTTAGGACACCCTTGGGGAAATGCACCGGGTGCCGTAGCTAATCGAGTAGCTCTAGAAGCATGTGTACAAGCTCGTAATGARGGGCGTGATCTTGCTCGTGAGGGTAATGAAATTMTCCGTGAGGCTTGCAAATGGAGTCCTGAACTAGCTGCTGCTTGTGAGGTATGGAAGGAGATCCAATTTGAATTCGAAGCAATGGATACTTTGTAA??AGAGGACAAGTTCTCACATTTAAATTATGTGTCAGATATACTAATACCCCACCCCATCCATCTGGAAATCTTGGTTCAAACCCTTCGCTACTGGGTGAAAGATGCTCCTTCTTTGCATTTAGTACGATTTTTTCTACACGAGTATCGTAATTGGAATAGTCTTATTACTTCAATTACTCCAAAAAAATCCATTTACTTTTTGAAAAAAAGTAATAATCAAAGATTATTCTTATTACTATATAATTCTCATGTATGTGAATACGAATACATGTTCGTTTTTCTCCGTAATCAATCTTATCATTTACGATCAACATCTTCTGAGGTCCTTCTTGAGCGAATATATTTCTATGGAAAAATAGAACAGCTTGTAGGAGTCTTTATTAAGGATTTTCAGGGCATCCTATGTATGTTCAAGGATCCCTTCATGCATTATGTTAGGTATCAAGGAAAATCCATTTTGGCTTCAAAGGGAACGATCCTTATGATGAATAAATGGAAATATTACTTTCTAAATTTCTGGCAATGTCATTTTTACGTGTGGTCTCAACCGGGAAGGATCTATATAAACCAATTATACAATCATTCCCTAGACTTGCTGGGCTATCTTTCAAGTGTGCGACTAAGTCCTTCAGTGTTACGGAGTCAAATGTTAGAAAATTCATTTATAATAGATACTGCTCTTAAGAAGTTTGATACTATAATTCCAATTATTACTTTAATTGGATCATTGGCTAAAGCTAAATTTTGTAATGTATTAGGGCATCCCATTAGTAAGTCGGCTTGGGCCGATTCATCAGATTCTGATATTATCGACCGATTTGGGTGGATATGCAGAAATCTTTCTCATTATCACAGTGGATCTTCAAAAAAAAAGAA"/>
                    <sequence id="seq_G_morae1" taxon="G_morae" totalcount="4" value="??????ACT-GAAGGACATGATCAGATGTGGATTCTTACATCCACCATTTTATATAGAATGAAGGTGCTCTTGACTCGACATCGTT-GTTTTGTTTTACTATAACCCC----TTATTG---------GTAAATAGTA------CATGATGTAGCTCGAGTAGAAAGTATTGATTCATTTCTCAAGGGCAAGGATCTAGGGTTAGTGCCAATCAATAAGTTGGAAAAACTTCGTAAGTATATCTTCGATATAGAAATTCAAAGTATCCAATTAAAGCAAGCTTAAAATATAAAAGTCAAATTAGTTGGAATTGGTAAAACTTTTTCGATCAAAAGTGTATCACGCGGGAATCAACCGTTCATATGATTTTTTGATAGAAAGAAATCACAAAAAAAGGTATGTTGCTGCCATTTTGAAACGATT-AAGGATCACCGAAGTAATGTCTAAACCCAATGATTCAAAGCAAAGATAAAGGATCTCGGAACAAGGAAAGACCCTTTT-CAATTGTATCAACAACTGGATT--------ATAATAAAGAATACAAATAGATTGTAAAC---------GAGACAAACAAAGGGGGTTTAGAGACCACTCAATAAATGAAATGACTAAGGATTTTATTTCAAGCTCTTTGAGAGTTATCCAACTTGAGTTATGAGTAAGAATGATTTTTTTT-GGTAA-G-TAAG-AAGAAAAAA----CAACTTAAAT-------CATA------GTCTAATTGATTTGATGATTTTATGGATCTATTTTCCATTAGAATTCTATATATAC---------TATACATAACTTCGAATCATTTTTTCTCGAGCCGTATGAGGATAAAACTTCC-TATACGTTTCTAGGGGGGGTATTGTTTATCTATATCTATCCCAATGAG-CCGTCTATCGAATTGTTGCAA??????????????????????????????????????????????????????????????????????????????????????????????????????????????????????????????????????????????????????????????????????????????????????????????????????????????????????????????????????????????????????????????????????????????????????????????????????????????????????????????????????????????????????????????????????????????????????????????????????????????????????????????????????????????????????????????????????????????????????????????????????????????????????????????????????????????????????????????????????????????????????????????????????????????????????????????????????????????????????????????????????????????????????????????????????????????????????????????????????????????????????????????????????????????????????????????????????????????????????????????????????????????????????????????????????????????????????????????????????????????????????????????????????????????????????????????????????????????????????????????????????????????????????????????????????????????????????????????????????????????????????????????????????????????????????????????????????????????????????????????????????????????????????????????????????????????????????????????????????????????????????????????????????????????????????????????????????????????????????????????????????????????????????????????????????????????????????????????????????????????????????????????????????????????????????????????????????????????????????????????????????????????????????????????????????????????????????????????????????????????????????ACAGAAACTAAATCAGGTGTTGGATTCAAAGCTGGTGTTAAAGATTACAAATTGACTTATTATACTCCTGACTATGAAACCAAAGATACTGATATCTTGGCAGCATTCCGAATGACTCCTCAACCCGGAGTTCCACCTGAGGAAGCAGGGGCCGCGGTAGCTGCCGAATCTTCTACTGGTACATGGACAACTGTGTGGACTGATGGACTTACCAGCCTTGATCGTTACAAAGGACGATGCTACGGCATCGAGCCCGTTGCTGGAGAAGAAAATCAATATATTGCTTATGTAGCTTACCCTTTAGACCTTTTTGAAGAAGGTTCTGTTACTAACATGTTTACTTCCATTGTGGGGAATGTATTTGGGTTCAAAGCCCTACGCGCTCTTCGTCTGGAGGATCTGCGAATCCCTCCTGCTTATGTTAAAACCTTCCAAGGCCCACCTCATGGCATCCAAGTTGAGAGAGATAAATTGAACAAGTATGGTCGTCCCCTATTGGGATGTACTATTAAACCTAAATTGGGTTTATCTGCTAAGAACTACGGCAGAGCAGTTTATGAATGTCTTCGCGGTGGACTTGATTTTACCAAAGATGATGAGAACGTGAACTCCCAACCATTTATGCGTTGGAGAGACCGTTTCTTATTTTGTGCCGAAGCAATTTATAAAGCACAGGCTGAAACAGGTGAAATCAAAGGACATTACTTGAATGCTACTGCAG?????????????????????????????????????????????????????????????????????????????????????????????????????????????????????????????????????????????????????????????????????????????????????????????????????????????????????????????????????????????????????????????????????????????????????????????????????????????????????????????????????????????????????????????????????????????????????????????????????????????????????????????????????????????????????????????????????????????????????????????????????????????????????????????????????????????????????????????????????????????????????????????????????????????????????????????????????????????????????????????????????????????????????????????????????????????????????????????????????????????????????????????????????????????????????????????????????????????????????????????????????????????????????????????????????????????????????????????????????????????????????????????????????????????????????????????????????????????????????????????????????????????????????????????????????????????????????????????????????????????????????????????????????????????????????????????????????????????????????????????????????????????????????????????????????????????????????????????????????????????????????????????????????????????????????????????????????????????????????????????????????????????????????????????????????????????????????????????????????????????????????????????????????????????????????????????????????????????????????????????????????????????????????????????????????????????????????????????????????????????????????????????????????????????????????????????????????"/>
                    <sequence id="seq_G_peltata1" taxon="G_peltata" totalcount="4" value="???????CTTGAAGGACATGATCAGATGTGGATTCTTACATCCACCATTTTATATAGAATGAAGGTGCTCTTGACTCGACATCGTT-GTTTTGTTTTACTATAACCCC----TTATTG---------GTAAATAGTA------CATGATGTAGCTCGAGTAGAAAGTATTGATTCATTTCTCAAGGGCAAGGATCTAGGGTTAGTGCCAATCAATAAGTTGGAAAAACTTCGTAAGTATATCTTCGATATAGAAATTCAAAGTATCCAATTAAAGCAAGCTTAAAATATAAAAGTCAAATTAGTTGGAATTGGTAAAACTTTTTCGATCAAAAGTGTATCACGCGGGAATCAACCGTTCATATGATTTTTTGATAGAAAGAAATCACAAAAAAAGGTATGTTGCTGCCATTTTGAAACGATT-AAGGATCACCGAAGTAATGTCTAAACCCAATGATTCAAAGCAAAGATAAAGGATCTCGGAACAAGGAAAGACCCTTTT-CAATTGTATCAACAACTGGATT--------ATAATAAAGAATACAAATAGATTGTAAAC---------GAGACAAACAAAGGGGGTTTAGAGACCACTCAATAAATGAAATGACTAAGGATTTTATTTCAAGCTCTTTGAGAGTTATCCAACTTGAGTTATGAGTAAGAATGATTTTTTTT-GGTAA-G-TAAG-AAGAAAAAA----CAACTTAAAT-------CATA------GTCTAATTGATTTGATGATTTTATGGATCTATTTTCCATTAGAATTCTATATATAC---------TATACATAACTTCGAATCATTTTTTCTCGAGCCGTATGAGGATAAAACTTCC-TATACGTTTCTAGGGGGGGTATTGTTTATCTATATCTATCCCAATGAG-CCGTCTATCGAATTGTTGC???????????????????????????????GGAAGATTTCGTGAGACTCTGCTTGGCAAACGGGTAGATTATTCGGGGCGTTCCGTCATTGTTGTAGGCCCTTCACTTTCATTACATCGATGTGGATTGCCTCGCGAAATAGCAATAGAGCTTTTCCAGACATTTGTAATTCGTGGTCTAATTAGACAACACGTTGCTTCGAACATAGGGGTTGCTAAGAGTAAAATTCGTGAAAAAGAACCAATTGTCTGGGAAATACTTCAGGAAGTTATGCAGGGGCATCCTGTATTGCTGAATAGAGCACCTACTCTGCATAGATTAGGCATACAGGCATTCCAACCAATTTTAGTGGAAGGACGCGCTATTTGTTTACATCCATTAGTTCGTAAGGGATTCAATGCAGACTTTGATGGGGATCAAATGGCTGTTCATGTACCTTTATCTTTGGAAGCTCAAGCGGAGGCTCGTTTACTTATGTTTTCTCATATGAATCTCCTGTCTCCAGCTATTGGGGATCCCATTTCTGTACCAACTCAAGATATGTTACTTTAGAGCATATATTAACTCATATATCCTTTTCGATCGTTTCAATTGTAATTACTATTTATTTAATAACCTTATTAGTCAATGGAATCGTAGAACTATATGATTCATCAGAAAAAGGCATGATAGCTACTTTTTTTTGTATAACAGGGTTATTAGTAACCCGTTGGATTTTTTCGGGACATTTCCCATTAAGTGATTTATATGAATCATTAATCTTCCTTTCCTGGAGTTTCTCCATTATTAATATGGTTCCGTATTTTAAAAAATATCAAAAAACTTTAAGCACAATAACAGCACCAAGTGCTATTTTTACTCAAGGCTTTGCTACTTCAGGTCTTTTAACTGAAATGCATCAATCCACAATATTAGTACCTGCTCTACAATCCCAATGGTTAATGATGCACGTAA?GTTATGCATGAACGTAATGCTCATAACTTCCCTCTAGACCTAGCTGCTGTCGAAGCTCCATCCACAAATGGATAAAACTTCGGTATTAGATTAGTGTATACGAGTTTTTTTAAGTAAAA-----GAGCAATAACCAATTCCTTGTTCTATCAAGAGTATTGGTATTGCTCTTTTACTTTATATATATTAGTCTTTTATT-ATATATTTATATAAAATATATAATATTTTATATATAATTCTTTTTATTTAGTTTTATTTCTTTATTTCAATTTAA--------------GAAAAAGTATTCTTATGTGTTGTTTTATTATTGAGTATCTTATTTTTGTTCTGTACTAATATTATATA------CGTTCTTCTCAATAAAAATTAAAATATTATACCTAATTTCTTAATTTCAGAAGTAAGAAATAAAGATAAGAAAA---------ACTAAATTAAATAATAAAAA--------CTG-GTAGA--------------TTAAAGAAGAGTAAATGGGCGGATGTAGCCAAGTGGATCAAGGCAATGGATTGTGAATCCACCATGC????GACAACAGAAACTAAAGCAGGTGTTGGATTCAAAGCTGGTGTTAAAGATTACAAATTGACTTATTATACTCCTGACTATGAAACCAAAGATACTGATATCTTGGCAGCATTCCGAATGACTCCTCAACCCGGAGTTCCACCTGAGGAAGCAGGGGCCGCGGTAGCTGCCGAATCTTCTACTGGTACATGGACAACTGTGTGGACTGATGGACTTACCAGCCTTGATCGTTACAAAGGACGATGCTACGGCATCGAGCCCGTTGCTGGAGAAGAAAATCAATATATTGCTTATGTAGCTTACCCTTTAGACCTTTTTGAAGAAGGTTCTGTTACTAACATGTTTACTTCCATTGTGGGGAATGTATTTGGGTTCAAAGCCCTACGCGCTCTTCGTCTGGAGGATCTGCGAATCCCTCCTGCTTATGTTAAAACCTTCCAAGGCCCACCTCATGGCATCCAAGTTGAGAGAGATAAATTGAACAAGTATGGTCGTCCCCTATTGGGATGTACTATTAAACCTAAATTGGGTTTATCTGCTAAGAACTACGGCAGAGCAGTTTATGAATGTCTTCGCGGTGGACTTGATTTTACCAAAGATGATGAGAACGTGAACTCCCAACCATTTATGCGTTGGAGAGACCGTTTCTTATTTTGTGCCGAAGCAATTTATAAAGCACAGGCTGAAACAGGTGAAATCAAAGGACATTACTTGAATGCTACTG????????????????????????????????????????????????????????????????????????????????????????????????????????????????????????????????????????????????????????????????????????????????????????????????????????????????????????????????????????????????????????????????????????????????????????????????????????????????????????????????????????????????????????????????????????????????????????????????????????????????????????????????????????????????????????????????????????????????????????????????????????????????????????????????????????????????????????????????????????????????????????????????????????????????????????????????????????????????????????????????????????????????????????????????????????????????????????????????????????????????????????????????????????????????????????????????????????????????????????????????????????????????????????????????????????????????????????????????????????????????????????????????????????????????????????????????????????????????????????????????????????????????????????????????????????????????????????????????????????????????????????????????????????????????????????????????????????????????????????????????????????????????????????????????????????????????????????????????????????????????????????????????????????????????????????????????????????????????????????????????????????????????????????????????????????????????????????????????????????????????????????????????????????????????????????????????????????????????????????????????????????????????????????????????????????????????????????????????????????????????????????????????????????????????????????????????????????"/>
                    <sequence id="seq_G_perpensa1" taxon="G_perpensa" totalcount="4" value="???????????????ACATGATCAGCTGTGGATTCTTACATCCACCATTTTATATAGAATGAAGGTGCTCTTGACTCGACATCGTT-GTTTTGTTTCACTATAACCCC----TTAATAG--------GTAAATAGTA------CATGATGTAGCTCGAGTAGAAAGTATTGATTCATTTCTCAAGGGCAAGGATCTAGGGTTAGTGCCAATCAATAAGTTGGAAAAACTTCGTAAGTATATCTTCGATATAGAAATTCAAAGTATCCAATTAAAG------------------------TTAGTTGGAATTGGTAAAACTTTTTCGATCAAAAGTGTATCACGCGGGAATCAACCGTTCATATGATTTTTTGATAGAAAGAAATCATAAAAAAAGGTATGTTGCTGCCATTTTGAAACGATTTAAGGATCACCGAAGTAATGTCTAAACCCAATGATTCAAAGTAAAGATAAAGGATCCCGGAACAAGGAAAGACCCTTTT-CAATTGTATCAACAACTAGATT--------ATAATAAAGAATACAAATAGATTGTAAAC---------GAGACAAACAAAGGGG--TTAGAGACCACTCAAAAAATGAAATGACTAAGGATTTTATTTCAAGCTCTTTGAGAGTTATCCAACTTGAGTTATGAGTAAGAATGATTTTTTT---GTAA-GTTAAG-AAGAAAAAA-----AACTTAAAT-------CATA------GTCTAATTGATTTGATGATTTTATAGATCTATTTTCCATTAGAATTCTATATATAC---------TATACATAACTTCGAATCATTTTTTCTCGAGCCGTATGAGGATAAAACTTCC-TATACGTTTCTAGGGGGGGTATTGTTTGTTTATATCTATCCCAATGAG-CCGTCTATCGAATTGTTGCAATTGATGTTCGATCCC-GAA---------GGGAAGATTTCGTGAGACTTTACTTGGCAAACGGGTAGATTATTCGGGGCGTTCCGTCATTGTTGTAGGCCCTTCACTTTCATTACATCGATGTGGATTGCCTCGCGAAATAGCAATAGAGCTTTTCCAGACATTTGTAATTCGTAGTCTAATTAGACAACACGTTGCTTCGAACATAGGGGTTGCTAAGAGTAAAATTCGTGAAAAAGAACCAATTGTCTGGGAAATACTTCAGGAAGTTATGCAGGGGCATCCTGTATTACTGAATAGAGCACCTACTCTGCATAGATTAGGCATACAGGCATTCCAACCAATTTTAGTGGAAGGACGCGCTATTTGTTTACATCCATTAGTTCGTAAGGGATTCAATGCAGACTTTGATGGGGATCAAATGGCTGTTCATGTACCTTTATCTTTGGAAGCTCAAGCGGAGGCTCGTTTACTTATGTTTTCTCATATGAATCTCCTGTCTCCAGCTATTGGGGATCCCATTTCTGTACCAACTCAAGA???????CTTTAGAGCATATATTAACTCATATATCCTTTTCGATTGTTTCAATTGTAATTACGATTTATTTAATAACCTTATTAGTCGATGGAATCGTAGAACTATATGATTCATCAGAAAAAGGCATGATAACTACTTTTTTTTGTATAACAGGGTTATTAGTAACCCGTTGGATTTATTCGGGACATTTCCCATTAAGTGATTTATATGAATCATTAATCTTCCTTTCCTGGAGTTTCTCCATTATTAATATGGTTCCGTATTTAAAAAAATATAAAAAAACTTTAAGCGCAATAACAGCACCAAGTGCTATTTTTACTCAAGGCTTTGCTACTTCAGGTCTTTTAACTGAAATGCATCAATCCACAATATTAGTACCTGCTCTACAATCCCAGTGGTTAATGATGCACGTAA?????????????????????????????????????????TAGCTGCTGTCGAAGCTCCATCTACAAATGGATAAAACTTCGGTATTAGATTAGTGTATACGAGTTTTAAAAAGTAAAATAAAAGAGCAATA-CCAATTCCTTGTTCTATCAAGAGTATTGGTATTGCTCTTTTA-TTTAT-------------------CTATATTTATAT------TAG--TATTTTA-AT-TA----TTTATA-TTAG---TATTTTAATTTTTTAATTTAA--------------GAAAAAGTTTTTTTATGTGTTGTTTTATTATTGAGTATCTTATTTTTCTTCTGTACTAATATTATATA------CGTTTTTCTCAATAAAAATGAAAATATTATACCAAATATTTTCATTTCAGAAGTAAGGAAGG----TAAGAAAA---------ACTAAATAAAATAATAAAAAA--------TG-GTAAATTTTAAATGGTAAATTAAAAAAGAGTAGATGGGCGGATGTAGCCAAGTGGATTAAGGCAATGGATTGTGAATCCACCATGCGCGA?????????????????CAGGTGTTGGATTCAAAGCTGGTGTTAAAGATTACAAATTGACTTATTATACTCCTGACTATGAAACCAAAGATACTGATATCTTGGCAGCATTCCGAATGACTCCTCAACCCGGAGTTCCACCTGAGGAAGCAGGGGCCGCGGTAGCTGCCGAATCTTCTACCGGTACATGGACAACTGTGTGGACTGATGGACTTACCAGCCTTGATCGTTACAAAGGACGATGCTACGACATCGAGCCCGTTGCTGGAGAAGAAAATCAATATATTGCTTATGTAGCTTACCCCTTAGACCTTTTTGAAGAAGGTTCTGTTACTAACATGTTTACTTCCATTGTGGGGAATGTATTTGGGTTCAAAGCCCTACGCGCTCTTCGTCTGGAGGATCTGCGAATCCCTCCTGCTTATGTTAAAACCTTCCAAGGCCCACCTCATGGCATCCAAGTTGAGAGAGATAAATTNAACAAGTATGGTCGTCCCCTATTGGGCTGTACTATTAAACCTAAATTGGGTTTATCTGCTAAGAACTACGGCAGAGCAGTTTATGAATGTCTCCGCGGTGGACTTGATTTTACTAAAGATGATGAGAACGTGAACTCCCAACCATTTATGCGTTGGAGAGACCGTTTCTTATTTTGTGCCGAAGCAATTTATAAAGCACAGGCTGAAACAGGTGAAATCAAAGGACATTACTTGAATGCTACTGCAGGTACATGCGAAGAAATGATCAAAAGGGCGGTATTTGCCAGAGAATTGGGGGCTCCTATCGTAATGCATGACTATTTAACAGGGGGATTCACCGCAAATACTAGCTTGGCTTTTTATTGCCGAGATAATGGCCTACTTCTTCACATCCACCGTGCAATGCATGCAGTTATTGATAGACAGAAGAATCATGGTATACACTTTCGTGTACTAGCTAAAGCGTTACGTATGTCCGGTGGAGATCATATTCACTCTGGTACCGTAGTAGGTAAACTTGAAGGGGAAAGAGAAATCACTTTGGGTTTTGTTGATTTACTACGTGATGATTTTATTGAAAAAGACCGAAGTCGGGGTATTTATTTCACTCAAGATTGGGTCTCTTTACCAGGTGTTTTACCCGTGGCTTCGGGGGGTATTCACGTTTGGCATATGCCCGCTCTGACCGAGATCTTTGGGGATGATTCTGTACTACAGTTTGGTGGGGGAACTTTAGGACACCCTTGGGNAAATGCACCGGGTGCCGTAGCTAATCGAGTAGCTCTAGAAGCATGTGTACAAGCTCGTAATGAGGGGCGTGATCTTGCTCGTGAGGGTAATGAAATTATCCGTGAAGCTNNCAAATGGAGTCCTGAACTAGCTGCTGCTTGTGAGGTATGGAAGGAGATCAAATTTGAATTCGAAGCAATGGATACTTTGTAA??????????????????????????????????????????????????????????????????????????????????????????????????????????????????????????????????????????????????????????????????????????????????????????????????????????????????????????????????????????????????????????????????????????????????????????????????????????????????????????????????????????????????????????????????????????????????????????????????????????????????????????????????????????????????????????????????????????????????????????????????????????????????????????????????????????????????????????????????????????????????????????????????????????????????????????????????????????????????????????????????????????????????????????????????????????????????????????????????????????????????????????????????????????????????????????????????????????????????????????????????????????????????????????????????????????????????????????????????????????????"/>
                    <sequence id="seq_G_petaloidea1" taxon="G_petaloidea" totalcount="4" value="?????????????????????????????????????ACATCCACCATTTTATATAGAATGAAGGTGCTCTTGACTCGACATCGTT-GTTTTGTTTTACTATAACCCC----TTATTG---------GTAAATAGTA------CATGATGTAGCTCGAGTAGAAAGTATTGATTCATTTCTCAAGGGCAAGGATCTAGGGTTAGTGCCAATTAATAAGTTGGAAAAACTTCGTAAGTATATCTTCGATATAGAAATTCAAAGTATCCAATTAAAGCAAGCTTAAAATATAAAAGTAAAATGAGTTGGAATTGGTAAAACTTTTTCGATCAAAAGTGTATCACGCGGGAATCAACCGTTCATATGATTTTTTGATAGAAATAAATCACAAAAAAAGGTATGTTGCTGCCATTTTGAAACGATT-AAGGATCACCGAAGTAATGTCTAAACCCAATGATTCAAAGCAAAGATAAAGGATCTCGGAACAAGGAAAGACCCTTTT-CAATTGTATCAACAACTGGATT--------ATAATAAAGAATACAAATAGATTGTAAAC---------GAGACAAACAAAGGGGGTTTAGAGACCCCTCAATAAATGAAATGACTAAGGATTTTATTTCAAGCTCTTTGAGAGTTATCCAACTTGAGTTATGAGTAAGAATGATTTTTTTTT-GTAA-G-TAAG-AAGAAAAAA----CAACTTNAAT-------CATA------GTCTAATTGATTTGATGATTTTATGGATCTATTTTCCNTTAGAATTCTATATATAC---------TATACATAACTTCGAATCATTTTTTCTCGAGCCGTATGAGGATAAAACTTCC-TATACGTTTCTAGGGGGGGTATTGTTTGTCT??????????????????????????????????????????????????????????????????????????????GTGAGACTCTGCTTGGCAAACGGGTAGATTATTCGGGGCGTTCCGTCATTGTTGTAGGCCCTTCACTTTCATTACATCGATGCGGATTGCCTCGCGAAATAGCAATAGAGCTTTTCCAGACATTTGTAATTCGTGGTCTAATTAGACAACACGTTGCTTCGAACATAGGGGTTGCTAAGAGTAAAATTCGTGAAAAAGAACCAATTGTCTGGGAAATACTTCAGGAAGTTATGCAGGGGCATCCTGTATTGCTGAATAGAGCACCTACTCTGCATAGATTAGGCATACAGGCATTCCAACCAATTTTAGTGGAAGGACGCGCTATTTGTTTACATCCATTAGTTCGTAAGGGATTCAATGCAGACTTTGATGGGGATCAAATGGCTGTTCATGTACCTTTATCTTTGGAAGCTCAAGCGGAGGCTCGTTTACTTATGTTTTCTCATATGAATCTCCTGTCTCCAGCTATTGGGGATCCCATTTCTGTACCAACTCAAG?????????????????????????????????????????????????????????????????????????????????????????????????????????????????????????????????????????????????????????????????????????????????????????????????????????????????????????????????????????????????????????????????????????????????????????????????????????????????????????????????????????????????????????????????????????????????????????????????????????????????????????????????GTTATGCATGAACGTAATGCTCATAACTTCCCTCTAGACCTAGCTGCTGTCGAAGCTCCATCCACAAATGGATAAAACTTCGGTATTAGATTAGTGTATACGAGTTTTTTAAAGTAAAA-----GAGCAATAACCAATTCCTTGTTCTATCAAGAGTATTGGTATTGCTCTTTTACTTTATATATATTAGTCTTTTATT-ATATATTTATAGAAAATATATAATATTTTATATATAAGTCTTTTTATTTAGTTTTATTTCTTTATTTCAATTTAA--------------GAAAAAGTATTCTTATGTGTTGTTTTATTATTGAGTATCTTATTTTGGTTCTGTACTAATATTATATA------CGTTCTTCTCAATAAAAATTAAAATATTATACCTAATTTCTTAATTTCAGAAGTAAGAAATAAAGATAAGAAAA---------ACTAAATTAAATAATAAAAAC--------TG-GTAGA--------------TTAAAGAAGAGTAAATGGGCGGATGTAGCCAAGTGGATCAAGGCAATGGATTGTGAATCCACCATGC???????????????????????????????????????????????????????????????CTTATTATACTCCTGACTATGAAACCAAAGATACTGATATCTTGGCAGCATTCCGAATGACTCCTCAACCCGGAGTTCCACCTGAGGAAGCAGGGGCCGCGGTAGCTGCCGAATCTTCTACTGGTACATGGACAACTGTGTGGACTGATGGACTTACCAGCCTTGATCGTTACAAAGGACGATGCTACGGCATCGAGCCCGTTGCTGGAGAAGAAAATCAATATATTGCTTATGTAGCTTACCCTTTAGACCTTTTTGAAGAAGGTTCTGTTACTAACATGTTTACTTCCATTGTGGGGAATGTATTTGGGTTCAAAGCCCTACGCGCTCTTCGTCTGGAGGATCTGCGAATCCCTCCTGCTTATGTTAAAACCTTCCAAGGCCCACCTCATGGCATCCAAGTTGAGAGAGATAAATTGAACAAATATGGTCGTCCCCTATTGGGATGTACTATTAAACCTAAATTGGGTTTATCTGCTAAGAACTACGGCAGAGCAGTTTATGAATGTCTTCGCGGTGGACTTGATTTTACCAAAGATGATGAGAACGTGAACTCCCAACCATTTATGCGTTGGAGAGACCGTTTCTTATTTTGTACCGAAGCAATTTATAAAGCACAGGCTGAAACAGGTGAAATCAAAGGACATTACTTGAATGCTACTGCAGGTACATGTGAAGAAATGATCAAAAGGGCGGTATTTGCCAGAGAATTGGGGGTTCCTATCGTAATGCATGACTACTTAACAGGGGGATTCACCGCAAATACTAGCTTGGCTTTTTATTGCCGAGATAATGGCCTACTTCTTCACATCCACCGTGCAATGCATGCAGTTATTGATAGACAGAAGAATCATGGTATACACTTTCGTGTACTAGCTAAAGCGTTACGTATGTCCGGTGGAGATCATATTCACTCTGGTACCGTAGTAGGTAAACTTGAAGGGGAAAGAGAAATCACTTTGGGTTTTGTTGATTTACTACGTGATGATTTTATTGAAAAAGACCGAAGTCGGGGTATTTATTTCACTCAAGATTGGGTCTCTTTACCAGGTGTTTTACCCGTGGCTTCGGGGGGTATTCACGTTTGGCATATGCCNGCTCTGACCGAGATCTTTGGGGATGATTCTGTACTACAGTTCGGTGGAGGAACTTTAGGACACCCTTGGGNAAATGCACCGGGTGCCGTAGCTAATCGAGTAGCTCTAGAAGCATGTGTACAAGCTCGTAATGAGGGGCGTGATCTTGCTCGTGAGGGTAATGAAATTATCCGTGANGCTTCCAAATGGAGTCCTGAACTAGCTGCTGCTTGTGAGGTATGGAAGGAGATCAAATTTGAATTCGAAGCAATGGATACTTTGTAA??????????????????????????????????????????????????????????????????????????????????????????????????????????????????????????????????????????????????????????????????????????????????????????????????????????????????????????????????????????????????????????????????????????????????????????????????????????????????????????????????????????????????????????????????????????????????????????????????????????????????????????????????????????????????????????????????????????????????????????????????????????????????????????????????????????????????????????????????????????????????????????????????????????????????????????????????????????????????????????????????????????????????????????????????????????????????????????????????????????????????????????????????????????????????????????????????????????????????????????????????????????????????????????????????????????????????????????????????????????????"/>
                    <sequence id="seq_G_pilosa1" taxon="G_pilosa" totalcount="4" value="???????????????????????????????ATTCTTACATCCACCATTTTATATAGAATGAAGGTGCTCTTGACTCGACATCGTT-GTTTTGTTTTACTATAACCCC----TTATTG---------GTAAATAGTA------CATGATGTAGCTCGAGTAGAAAGTATTGATTCATTTCTCAAGGGCAAGGATCTAGGGTTAGTGCCAATCAATAAGTTGGAAAAACTTCGTAAGTATATCTTCGATATAGAAATTCAAAGTATCCAATTAAAGCAAGCTTAAAATATAAAAGTCAAATTAGTTGGAATTGGTAAAACTTTTTCGATCAAAAGTGTATCACGCGGGAATCAACCGTTCATATGATTTTTTGATAGAAAGAAATCACAAAAAAAGGTATGTTGCTGCCATTTTGAAACGATT-AAGGATCACCGAAGTAATGTCTAAACCCAATGATTCAAAGCAAAGATAAAGGATCTCGGAACAAGGAAAGACCCTTTT-CAATTGTATCAACAACTGGATT--------ATAATAAAGAATACAAATAGATTGTAAAC---------GAGACAAACAAAGGGGGTTTAGAGACCACTCAATAAATGAAATGACTAAGGATTTTATTTCAAGCTCTTTGAGAGTTATCCAACTTGAGTTATGAGTAAGAATGATTTTTTTT-GGTAA-G-TAAG-AAGAAAAAA----CAACTTAAAT-------CATA------GTCTAATTGATTTGATGATTTTATGGATCTATTTTCCATTAGAATTCTATATATAC---------TATACATAACTTCGAATCATTTTTTCTCGAGCCGTATGAGGATAAAACTTCC-TATACGTTTCTAGGGGGGGTATTGTTTATCTATATCTATCCCAATGAG-CCGTCTATCGAATTGTTGCAATTGATGTTCGATCCCCGAA????????????????????????????????????????????TAGATTATTCGGGGCGTTCCGTCATTGTTGTAGGCCCTTCACTTTCATTACATCGATGTGGATTGCCTCGCGAAATAGCAATAGAGCTTTTCCAGACATTTGTAATTCGTGGTCTAATTAGACAACACGTTGCTTCGAACATAGGGGTTGCTAAGAGTAAAATTCGTGAAAAAGAACCAATTGTCTGGGAAATACTTCAGGAAGTTATGCAGGGGCATCCTGTATTGCTGAATAGAGCACCTACTCTGCATAGATTAGGCATACAGGCATTCCAACCAATTTTAGTGGAAGGACGCGCTATTTGTTTACATCCATTAGTTCGTAAGGGATTCAATGCAGACTTTGATGGGGATCAAATGGCTGTTCATGTACCTTTATCTTTGGAAGCTCAAGCGGAGGCTCGTTTACTTATGTTTTCTCATATGAATCTCCTGTCTCCAGCTATTGGGGATCCCATTTCTGTACCAACTCA??????????CTTTAGAGCATATATTAACTCATATATCCTTTTCGATCGTTTCAATTGTAATTACTATTTATTTAATAACCTTATTAGTCAATGGAATCGTAGAACTATATGATTCATCAGAAAAAGGCATGATAGCTACTTTTTTTTGTATAACAGGGTTATTAGTAACCCGTTGGATTTTTTCGGGACATTTCCCATTAAGTGATTTATATGAATCATTAATCTTCCTTTCCTGGAGTTTCTCCATTATTAATA???????????????????????????????????????????????????????????????????????????????????????????????????????????????????????????????????????????????????????????????????????????????????????????????????????????????????????????????????????????????????????????????????????????????????????????????????????????????????????????????????????????????????????????????????????????????????????????????????????????????????????????????????????????????????????????????????????????????????????????????????????????????????????????????????????????????????????????????????????????????????????????????????????????????????????????????????????????????????????????????????????????????????????????????????????????????????????????????????????????????????????????????????????????GCAGGTGTTGGATTCAAAGCTGGTGTTAAAGATTACAAATTGACTTATTATACTCCTGACTATGAAACCAAAGATACTGATATCTTGGCAGCATTCCGAATGACTCCTCAACCCGGAGTTCCTGCTGAGGAAGCAGGGGCCGCGGTAGCTGCCGAATCTTCTACTGGTACATGGACAACTGTGTGGACTGATGGACTTACCAGCCTTGATCGTTACAAAGGACGATGCTACGGCATCGAGCCCGTTGCTGGAGAAGAAAATCAATATATTGCTTATGTAGCTTACCCTTTAGACCTTTTTGAAGAAGGTTCTGTTACTAACATGTTTACTTCCATTGTGGGGAATGTATTTGGGTTCAAAGCCCTACGCGCTCTTCGTCTGGAGGATCTGCGAATCCCTCCTGCTTATGTTAAAACCTTCCAAGGCCCACCTCATGGCATCCAAGTTGAGAGAGATAAATTGAACAAGTATGGTCGTCCCCTATTGGGATGTACTATTAAACCTAAATTGGGTTTATCTGCTAAGAACTACGGCAGAGCAGTTTATGAATGTCTTCGCGGTGGACTTGATTTTACCAAAGATGATGAGAACGTGAACTCCCAACCATTTATGCGTTGGAGAGACCGTTTCTTATTTTGTGCCGAAGCAATTTATAAAGCACAGGCTGAAACAGGTGAAATCAAAGGACATTACTTGAATGCTACTGCAGGTACATGTGAAGAAATGATGAAAAGGGCGGTATTTGCCAGAGAATTGGGGGTTCCTATCGTAATGCATGACTACTTAACAGGGGGATTCACCGCAAATACTAGCTTGGCTTTTTATTGCCGAGATAATGGCCTACTTCTTCACATCCACCGTGCAATGCATGCAGTTATTGATAGACAGAAGAATCATGGTATACACTTTCGTGTACTAGCTAAAGCGTTACGTATGTCCGGTGGAGATCATATTCACTCTGGTACCGTAGTAGGTAAACTTGAAGGGGAAAGAGAAATCACTTTGGGTTTTGTTGATTTACTACGTGATGATTTTATTGAAAAAGACCGAAGTCGGGGTATTTATTTCACTCAAGATTGGGTCTCTTTACCAGGTGTTTTACCCGTGGCTTCGGGGGGTATTCACGTTTGGCATATGCCNGCTCTGACCGAGATCTTTGGGGATGATTCTGTACTACAGTTCGGTGGAGGAACTTTAGGACACCCTTGGGNAAATGCACCGGGTGCCGTAGCTAATCGAGTAGCTCTAGAAGCATGTGTACAAGCTCGTAATGAGGGGCGTGATCTTGCTCGTGAGGGTAATGANATNATCCGTGANGCTTCCAAATGGAGTCCTGAACTAGCTGCTGCTTGTNAGGTATGGNAGGAGATCANATTTGAATTCGAAGCAATGGATACTTTGTA???????????????????????????????????????????????????????????????????????????????????????????????????????????????????????????????????????????????????????????????????????????????????????????????????????????????????????????????????????????????????????????????????????????????????????????????????????????????????????????????????????????????????????????????????????????????????????????????????????????????????????????????????????????????????????????????????????????????????????????????????????????????????????????????????????????????????????????????????????????????????????????????????????????????????????????????????????????????????????????????????????????????????????????????????????????????????????????????????????????????????????????????????????????????????????????????????????????????????????????????????????????????????????????????????????????????????????????????????????????????"/>
                    <sequence id="seq_G_prorepens1" taxon="G_prorepens" totalcount="4" value="????????????????????????GCTGTGGATTCTTACATCCACCATTTTATATAGAATGAAGGTGCTCTTGACTCGACATCGTT-GTTTTGTTTCACTATAACCCC----TTATTG---------GTAA-TGGTAATAGTACATGATGTAGCTCGAGTAGAAAGTATTGATTCATTTCTCAAGGGCAAGGATCTAGGGTTAGTGCCAATCAATAAGTTGGAAAAACTTCGTAAGTATATCTTCGATATAGAAATTCAAAGTATCCAATTAAAGTAAGCTTAAAATATAAAAGTCAAATTAGTTGGAATTGGTAAAGCTTTTTCGATCAAAAGTGTATCACGCGGGAATCAACCGTTCATATGATTTTTTGATAGAAAGAAATCACAAAAAAAGGTATGTTGCTGCCATTTTGAAACGATT-AAGGATCACCGAAGTAATGTCTAAACCCAATGATTCAAAGCAAAGATAAAGGATCCCGGAACAAGGAAAGACCCTTTT-CAATTGTATCAACAACTGGATTATAAGATTATAATAAAGAATACAAATAGATTGTAAAC---------GAGACAAACAAAGGGGGTTTAGAGACCACTCAATAAATGAAATGACTAAGGATTTTATTTCAAGCTCTTTGAGAGTTATCCAACTTGAGTTATGAGTAAGAATGATTTTTTTT-GGTAA-G-TAAG-AAAAAAAAA----CAACTTAAAT-------CATA------GTCTAATTGATTTGATGATTTTATGGATCTATTTTCCATTATAATTCTATATATAC---------TATACATAACTTCGAATCATTTTTTCTCGAGCCGTATGAGGATAAAACTTCC-TATACGTTTCTAGGGGGGGTATTGTTTGTCTATATCTATCCCAATGAG-CCGTCTATCGAATTGTTGCAATTGAT?????????????????????????GAAGATTTCGTGAGACTCTGCTTGGCAAACGGGTAGATTATTCGGGGCGTTCCGTCATTGTTGTAGGCCCTTCACTTTCATTACATCGATGTGGATTGCCTCGCGAAATAGCAATAGAGCTTTTCCAGACATTTGTAATTCGTGGTCTAATTAGACAACACGTTGCTTCGAACATAGGGGTTGCTAAGAGTAAAATTCGTGAAAAAGAACCAATTGTCTGGGAAATACTTCAGGAAGTTATGCAGGGGCATCCTGTATTGCTGAATAGAGCACCTACTCTGCATAGATTAGGCATACAGGCATTCCAACCAATTTTAGTGGAAGGACGCGCTATTTGTTTACATCCATTAGTTCGTAAGGGATTCAATGCAGACTTTGATGGGGATCAAATGGCTGTTCATGTACCTTTATCTTTGGAAGCTCAAGCGGAGGCTCGTTTACTTATGTTTTCTCATATGAATCTCCTGTCTCCAGCTATTTGGGATCCCATTTCTGTACCAACTCAAGA???????CTTTAGAGCATATATTAACTCATATATCCTTTTCGATCGTTTCAATTGTAATTACGATTTATTTAATAACCTTATTAGTCGATGGAATCGTAGAACTATATGATTCATCAGAAAAAGGCATGATAGCTACTTTTTTTTTTATAACAGGGTTATTAGTAACCCGTTGGATTTATTCGGGACATTTCCCATTAAGTGATTTATATGAATCATTAATCTTCCTTTCCTGGAGTTTCTCCATTATTAATATGGTTCCGTATTTTAAAAAATATCAAAAAACTTTAAGCGCAATAACAGCACCAAGTGCTATTTTTATTCAAGGCTTTGCTACTTCAGGTCTTTTAACTGAAATGCATCAATCCACAATATTAGTACCCGCTCTACAATCCCA?????????????????????????????????????????????????????????????????????????????????????????????????????????????????????????????????????????????????????????????????????????????????????????????????????????????????????????????????????????????????????????????????????????????????????????????????????????????????????????????????????????????????????????????????????????????????????????????????????????????????????????????????????????????????????????????????????????????????????????????????????????????????????????????????????????????????????????????????????????????????????????????????????????????GCAAACAGAAACTAAAGCAGGTGTTGGATTCAAAGCTGGTGTTAAAGATTACAAATTGACTTATTATACTCCTGACTATGAAACCAAAGATACTGATATCTTGGCAGCATTCCGAATGACTCCTCAACCTGGAGTTCCACCTGAGGAAGCAGGGGCCGCGGTAGCTGCCGAATCTTCTACTGGTACATGGACAACTGTGTGGACTGATGGACTTACCAGCCTTGATCGTTACAAAGGACGATGCTACAACATCGAGCCCGTTGCTGGAGAAGAAAATCAATATATTGCTTATGTAGCTTACCCTTTAGACCTTTTTGAAGAAGGTTCTGTTACTAACATGTTTACTTCCATTGTGGGGAATGTATTTGGGTTCAAAGCCCTACGCGCTCTACGTCTGGAGGATCTGCGAATCCCTCCTGCTTATGTTAAAACCTTCCAAGGCCCACCTCATGGCATCCAAGTTGAGAGAGATAAATTGAACAAGTATGGTCGTCCCCTATTGGGATGTACTATTAAACCTAAATTGGGTTTATCTGCTAAGAACTACGGCAGAGCAGTTTATGAATGTCTTCGCGGTGGACTTGATTTTACCAAAGATGATGAGAACGTGAACTCCCAACCATTTATGCGTTGGAGAGACCGTTTCTTATTTTGTGCCGAAGCAATTTATAAAGCACAGGCTGAAACAGGTGAAATCAAAGGACATTACTTGAATGCTACTGCAGG????????????????????????????????????????????????????????????????????????????????????????????????????????????????????????????????????????????????????????????????????????????????????????????????????????????????????????????????????????????????????????????????????????????????????????????????????????????????????????????????????????????????????????????????????????????????????????????????????????????????????????????????????????????????????????????????????????????????????????????????????????????????????????????????????????????????????????????????????????????????????????????????????????????????????????????????????????????????????????????????????????????????????????????????????????????????????????????????????????????????????????????????????????????????????????????????????????????????????????????????????????????????????????????????????????????????????????????????????????????????????????????????????????????????????????????????????????????????????????????????????????????????????????????????????????????????????????????????????????????????????????????????????????????????????????????????????????????????????????????????????????????????????????????????????????????????????????????????????????????????????????????????????????????????????????????????????????????????????????????????????????????????????????????????????????????????????????????????????????????????????????????????????????????????????????????????????????????????????????????????????????????????????????????????????????????????????????????????????????????????????????????????????????????????????????????????????"/>
                    <sequence id="seq_G_talamancana1" taxon="G_talamancana" totalcount="4" value="CGTGCGACTTGAAGGACATGATCAGATGTGGGCTCTGACATCCACCATTTTATATAGAATGAAGGTGCTCTTGACTCGACATCGTT-GTTTTGTTTTACTATAACCCC----TTATTG---------GTAAATAGTA------CATGATGTAGCTCGAGTAGAAAGTATTGATTCATTTCTCAAGGGCAAGGATCTAGGGTTAGTGCCAATCAATAAGTTGGAAAAACTTCGTAAGTATATCTTCGATATAGAAATTCAAAGTATCCAATTAAAGCAAGCTTAAAATATAAAAGTCAAATTAGTTGGAATTGGTAAAACTTTTTCGATCAAAAGTGTATCACGCGGGAATCAACCGTTCATATGATTTTTTGATAGAAAGAAATCACAAAAAAAGGTATGTTGCTGCCATTTTGAAACGATT-AAGGATCACCGAAGTAATGTCTAAACCCAATGATTCAAAGCAAAGATAAAGGATCTCGGAACAAGGAAAGACCCTTTT-CAATTGTATCAACAACTGGATT--------ATAATAAAGAATACAAATAGATTGTAAAC---------GAGACAAACAAAGGGGGTTTAGAGACCACTCAATAAATGAAATGACTAAGGATTTTATTTCAAGCTCTTTGAGAGTTATCCAACTTGAGTTATGAGTAAGAATGATTTTTTTTTGGTAA-G-TAAG-AAGAAAAAA----CAACTTAAAT-------CATA------GTCTAATTGATTTGATGATTTTATGGATCTATTTTCCATTAGAATTCTATATATAC---------TATACATAACTTCGAATCATTTTTTCTCGAGCCGTATGAGGATAAAACTTCC-TATACGTTTCTAGGGGGGGTATTGTTTATCTATATCTATCCCAATGAG-CCGTCTATCGAATTGTTGCAATTGAT????????????????????????GGAAGATTTCGTGAGACTCTGCTTGGCAAACGGGTAGATTATTCGGGGCGTTCCGTCATTGTTGTAGGCCCTTCACTTTCATTACATCGATGTGGATTGCCTCGCGAAATAGCAATAGAGCTTTTCCAGACATTTGTAATTCGTGGTCTAATTAGACAACACGTTGCTTCGAACATAGGGGTTGCTAAGAGTAAAATTCGTGAAAAAGAACCAATTGTCTGGGAAATACTTCAGGAAGTTATGCAGGGGCATCCTGTATTGCTGAATAGAGCACCTACTCTGCATAGATTAGGCATACAGGCATTCCAACCAATTTTAGTGGAAGGACGCGCTATTTGTTTACATCCATTAGTTCGTAAGGGATTCAATGCAGACTTTGATGGGGATCAAATGGCTGTTCATGTACCTTTATCTTTGGAAGCTCAAGCGGAGGCTCGTTTACTTATGTTTTCTCATATGAATCTCCTGTCTCCAGCTATTGGGGATCCCATTTCTGTACCAACTCAAGATAT?TTACTTTAGAGCATATATTAACTCATATATCCTTTTCGATCGTTTCAATTGTAATTACTATTTATTTAATAACCTTATTAGTCAATGGAATCGTAGAACTATATGATTCATCAGAAAAAGGCATGATAGCTACTTTTTTTTGTATAACAGGGTTATTAGTAACCCGTTGGATTTTTTCGGGACATTTCCCATTAAGTGATTTATATGAATCATTAATCTTCCTTTCCTGGAGTTTCTCCATTATTAATAAGGTTCCGTATTTTAAAAAATATCAAAAAACTTTAAGCACAATAACAGCACCAAGTGCTATTTTTACTCAAGGCTTTGCTACTTCAGGTCTTTTAACTGAAATGCATCAATCCACA??????????????????????????????????????????????????????????????????????????????????????????????????????????????????????????????????????????????????????????????????????????????????????????????????????????????????????????????????????????????????????????????????????????????????????????????????????????????????????????????????????????????????????????????????????????????????????????????????????????????????????????????????????????????????????????????????????????????????????????????????????????????????????????????????????????????????????????????????????????????????????????????????????????????????????????????????????????????????????????????????????????????????????????????TTGACTTATTATACTCCTGACTATGAAACCAAAGATACTGATATCTTGGCAGCATTCCGAATGACTCCTCAACCCGGAGTTCCACCTGAGGAAGCAGGGGCCGCGGTAGCTGCCGAATCTTCTACTGGTACATGGACAACTGTGTGGACTGATGGACTTACCAGCCTTGATCGTTACAAAGGACGATGCTACGGCATCGAGCCCGTTGCTGGAGAAGAAAATCAATATATTGCTTATGTAGCTTACCCTTTAGACCTTTTTGAAGAAGGTTCTGTTACTAACATGTTTACTTCCATTGTGGGGAATGTATTTGGGTTCAAAGCCCTACGCGCTCTTCGTCTGGAGGATCTGCGAATCCCTCCTGCTTATGTTAAAACCTTCCAAGGCCCACCTCATGGCATCCAAGTTGAGAGAGATAAATTGAACAAGTATGGTCGTCCCCTATTGGGATGTACTATTAAACCTAAATTG????????????????????????????????????????????????????????????????????????????????????????????????????????????????????????????????????????????????????????????????????????????????????????????????????????????????????????????????????????????????????????????????????????????????????????????????????????????????????????????????????????????????????????????????????????????????????????????????????????????????????????????????????????????????????????????????????????????????????????????????????????????????????????????????????????????????????????????????????????????????????????????????????????????????????????????????????????????????????????????????????????????????????????????????????????????????????????????????????????????????????????????????????????????????????????????????????????????????????????????????????????????????????????????????????????????????????????????????????????????????????????????????????????????????????????????????????????????????????????????????????????????????????????????????????????????????????????????????????????????????????????????????????????????????????????????????????????????????????????????????????????????????????????????????????????????????????????????????????????????????????????????????????????????????????????????????????????????????????????????????????????????????????????????????????????????????????????????????????????????????????????????????????????????????????????????????????????????????????????????????????????????????????????????????????????????????????????????????????????????????????????????????????????????????????????????????????????????????????????????????????????????????????????????????????????????????????????????????????????????????????????????????????????????????????????????????????????????????????????????????????????????"/>
                </data>
<data
id="ITSv3"
name="alignment">
                    <sequence id="seq_G_arenaria" taxon="G_arenaria" totalcount="4" value="TGAACCTGCGGAAGGATCATTGTCAAAACCTGCAAAGCAGAACGACCCGCGAACACGTTATCAA--ACTATCTGGGAGTGAAAA--CGAGTGTCT----AGGCGT--CTCGATTCTCCTCTCACTT--GGTTGGGGCGCTAGGTTACCTCGTCGGCTTCCCGCACGGCGTGGGCTGTCGGTGTTGGTCG-ACTAGCGCTCCAGACCTCGTACTAATGATATTAGGCGTGAAATGCGCCAAGGAACTTTAACAGAGAGCTTGTACACCGTGTA--ACCCTGCAATACGGGC--AAACAGTGTCACAACATATTCAGTTATAAAAA-TGACTCTCGGCAACGGATATCTCGGCTCTCGCATCGATGAAGAACGTAGCAAAATGCGATACTTGGTGTGAATTGCAGAATCCCGTGAACCATCGAGTCTTTGAACGCAAGTTGCGCCTGAAGCCAATAGGTCGATGGCACGCCTGCCTGGGCGTCACGCACT-GCGTCGCCTCCCAA-GCATTGATCTAA--TAGCATCA-----CTGGTCTTTTGGGGCGGATATTGGTCTCCCGTGTGCGTGTGCTATCGCACGCGGTTGATCTAAAACAGAGTGAACGGCGGCAAACGTCACGACAACTGGTGGTTGGGAATACCTATGCCTAATTGACATGTCGTGTGCTTCTGTCGCACGTGCGAGACTCACGTG--ACCCTTACAAAACATC-ATTTTGCGACCCCAGGTCAGGCGGGACTACCCGCTGAGTTTAAGCATATCAATAAGCGGAGGAAAAGAAACTTACAAGGATTCCCTTAGTAACGGCGAGCGAACCGGGATTT-GCCCAGCTTGAGAATCGGGCGGCATTGTCGTTCGAATTGTAGTCTG------------"/>
                    <sequence id="seq_G_atropurpurea" taxon="G_atropurpurea" totalcount="4" value="TGAACCTGCGGAAGGATCATTGTCATAAACTGCACGGCAGAACGACCCGCGAACACGTTATCAAAAATACTTTGGGAGTGGAAAAGAGTGTGCCC----AGGCAT--CTCAGTTCCTCTCTGACTT--GGTTGGGGCGTTAGGTGCCCTCGCCGACTGCCCGCACGGCGTGGGTTGTCGGTGTTGGTCA-ACTAGTTCTCTCGACCTCGTACTAATGATATCAGGCGTGAAATGCGCCAAGGAACTTTAAGAGATAGCTCGTCCAC--TGTA--ACCTTGCAACGCAGGC--AAACAGGGTGAGAACATCTTCAGTTGTAAAAA-TGACTCTCGGCAACGGATATCTCGGCTCTCGCATCGATGAAGAACGTAGCAAAATGCGATACTTGGTGTGAATTGCAGAATCCCGTGAACCATCGAGTCTTTGAACGCAAGTTGCGCCTGAAGCCAATAGGTTGATGGCACGTCTGCCTGGGCGTCACGCATT-GCGTCGCCTCCCAA-GCCCTGATGCAA--TAGCATCA-----TCGGTCGTTGGGTGCGGATATTGGTCTCCCGTGTGC--GCTCCCTTGCACGCGGTTGGCCTAAAATAGAGTCCTCGGCGGCAAACGTCACGACAACTGGTGGTCGGGAATCTTTTGGCCGGATTAGCGTGTCGTGCGCGCCTGTCGCACGGGAGAGACTCACGTG--GCCCTTGAAACGTCGT-ATTTTGCGACCCCAGGTCAGGCGGGACCACCCGCTGAGCTTAAGCATATCAATAAGCGGAGGAAAAGAAACTTACGAGGATTCCCCTAGTAACGGCGAGCGAACCGGGATCT-GCCCAGCTTGAGAATCGGGCGGCATCGTCGTTCGAATTGTAGTCTGGA----------"/>
                    <sequence id="seq_G_boliviana" taxon="G_boliviana" totalcount="4" value="TGAACCTGCGGAAGGATCATTGTCATAAACTGCACGGCAGAACGACCCGCGCACACGTTATCAAAAATACTTTGGGAGTGGAGAAGAGTGTGCCC----AGGCAT--CTCAGTTCCTCTCTGACTT--GGTTGGGGCGTTAGGTGCCCTCGCCGACTGCCCGCACGGCGTGGGTTGTCGGTGTTGGTCC-ACTAGTTCTCTCGACCTCGTACTAATGATATCAGGCGTGAAATGCGCCAAGGAACTTTAAGAGATAGCTCGTCCGC--TGTA--ACCTTGCAACGCAGGC--AAACGGGGTGAGAACATCTTCAGTTGTAAAAA-TGACTCTCGGCAACGGATATCTCGGCTCTCGCATCGATGAAGAACGTAGCAAAATGCGATACTTGGTGTGAATTGCAGAATCCCGTGAACCATCGAGTCTTTGAACGCAAGTTGCGCCTGAAGCCAATAGGTTGATGGCACGTCTGCCTGGGCGTCACGCATT-GCGTCGCCTCCCAA-GCCCTGATGCAA--TAGCATCA-----TCGGTCGTTGGGTGCGGATATTGGTCTCCCGTGTGC--GCTCCCCTGCGCGCGGTTGGCCTAAAATAGAGTCCTCGGCGGCAAACGTCACGACAACTGGTGGTCGGGAATCTTTTGGCCGGATTAGCGTGTCGTGCGCGCCTGTCGCACGGGAGAGACTCACGTG--GCCCTTGAAACGTCGT-ATTTTGCGACCCCAGGTCAGGCGGGACCACCCGCTGAGCTTAAGCATATCAATAAGCGGAGGAAAAGAAACTTACGAGGATTCCCCTAGTAACGGCGAGCGAACCGGGATCT-GCCCAGCTTGAGAATCGGGCGGCATCGTCGTTCGAATTGTAGTCTGGAGAAGCGTCAA"/>
                    <sequence id="seq_G_bracteata" taxon="G_bracteata" totalcount="4" value="----------------------TCATAAACTGCACGGCAGAACGACCCGCGAACACGTTATCAAAAATACTTTGGGAGTGGAAAAGAGTGTGCCC----AGGCAT--CTCAGTTCCTCTCTGACTT--GGTTGGGGCGTTAGGTGCCCTCGCCGACTGCCCGCACGGCGTGGGTTGTCGGTGTTGGTCA-ACTAGTTCTCTCGACCTCGTACTAATGATATCAGGCGTGAAATGCGCCAAGGAACTTTAAGAGATAGCTCGTCCAC--TGTA--ACCTTGCAACGCAGGC--AAACAGGGCGAGAACATCTTCAGTTGTAA---------------------------------------------------------ATGCGATACTTGGTGTGAATTGCAGAATCCCGTGAACCATCGAGTCTTTGAACGCAAGTTGCGCCTGAAGCCAATAGGTTGATGGCACGTCTGCCTGGGCGTCACGCATT-GCGTCGCCTCCCGA-GCCCTGATGCAA--TAGCATCA-----TCGGTCGTTGGGTGCGGATATTGGTCTCCCGTGTGC--GCTCCCTTGCACGCGGTTGGCCTAAAATAGAGTCCTCGGCGGCAAACGTCACGACAACTGGTGGTCGGGAATCTTTTGGCCGGATTAGCGTGTCGTGCGCGCCTGTCGCACGGGAGAGACTCACGTG--GCCCTTGAAACGTCGT-ATTTTGCGACCCCAGGTCAGGCGGGACCACCCGCTGAGCTTAAGCATATCAATAAGCGGAGGAAAAGAAACTTACGAGGATTCCCCTAGTAACGGCGAGCGAACCGGGATCT-GCCCAGCTTGAGAATCGGGCGGCATCGTCGTTCGAATTGTAGTCTGGAGAAGCGTCA-"/>
                    <sequence id="seq_G_brephogea" taxon="G_brephogea" totalcount="4" value="TGAACCTGCGGAAGGATCATTGTCATAAACTGCACGGCAGAACGACCCGCGAACACGTTATCAAAAATACTTTGGGAGTGGAAAAGAGTGTGCCC----AGGCAT--CTCAGTTCCTCTCTGACTT--GGTTGGGGCGTTAGGTGCCCTCGCCGACTGCCCGCACGGCGTGGGTTGTCGGTGTTGGTCA-ACTAGTTCTCTCGACCTCGTACTAATGATATCAGGCGTGAAATGCGCCAAGGAACTTTAAGAGATAGCTCGTCCAC--TGTA--ACCTTGCAACGCAGGC--AAACAGGGTGAGAACATCTTCAGTTGTAAAAA-TGACTCTCGGCAACGGATATCTCGGCTCTCGCATCGATGAAGAACGTAGCAAAATGCGATACTTGGTGTGAATTGCAGAATCCCGTGAACCATCGAGTCTTTGAACGCAAGTTGCGCCTGAAGCCAATAGGTTGATGGCACGTCTGCCTGGGCGTCACGCATT-GCGTCGCCTCCCAA-GCCCTGATGCAA--TAGCATCA-----TCGGTCGTTGGGTGCGGATATTGGTCTCCCGTGTGC--GCTCCCTTGCACGCGGTTGGCCTAAAATAGAGTCCTCGGCGGCAAACGTCACGACAACTGGTGGTCGGGAATCTTTTGGCCGGATTAGCGTGTCGTGCGCGCCTGTCGCACGGGAGAGACTCACGTG--GCCCTTGAAACGTCGT-ATTTTGCGACCCCAGGTCAGGCGGGACCACCCGCTGAGCTTAAGCATATCAATAAGCGGAGGAAAAGAAACTTACGAGGATTCCCCTAGTAACGGCGAGCGAACCGGGATCT-GCCCAGCTTGAGAATCGGGCGGCATCGTCGTTCGAATTGTAGTCT-------------"/>
                    <sequence id="seq_G_chilensis" taxon="G_chilensis" totalcount="4" value="TGAACCTGCGGAAGGATCATTGTCATAAACTGCACGGCAGAACGACCCGCGAACACGTTATCAAAAATACTTTGGGAGTGGAAAAGAGTGTGCCC----AGGCAA--CTCAGTTCCTCTCTGACTT--GGTTGGGGCGTTAGGTGCCCTCGCCGACTGCCCGCACGGCGTGGGTTGTCGGTGTTGGTCG-ACTAGTTCTCTCGACCTCGTACTAATGATATCAGGCGTGAAATGCGCCAAGGAACTTTAAGAGATAGCTCGTCCGC--TGTAAAACCTTGCAACGCAGGC--AAACAGGGCGAGAACATCTTCAGTTGTAAAAA-TGACTCTCGGCAACGGATATCTCGGCTCTCGCATCGATGAAGAACGTAGCAAAATGCGATACTTGGTGTGAATTGCAGAATCCCGTGAACCATCGAGTCTTTGAACGCAAGTTGCGCCTGAAGCCAATAGGTTGATGGCACGTCTGCNTGGGCGTCACGCATT-GCGTCGCCTCCCAA-GCCCTGATGCAA--TAGCATCA-----TCGGTCGTTGGGTGCGGATATTGGTCTCCCGTGTGC--GCTCCCTTGCACGCGGTTGGCCTAAAATAGAGTCCTCGGCGGCAAACGTCACGACAACTGGTGGTCGGGAATCTTTTGGCCGGATTAGCGTGTCGTGCGCGCCTGTCGCACGGGAGAGACTCACGTG--GCCCTTGAAACGTCGT-ATTTTGCGACCCCAGGTCAGGCGGGACCACCCGCTGAGCTTAAGCATATCAATAAGCGGAGGAAAAGAAACTTACGAGGATTCCCCTAGTAACGGCGAGCGAACCGGGATCT-GCCCAGCTTGAGAATCGGGCGGCATCGTCGTTCGAATTGTAGTCTG------------"/>
                    <sequence id="seq_G_cordifolia" taxon="G_cordifolia" totalcount="4" value="TGAACCTGCGGAAGGATCATTGTCAAAACCTGCAAAGCAGAACGACC-GCGAACACGTTACCAA--ACTATCTGGGAGTGAAAA--CGAGTGTCT----AGGCGT--CTCGATTCTCCTCTCACTT--GGTTGGGGCGCTAGGTTACCTCGTCGGCTTCCCGCACGGCGTGGGCTGTCGGTGTTGGTCG-ACTAGCGCTCCAGACCTCGTACTAATGATATTAGGCGTGAAATGCGCCAAGGAACTTTAACAGAGAGCTTGTACACCGTGTA--ACCCTGCAATACGGGC--AAACAGTGTCACAACATATTCAGTTATAAAAA-TGACTCTCGGCAACGGATATCTCGGCTCTCGCATCGATGAAGAACGTAGCAAAATGCGATACTTGGTGTGAATTGCAGAATCCCGTGAACCATCGAGTCTTTGAACGCAAGTTGCGCCTGAAGCCAATAGGTCGATGGCACGCCTGCCTGGGCGTCACGCACT-GCGTCGCCTCCCAA-GCATTGATCTAA--TAGCATCA-----CTGGTCTTTTGGGGCGGATATTGGTCTCCCGTGTGCGTGTGCTCTCGCACGCGGTTGATCTAAAACAGAGTGAACGGCGGCAAACGTCACGACAACTGGTGGTTGGGAATACCTATGCCTAATTGAGATGTCGTGTGCTTCTGTCGCACGTGCGAGACTCACGTG--ACCCTTACAAAACATC-ATTTTGCGACCCCAGGTCAGGCGGGACTACCCGCTGAGTTTAAGCATATCAATAAGCGGAGGAAAAGAAACTTACAAGGATTCCCTTAGTAACGGCGAGCGAACCGGGATTT-GCCCAGCTTGAGAATCGGGCGGCATTGTCGTTCGAATTGTAGTCTGG-----------"/>
                    <sequence id="seq_G_densiflora" taxon="G_densiflora" totalcount="4" value="TGAACCTGCGGAAGGATCATTGTCAAAACCTGCAAAGCAGAACGACCCGCGAACACGTTATCAA--ACTATCTGGGAGTGAAAA--CGAGTGTCT----AGGCGT--CTCGATTCTCCTCTCACTT--GGTTGGGGCGCTAGGCTACCTCGTCGGCTTCCCGCACGGCGTGGGCTGTCGGTGTTGGTCG-ACTAGCGCTCCAGACCTCGTACTAATGATATTAGGCGTGAAATGCGCCAAGGAACTTTAACAGAGAGCTTGTACACTGTGTA--ACCCTGCAATACGGGC--AAACAGTGTCACAACATATTCAGTTATAAAAA-TGACTCTCGGCAACGGATATCTCGGCTCTCGCATCGATGAAGAACGTAGCAAAATGCGATACTTGGTGTGAATTGCAGAATCCCGTGAACCATCGAGTCTTTGAACGCAAGTTGCGCCTGAAGCCAATAGGTYGATGGCACGCCTGCCTGGGCGTCACGCACT-GCGTCGCCTCCCAA-GCATTGATCTAA--TAGCATCA-----CTGRTCTTTTGGGGCGGATATTGGTCTCCCGTGTGCGTGTGCTMTCGCACGCGGTTGATCTAAAACAGAGTGAWCGGCGGCAAACGTCACGACAACTGGTGGTTGGGAATACCTATGCCTAATTGACATGTCGTGTACTTCTGTCGCMCGTGCGAGACTCACGYG--ACCCTTACAAAACATC-ATTTTGCGACCCCAGGTCAGGCGGGACTACCCGCTGAGTTTAAGCATATCAATAAGCGGAGGAAAAGAAACTTACAAGGATTCCCTTAGTAACGGCGAGCGAACCGGGATTT-GCCCAGCTTGAGAATCGGGCGGCATTGTCGTTCGAATTGTAGTCTG------------"/>
                    <sequence id="seq_G_dentata" taxon="G_dentata" totalcount="4" value="TGAACCTGCGGAAGGATCATTGTCAAAACCTGCAAAGCAGAACGACCCGCGAACACGTTATCAA--ACTATCTGGGAGTGAAAA--CGAGTGTCT----AGGCGT--CTCGATTCTCCTCTCACTT--GGTTGGGGCGCTAGGTTACCTCGTCGGCTTCCCGCACGGCGTGGGCTGTCGGTGTTGGTCG-ACTAGCGCTCCAGACCTCGTACTAATGATATTAGGCGTGAAATGCGCCAAGGAACTTTAACAGAGAGCTTGTACACCGTGTA--ACCCTGCAATACGGGC--AAACAGTGTCACAACATATTCAGTTATAAAAA-TGACTCTCGGCAACGGATATCTCGGCTTTGGCATCGATGAAGAACGTAGCAAAATGCGATACTTGGTGTGAATTGCAGAATCCCGTGAACCATCGAGTCTTTGAACGCAAGTTGCGCCTGAAGCCAATAGGTCGATGGCACGCCTGCYTGGGCGTCACGCACTAGCGTCGCCTCCCAA-GCATTGATCTAA--TAGCATCA-----CTGGTCTTTTGGGGCGGATATTGGTCTCCCGTGTGCGTGTGCTATCGCACGCGGTTGATCTAAAACAGAGTGAACGGCGGCAAACGTCACGRCAACTGGTGGTTGGGAATACCTATGCCTAATTGACATGTCGTGTRCTTCTGTCGCACGTGCGAGACTCACGTG--ACCCTTACAAAACATC-ATTTTGCGACCCCAGGTCAGGCGGGACTACCCGCTGAGTTTAAGCATATCAATAAGCGGAGGAAAAGAAACTTACAAGGATTCCCTTAGTAACGGCGAGCGAACCGGGATTT-GCCCAGCTTGAGAATCGGGCGGCATTGTCGTTCGAATTGTAGTCTG------------"/>
                    <sequence id="seq_G_hamiltonii" taxon="G_hamiltonii" totalcount="4" value="TGAACCTGCGGAAGNATCATTGTCAAAACCTGCAAAGCAGAACGACCCGCGAACACGTTATCAA--ACTATCTGGGAGTGAAAAA-CGAGTGTCT----AGGCGT--CTCGATTCTCCTCTCACTT--GGTTGGGGCGTTAGGTTACCTCGCCGGCTTCCCGCACGGCGTGGGCTGTCGGTGTTGGTCG-ACCAGCGCTCCAGACCTCGTACTAATGATATTAGGCGTGAAATGCGCCAAGGAACTTTAACAGAGAGCTTGTACACCGTGTA--ACCCTGCAATACGGGC--AAACAGTGTCACAACATATTCAGTTATAAAAA-TGACTCTCGGCAACGGATATCTCGGCTCTCGCATCGATGAAGAACGTAGCAAAATGCGATACTTGGTGTGAATTGCAGAATCCCGTGAACCATCGAGTCTTTGAACGCAAGTTGCGCCTGAAGCCAATAGGTTGATGGCACGCCTGCCTGGGCGTCACGCACT-GCGTCGCCTCCCAA-GCATTGATCTAA--TAGCATCA-----CTGGTCTTTTGGGGCGGATATTGGTCTCCCGTGTGCGTGTGCTCTCGCACGCGGTTGATCTAAAACAGAGTGAACGGCGGCAAACGTCACGACAACTGGTGGTTGGGAATACCTATGCCTAATTGACATGTCGTGTCTTTCTGTCGCCCGTGCGAGACTCACGTG--ACCCTTACAAAACATC-ATTTTGCGACCCCAGGTCAGGCGGGACTACCCGCTGAGTTTAAGCATATCAATAAGCGGAGGAAAAGAAACTTACAAGGATTCCCTTAGTAACGGCGAGCGAACCGGGATTT-GCCCAGCTTGAGAATCGGGCGGCATTGTCGTTCGAATTGTAGTCTG------------"/>
                    <sequence id="seq_G_herteri" taxon="G_herteri" totalcount="4" value="??????????????????????????????????????????????????????????????????????????????????????????????????????????????????????????????--????????????????????????????????????????????????????????????????????????????????????????????????????????????????????????????????????????????????????????????????????????????????????????????????????????????????????????????????????????????????????????????????????????????????????????????????????????????????????????????????????????????????????????????????????????????????????????????????????????????????????????????????????????????????????????????????????????????????????????????????????????????????????????????????????????????????????????????????????????????????????????????????????????????????????????????????????????????????????????????????????????????????????????????????????????????????????????????????????????????????????????????????????????????????????--"/>
                    <sequence id="seq_G_insignis" taxon="G_insignis" totalcount="4" value="TGAACCTGCGGAAGGATCATTGTCATAAACTGCACGGCAGAACGACCCGCGAACACGTTATCAAAAATACTTTGGGAGCGGAAAAGAGTGTGCCC----AGGCAT--CTCAGTTCCTCTCTGACTT--GGTTGGGGGGTTAGGTGCCCTCGCCGACTGCCCGCACGGCGTGGGTTGTCGGTGTTGGTCA-ACTAGTTCTCTCGACCTCGTACTAATGATATCAGGCGTGAAATGCGCCAAGGAACTTTAAGAGATAGCTCGTCCAC--TGTA--ACCTTGCAACGCAGGC--AAACAGGGTGAGAACATCTTCAGTTGTAAAAA-TGACTCTCGGCAACGGATATCTCGGCTCTCGCATCGATGAAGAACGTAGCAAAATGCGATACTTGGTGTGAATTGCAGAATCCCGTGAACCATCGAGTCTTTGAACGCAAGTTGCGCCTGAAGCCAATAGGTTGATGGCACGTCTGCCTGGGCGTCACGCATT-GCGTCGCCTCCCAA-GCCCTGATGCAA--TAGCATCA-----TCGGTCGTTGGGTGCGGATATTGGTCTCCCGTGTGC--GCTCCCTTGCACGCGGTTGGCCTAAAATAGAGTCCTCGGCGGCAAACGTCACGACAACTGGTGGTCGGTAATCTTTTGGCCGGATTAGCGTGTCGTGCGCGCCTGTCGCACGGGAGAGACTCACGTGTGGCCCTTGAAACGTCGT-ATTTTGCGACCCCAGGTCAGGCGGGACCACCCGCTGAGCTTAAGCATATCAATAAGCGGAGGAAAAGAAACTTACGAGGATTCCCCTAGTAACGGCGAGCGAACCGGGATCT-GCCCAGCTTGAGAATCGGGCGGCACCGTCGTCCGAATTGTAGTCTGGA----------"/>
                    <sequence id="seq_G_kauaiensis" taxon="G_kauaiensis" totalcount="4" value="-----------------------------------------------------------------------------------------------------------------------------------------------------------------GCACGGCGTGGGTTGTCGGTGTTGGTCCCACCAGTCTTCTCGCCTTCGTATTAATGAAATCAGGCGTGAAATGCGCCAAGGAACTTTAACAGATAGTTCGTCCAC--TGTA--CCCTTGCAACGCAGGC--AAACAGTGCGAGAACATCTTCAGTTGTAAAAA-TGACTCTCGGCAACGGATATCTCGGCTCTCGCATCGATGAAGAACGTAGCAAAATGCGATACTTGGTGTGAATTGCAGAATCCCGAGAACCATCGAGTCTTTGAACGCAAGTTGCGCCTGAAGCCAATAGGCTGATGGCACGTCTGCCTGGGCGTCACTCATT-GCGTCGCCTCTCAA-GCCCTGATTCAA--CAGCATCA-----TCGGTCCTTGGGTGCGGATATTGGTCTCCCGTGTGC--GCTCCTTTGCACGCGGTTGGCCCAAAGTAGAGTCCTCGGCGGCAAACGTCACGACAACCGGTGGTCGGGAATCTTTTGGCCGGACTAGAGTGTCGTGCGTGCCTGTCGCACGGGAGGGACTCGCGTG--GCCCTTGAAACGTCGT-ATTACGCGACCCCAGGTCAGGCGGGACCACCCGCTGAGCTTAAGCATATCAATAAGCGGAGGAAAAGAAACTTACGAGGATTCCCCTAGTAACGGCGAGCGAACCGGGATCT-GCCCAGCTTGAGAATCGGGCGGCATTGTCGTTCGAATTGTAGTCTG------------"/>
                    <sequence id="seq_G_lobata" taxon="G_lobata" totalcount="4" value="TGAACCTGCGGAAGGATCATTGTCATAAACTGCACGACAGAACGACCCGCGAACACGTTATCAA--ATACTTTGG-AGTGGAAAAGAGTGTGCACATGCATGCATACCTCAGTTCCCCTCTGACTT--GGTTTGGGCGTTAGGTTCCCTCGCCGACTGCCCGCACGGCGTGGGTTGTCGGTGTTGGTCC-ACTAGTTCTCCTGACCTCGTACTAACGATATCAGGCGTGAAATGCGCCAAGGAACTTTAACAGATAGCTTGTCCAC--TGTG--ACCTTGCAACGCAGGC--AAACAGTGTGAGAACATCTTCAGTTGTAAAAA-TGACTCTCGGCAACGGATATCTCGGCTCTCGCATCGATGAAGAACGTAGCAAAATGCGATACTTGGTGTGAATTGCAGAATCCCGTGAACCATCGAGTCTTTGAACGCAAGTTGCGCCTGAAGCCAATAGGTTGATGGCACGTCTGCCTGGGCGTCACGCATT-GCGTCGCCTCCCAA-GCCCTGATGCAA--TAGCATCA-----TCGGTCGTTGGGTGCGGATATTGGTCTCCCGTGTGC--GCTCCCTTGCACGCGGTTGGCCTAAAATAGAGTCCTCGGCGGCAAACGTCACGACAACCGGTGGTCGGGAATCTGTTGGCCGGATTAGCGTGTCGTGCGCGCCTGTCGCACGGGAGAGACTCACGTG--GCCCTTGAAACGTCGT-ATTTTGCGACCCCAGGTCAGGCGGGACCACCCGCTGAGCTTAAGCATATCAATAAGCGGAGGAAAAGAAACTTACGAGGATTCCCCTAGTAACGGCGAGCGAACCGGGATCT-GCCCAGC---------------------------------------------------"/>
                    <sequence id="seq_G_macrophylla_J" taxon="G_macrophylla_J" totalcount="4" value="TGAACCTGCGGAAGGATCATTGTCAAAACCTGCAAAGCAGAACGACCCGCGAACACGTTATCAA--ACAATCTGGGAGTGAAAA--CGAGTGTCT----AGGCGT--CTCGATTCTCCTCTCACTT--GGTTGGGGCGTTAGGTTACCTCGTCGACTTCCCGCACGGCGTGGGCTGTCGGTGTTGGTCG-ACTAGCGCTCCGGACCTCGTACTAATGATATCAGGCGTGAAATGCGCCAAGGAACTTTAACAGAGAGCTTGTCCAC--TGTA--ACCCTGCAATACGGGC--AAACAGTGTCACAACATATTCAGTTATAAAAA-TGACTCTCGGCAACGGATATCTCGGCTCTCGCATCGATGAAGAACGTAGCAAAATGCGATACTTGGTGTGAATTGCAGAATCCCGTGAACCATCGAGTCTTTGAACGCAAGTTGCGCCTGAAGCCAATAGGTTGATGGCACGCCTGCCTGGGCGTCACGCATT-GCGTCGCCTCCCAA-GCATTGATCTAA--TAGCATCA-----CCGATCTTTTGGGGCGGATGTTGGTCTCCCGTGTGCTTGTGCTCTTGCACGCGGTTGATCTAAAACAGAGTGATCGGCGGCAAACGTCACGACAGTTGGTGGTTGGGAATACCTATGCCTAATTGACATGTCGTGTCTTTCTGTCGCGCGGGCGAGACTCATGTG--ACCCTTACAAAACATC-ATTTTGGGACCCCAGGTCAGGCGGGACTACCCGCTGAGTTTAAGCATATCAATAAGCGGAGGAAAA---------------------------------------------------------------------------------------------------------"/>
                    <sequence id="seq_G_macrophylla_S" taxon="G_macrophylla_S" totalcount="4" value="TGAACCTGCGGAAGGATCATTGTCAAAACCTGCAAAGCAGAACGACCCGCGAACACGTTATCAA--ACAATCTGGGAGTGAAAA--CGAGTGTCT----AGGCGT--CTCGATTCTCCTCTCACTT--GGTTGGGGCGTTAGGTTACCTCGTCGACTTCCCGCACGGCGTGGGCTGTCGGTGTTGGTCG-ACTAGCGCTCCGGACCTCGTACTAATGATATCAGGCGTGAAATGCGCCAAGGAACTTTAACAGAGAGCTTGTCCAC--TGTA--ACCCTGCAATACGGGC--AAACAGTGTCACAACATATTCAGTTATAAAAA-TGACTCTCGGCAACGGATATCTCGGCTCTCGCATCGATGAAGAACGTAGCAAAATGCGATACTTGGTGTGAATTGCAGAATCCCGTGAACCATCGAGTCTTTGAACGCAAGTTGCGCCTGAAGCCAATAGGTTGATGGCACGCCTGCCTGGGCGTCACGCATT-GCGTCGCCTCCCAA-GCATTGATCTAA--TAGCATCA-----CCGATCTTTTGGGGCGGATGTTGGTCTCCCGTGTGCTTGTGCTCTTGCACGCGGTTGATCTAAAACAGAGTGATCGGCGGCAAACGTCACGACAGTTGGTGGTTGGGAATACCTATGCCTAATTGACATGTCGTGTCTTTCTGTCGCGCGGGCGAGACTCATGTG--ACCCTTACAAAACATC-ATTTTGGGACCCCAGGTCAGGCGGGACTACCCGCTGAGTTTAAGCATATCAATAAGCGGAGGAAAA---------------------------------------------------------------------------------------------------------"/>
                    <sequence id="seq_G_magellanica" taxon="G_magellanica" totalcount="4" value="TGAACCTGCGGAAGGATCATTGTCATAAACTGCACGACAGAACGACCCGCGAACACGTTATCAA--ATACTTTGG-AGTGGAAAAGAGTGTGCACATGCATGCATACCTCAGTTCCCCTCTGACTT--GGTTTGGGCGTTAGGTTCCCTCGCCGACTGCCCGCACGGCGTGGGTTGTCGGTGTTGGTCC-ACTAGTTCTCCTGACCTCGTACTAACGATATCAGGCGTGAAATGCGCCAAGGAACTTTAACAGATAGCTTGTCCAC--TGTG--ACCTTGCAACGCAGGC--AAACAGTGTGAGAACATCTTCAGTTGTAAAAA-TGACTCTCGGCAACGGATATCTCGGCTCTCGCATCGATGAAGAACGTAGCAAAATGCGATACTTGGTGTGAATTGCAGAATCCCGTGAACCATCGAGTCTTTGAACGCAAGTTGCGCCTGAAGCCAATAGGTTGATGGCACGTCTGCCTGGGCGTCACGCATT-GCGTCGCCTCCCAA-GCCCTGATGCAA--TAGCATCA-----TCGGTCGTTGGGTGCGGATATTGGTCTCCCGTGTGC--GCTCCCTTGCACGCGGTTGGCCTAAAATAGAGTCCTCGGCGGCAAACGTCACGACAACCGGTGGTCGGGAATCTGTTGGCCGGATTAGCGTGTCGTGCGCGCCTGTCGCACGGGAGAGACTCACGTG--GCCCTTGAAACGTCGT-ATTTTGCGACCCCAGGTCAGGCGGGACCACCCGCTGAGCTTAAGCATATCAATAAGCGGAGGAAAAGAAACTTACGAGGATTCCCCTAGTAACGGCGAGCGAACCGGGATCT-GCCCAGCTTGAGAATCGGGCGGCATCGTCGTTCGAATTGTAGTCTG------------"/>
                    <sequence id="seq_G_manicata" taxon="G_manicata" totalcount="4" value="------TGCGGAAGGATCATTGTCATAAACTGCACGGCAGAACGACCCGCGAACACGTTATCAAAAATACTTTGGGAGTGGAGAAGAGTGTGCCC----AGGCAT--CTCAGTTCCTCTCTGACTT--GGTTGGGGCGTTAGGTGCCCTCGCCGACTGCCCGCACGGCGTGGGTTGTCGGTGTTGGTCC-ACTAGTTCTCTCGACCTCGTACTAATGATATCAGGCGTGAAATGCGCCAAGGAACTTCAAGAGATAGCTCGTCCAC--TGTA--ACCTTGCAACGCAGGC--AAACAGGGTGAGAACATCTTCAGTTGTAAAAA-TGACTCTCGGCAACGGATATCTCGGCTCTCGCATCGATGAAGAACGTAGCAAAATGCGATACTTGGTGTGAATTGCAGAATCCCGCGAACCATCGAGTCTTTGAACGCAAGTTGCGCCTGAAGCCAATAGGTTGATGGCACGTCTGCCTGGGCGTCACGCATT-GCGTCGCCTCCCAA-GCCCTGATGCAA--TGGCATCA-----TCGGTCGTTGGGTGCGGATATTGGTCTCCCGTGTGC--GCTCCCTTGCACGCGGTTGGCCTAAAATAGAGTCCTCGGCGGCAAACGTCACGACAACTGGTGGTCGGGAATCTTTTGGCCGGATTAGCGTGTCGTGCGCGCCTGTCGCACGGGAGGGACTCACGTG--GCCCTTGAAACGTCGT-ATTTTGCGACCCCAGGTCAGGCGGGACCACCCGCTGAGCTTAAGCATATCAATAAGCGGAGGAAAAGAAACTTACGAGGATTCCCCTAGTAACGGCGAGCGAACCGGGATCT-GCCCAGCTTGAGAATCGGGCGGCATCGTCGTTCGAATTGTAGTCTG------------"/>
                    <sequence id="seq_G_masafuerae" taxon="G_masafuerae" totalcount="4" value="----------------------TCATAAACTGCACGGCAGAACGACCCGCGAACACGTTATCAAAAATACTTTGGGAGTGGAAAAGAGTGTGCCC----AGGCAA--CTCAGTTCCTCTCTGACTT--GGTTGGGGCGTTAGGTGCCCTCGCCGACTGCCCGCACGGCGTGGGTTGTCGGTGTTGGTCG-ACTAGTTCTCTCGAC-TCGTACTAATGATATCAGGCGTGAAATGCGCCAAGGAACTTTAAGAGATAGCTCGTCCGC--TGTAAAACCTTGCAACGCAGGC--AAACAGGGCGAGAACATCTTCAGTTGTAAA---------------------------------------------------------TGCGATACTTGGTGTGAATTGCAGAATCCCGTGAACCATCGAGTCTTTGAACGCAAGTTGCGCCTGAAGCCAATAGGTTGATGGCACGTCTGCCTGGGCGTCACGCATT-GCGTCGCCTCCCAA-GCCCTGATGCAA--TAGCATCA-----TCGGTCGTTGGGTGCGGATATTGGTCTCCCGTGTGC--GCTCCCTTGCACGCGGTTGGCCTAAAATAGAGTCCTCGGCGGCAAACGTCACGACAACTGGTGGTCGGGAATCTTTTGGCCGGATTAGCGTGTCGTGCGCGCCTGTCGCACGGGAGAGACTCACGTG--GCCCTTGAAACGTCGT-ATTTTGCGACCCCAGGTCAGGCGGGACCACCCGCTGAGCTTAAGCATATCAATAAGCGGAGGAAAAGAAACTTACGAGGATTCCCCTAGTAACGGCGAGCGAACCGGGATCT-GCCCAGCT--------------------------------------------------"/>
                    <sequence id="seq_G_mexicana" taxon="G_mexicana" totalcount="4" value="TGAACCTGCGGAAGGATCATTGTCATAAACTGCACGGCAGAACGACCCGCGAACACGTTATCAA--ATACTTTGGGAGTGGAAAAGAGTGTGCCC----AGGCAT--CCCAGTTCCCCTCTGACTT--GGTTGGGGCGTTAGGTTCCCTCGTCGACTTCCCGCACGGCGTGGGTTGTCGATGTTGGTCC-ACTGGTTCTCCCGACCTCGTACTAATGATATCAGGCGTGAAATGCGCCAAGGAAATTTAATAGATAGTTCGTCCAC--TGTA--AACTTGCAACGCAAGC--AAACAGTGTGAGAACATCTTCAGTTGTAAAAA-TGACTCTCGGCAACGGATATCTCGGCTCTCGCATCGATGAAGAACGTAGCAAAATGCGATACTTGGTGTGAATTGCAGAATCCCGTGAACCATCGAGTCTTTGAACGCAAGTTGCGCCTGCAGCCAATAGGTTGATGGCACGTCTGCCTGGGCGTCACGCATT-GCGTCGCCTCCCAA-ATCCTGATGCAA--TAGCATCA-----TCGGTCGTTGGGTGCGGATATTGGTCTCCCGTGTGC--GCTCCCTTGCACGCGGTTGGCCTAAAATAGAGTCCTCAGCGGCAAACGTCACGACAACCGGTGGTCGGGAATCTTGTGGCCGGATTAGCGTGTCGTGCGTGCTTGTCGCACGGGAGAGACTTACGTG--GCCCTTGAAACGTCGT-ATTTTGCGACCCCAGGTCAGGCGGGACCACCCGCTGAGCTTAAGCATATCAATAAGCGGAGGAAAAGAAACTTACGAGGATTCCCCTAGTAACGGCGAGCGAACCGGGATCTTGCCCAGCTTGAGAATCGGGCGGCATCGTCGTTCGAATTGTAGTCTGG-----------"/>
                    <sequence id="seq_G_monoica" taxon="G_monoica" totalcount="4" value="TGAACCTGCGGAAGGATCATTGTCAAAACCTGCAAAGCAGAACGACCCGCGAACACGTTATCAA--ACTATCTGGGAGTGAAAA--CGAGTGTCT----AGGCGT--CTCGGTTCTCCTCTCACTT--GGTTGGGGCGTTAGGTTACCTCGTCGGCTTCCCGCACGGCGTGGGATGTCGGTGTTGGTCG-ACTAGCGCTCCAGACCTCGTACTAATGATATTAGGCGTGAAATGCGCCAAGGAACTTTAACAGAGAGCTTGTACAC--TGTA--ACCCTGCAATACGGGC--AAACAGTGTCACAACATATTCAGTTATAAAAA-TGACTCTCGGCAACGGATATCTCGGCTCTCGCATCGATGAAGAACGTAGCAAAATGCGATACTTGGTGTGAATTGCAGAATCCCGTGAACCATCGAGTCTTTGAACGCAAGTTGCGCCTGAAGCCAATAGGTTGATGGCACGCCTGCCTGGGCGTCACGCACT-GCGTCGCCTCCCAA-GCATTGATCTAA--TAGCATCA-----CTGATCTTTTGGGGCGGATATTGGTCTCCCGTGTGCGTGTGCTCTCGCACGCGGTTGATCTAAAACAGAGTGGTCGGCGGCAAACGTCACGACAGCTGGTGGTTGGGAATACCTATGCCTAATTGACATGTCGTGTCTTTCTGTCGCCGGGGCGAGACTCACGTG--ACCCTTATAAAACATC-ATTTTGCGACCCCAGGTCAGGCGGGACTACCCGCTGAGTTTAAGCATATCAATAAGCGGAGGAAAAGAAACTTACAAGGATTCCCTTAGTAACGGCGAGCGAACCGGGATTT-GCCCAGCTTGAGAATCGGGCGGCATTGTCGTTCGAATTGTAGTCTGGA----------"/>
                    <sequence id="seq_G_morae" taxon="G_morae" totalcount="4" value="TGAACCTGCGGAAGGATCATTGTCATAAACTGCACGGCAGAACGACCCGCGAACACGTTATCAAAAATACTTTGGGAGTGGAAAAGAGGGTGCCC----AGGCAT--CTCAGTTCCTCTCTGACTT--GGTTGGGGCGTTAGGTGCCCTCGCCGACTGCCCGCACGGCGTGGGTTGTCGGTGTTGGCAG-ACTAGTTCTCTCGACCTCGTACTAATGATATCAGGCGTGAAATGCGCCAAGGAACTTTAAGAGATAGCTCGTCCAC--TGTA--ACCTTGCAACGCAGGC--AAACAGGGTGAGAACATCTTCAGTTGTAAAAA-TGACTCTCGGCAACGGATATCTCGGCTCTCGCATCGATGAAGAACGTAGCAAAATGCGATACTTGGTGTGAATTGCAGAATCCCGTGAACCATCGAGTCTTTGAACGCAAGTTGCGCCTGAAGCCAATAGGTTGATGGCACGTCTGCCTGGGCGTCACGCATT-GCGTCGCCTCCCAA-GCCCTGATGCAA--TAGCATCA-----TCGGTCGTTGGGTGCNNATATTGGTCTCCCGTGTGC--GCTCCCTTGCACGCGGTTGGCATAAAATAGAGTCCTCGGCGGCAAACGTCACGACAACTGGTGGTCGGGAATCTTTTGGCCGGATTAGCGTGTCGTGCGCGCCTGTCGCACGGGAGAGACTCACGTG--GCCCTTGAAACGTCGT-ATTTTGCGACCCCAGGTCAGGCGGGACCACCCGCTGAGCTTAAGCATATCAATAAGCGGAGGAAAAGAAACTTACGAGGATT-----------------------------------------------------------------------------------------"/>
                    <sequence id="seq_G_peltata" taxon="G_peltata" totalcount="4" value="TGAACCTGCGGAAGGATCATTGTCATAAACTGCACGGCAGAACGACCCGCGAACACGTTATCAAAAATACTTTGGGAGTGGAAAAGAGTGTGCCC----AGGCAT--CTCAGTTCCTCTCTGACTT--GGTTGGGGCGTTAGGTGCCCTCGCCGACTGCCCGCACGGCGTGGGTTGTCGGTGTTGGTCA-ACTAGTTCTCTCGACCTCGTACTAATGATATCAGGCGTGAAATGCGCCAAGGAACTTTAAGAGATAGCTCGTCCAC--TGTA--ACCTTGCAACGCAGGC--AAACAGGGCGAGAACATCTTCAGTTGTAAAAAATGACTCTCGGCAACGGATATCTCGGCTCTCGCATCGATGAAGAACGTAGCAAAATGCGATACTTGGTGTGAATTGCAGAATCCCGTGAACCATCGAGTCTTTGAACGCAAGTTGCGCCTGAAGCCAATAGGTTGATGGCACGTCTGCCTGGGCGTCACGCATT-GCGTCGCCTCCCGA-GCCCTGATGCAA--TAGCATCA-----TCGGTCGTTGGGTGCGGATATTGGTCTCCCGTGTGC--GCTCCCTTGCACGCGGTTGGCCTAAAATAGAGTCCTCGGCGGCAAACGTCACGACAACTGGTGGTCGGGAATCTTTTGGCCGGATTAGCGTGTCGTGCGCGCCTGTCGCACGGGAGAGACTCACGTG--GCCCTTGAAACGTCGT-ATTTTGCGACCCCAGGTCAGGCGGGACCACCCGCTGAGCTTAAGCATATCAATAAGCGGAGGAAAAGAAACTTACGAGGATTCCCCTAGTAACGGCGAGCGAACCGGGATCT-GCCCAGCTTGAGAATCGGGCGGCATCGTCGTTCGAATTGTAGTCTGGAG---------"/>
                    <sequence id="seq_G_perpensa" taxon="G_perpensa" totalcount="4" value="??????????????????????????????????????????????????????????????????????????????????????????????????????????????????????????????--????????????????????????????????????????????????????????????????????????????????????????????????????????????????????????????????????????????????????????????????????????????????????????????????????????????????????????????????????????????????????????????????????????????????????????????????????????????????????????????????????????????????????????????????????????????????????????????????????????????????????????????????????????????????????????????????????????????????????????????????????????????????????????????????????????????????????????????????????????????????????????????????????????????????????????????????????????????????????????????????????????????????????????????????????????????????????????????????????????????????????????????????????????????????????--"/>
                    <sequence id="seq_G_petaloidea" taxon="G_petaloidea" totalcount="4" value="TGAACCTGCGGAAGGATCATTGTCATAAACTGCACGGTAGGACGACTCGCGAACATGTTATCAA--ATACTTTGGGAGTGGAAAAGAGTGTGCCC----AGGCAT--CTCAGTTCCCCCC-AACTTTTGGGTGGGGCGTTAGGTTCCCTCGCCGACTGCCCGCACGGCGTGGGTTGTCGGTGTTGGTCCCACCAGTTCTCTCGCCCTCGTACTAGTGAAATCAGGCGTGAAATGCGCCAAGGAACTTTAACAGATAGCTCGTCCAC--TGTA--ACCCTGCAACGCAGGC--AAACAGTGTGAGAACATCTTCAGTTGTAAAAA-TGACTCTCGGCAACGGATATCTCGGCTCTCGCATCGATGAAGAACGTAGCAAAATGCGATACTTGGTGTGAATTGCAGAATCCCGAGAACCATCGAGTCTTTGAACGCAAGTTGCGCCTGAAGCCAATAGGTTGATGGCACGTCTGCCTGGGCGTCACTCATT-GCGTCGCCTCTCAA-GCCCTGATTCAA--CAGCATCA-----TCGGTCCTTGGGTGCGGATATTGGTCTCCCGTGTGC--GCTCCTTTGCACGCGGTTGGCCCAAAGTAGAGTCCTCGGCGGCAAACGTCACGACAACCGGTGGTCGGGAATCTTTTGGCCGGACTAGAGTGTCGTGCGTGCCTGTCGCACGGGAGAGACTCACGTG--GCCCTTGAAACGTCGT-ATTACGCGACCCCAGGTCAGGCGGGACCACCCGCTGAGCTTAAGCATATCAATAAGCGGAGGAAAAGAAACTTACGAGGATTCCCCTAGTAACGGCGAGCGAACCGGGATCT-GCCCAGCTTGAGAATCGGGCGGCATTGTCGTTCGAATTGTAGTCTG------------"/>
                    <sequence id="seq_G_pilosa" taxon="G_pilosa" totalcount="4" value="TGAACCTGCGGAAGGATCATTGTCATAAACTGCACGGCAGAACGACCCGCGAACACGTTATCAAAAATACTTTGGGAGTGGAAAAGAGTGTGCCC----AGGCAT--CTCAGTTCCTCTCTGACTT--GGTTGGGGCGTTAGGTGCCCTCGCCGACTGCCCGCACGGCGTGGGTTGTCGGTGTTGGTCA-ACTAGTTCTCTCGACCTCGTACTAATGATATCAGGCGTGAAATGCGCCAAGGAACTTTAAGAGATAGCTCGTCCAC--TGTA--ACCTTGCAACGCAGGC--AAACAGGGTGAGAACATCTTCAGTTGTAAAAA-TGACTCTCGGCAACGGATATCTCGGCTCTCGCATCGATGAAGAACGTAGCAAAATGCGATACTTGGTGTGAATTGCAGAATCCCGTGAACCATCGAGTCTTTGAACGCAAGTTGCGCCTGAAGCCAATAGGTTGATGGCACGTCTGCCTGGGCGTCACGCATT-GCGTCGCCTCCCAA-GCCCTGATGCAA--TAGCATCA-----TCGGTCGTTGGGTGCGGATATTGGTCTCCCGTGTGC--GCTCCCTTGCACGCGGTTGGCCTAAAATAGAGTCCTCGGCGGCAAACGTCACGACAACTGGTGGTCGGGAATCTTTTGGCCGGATTAGCGTGTCGTGCGCGCCTGTCGCACGGGAGAGACTCACGTG--GCCCTTGAAACGTCGT-ATTTTGCGACCCCAGGTCAGGCGGGACCACCCGCTGAGCTTAAGCATATCAATAAGCGGAGGAAAAGAAACTTACGAGGATTCCCCTAGTAACGGCGAGCGAACCGGGATCT-GCCCAGCTTGAGAATCGGGCGGCATCGTCGTTCGAATTGTAGTCTG------------"/>
                    <sequence id="seq_G_prorepens" taxon="G_prorepens" totalcount="4" value="TGAACCTGCGGAAGGATCATTGTCAAAACCTGCAAAGCAGAACGACCCGCGAACACGTTATCAA--ACTATCTGGGAGTGAAAA--CGAGTGTCT----AGGCGT--CTCGATTCTCCTCTCACTT--GGTTGGGGCGCTAGGTTACCTCGTCGGCTTCCCGCACGGCGTGGGCTGTCGGTGTTGGTCG-ACTAGCGCTCCAGACCTCGTACTAATGATATTAGGCGTGAAATGCGCCAAGGAACTTTAACAGAGAGCTTGTACACCGTGTA--ACCCTGCAATACGGGC--AAACAGTGTCACAACATATTCAGTTATAAAAA-TGACTCTCGGCAACGGATATCTCGGCTCTCGCATCGATGAAGAACGTAGCAAAATGCGATACTTGGTGTGAATTGCAGAATCCCGTGAACCATCGAGTCTTTGAACGCAAGTTGCGCCTGAAGCCAATAGGTCGATGGCACCCCTGCCTGGGCGTCACGCACT-GCGTCGCCTCCCAA-GCATTGATCTAA--TAGCATCA-----CTGGTCTTTTGGGGCGGATATTGGTCTCCCGTGTGCGTGTGCTATCGCACGCGGTTGATCTAAAACAGAGTGAACGGCGGCAAACGTCACGACAACTGGTGGTTGGGAATACCTATGCCTAATTGACATGTCGTGTACTTCTGTCGCACGTGCGAGACTCACGTG--ACCCTTACAAAACATC-ATTTTGCGACCCCAGGTCAGGCGGGACTACCCGCTGAGTTTAAGCATATCAATAAGCGGAGGAAAAGAAACTTACAAGGATTCCCTTAGTAACGGCGAGCGAACCGGGATTT-GCCCAGCTTGA-----------------------------------------------"/>
                    <sequence id="seq_G_talamancana" taxon="G_talamancana" totalcount="4" value="TGAACCTGCGGAAGGATCATTGTCATAAACTGCACGGCAGAACGACCCGCGAACACGTTATCAAAAATACTTTGGGAGTGGAAAAGAGGGTGCCCC---AGGCAT--CTCAGTTCCTCTCTGACTT--GGTTGGGGCGTTAGGTGCCCTCGCCGACTGCCCGCACGGCGTGGGTTGTCGGTGTTGGTCA-ACTAGTTCTCTCGACCTCGTACTAATGATATCAGGCGTGAAATGCGCCAAGGAACTTTAAGAGATAGCTCGTCCAC--TGTA--ACCTTGCAACGCAGGC--AAACAGGGTGAGAACAGCTTCAGTTGTAAAAA-TGACTCTCGGCAACGGATATCTCGGCTCTCGCATCGATGAAGAACGTAGCAAAATGCGATACTTGGTGTGAATTGCAGAATCCCGTGAACCATCGAGTCTTTGAACGCAAGTTGCGCCTGAAGCCAATAGGTTGATGGCACGTCTGCCTGGGCGTCACGCATT-GCGTCGCCTCCCAA-GCCCTGATGCAA--TAGCATCA-----TCGGTCGTTGGGTGCGGATATTGGTCTCCCGTGCGC--GCTCCCTTGCACGCGGTTGGCCTAAAATAGAGTCCTCGGCGGCAAACGTCACGACAACTGGTGGTCGGGAATCTTTTGGCCGGATTAGCGTGTCGTGCGCGCCTGTCGCACGGGAGAGACTCACGTG--GCCCTTGAAACGTCGT-ATTTTGCGACCCCAGGTCAGGCGGGACCACCCGCTGAGCTTAAGCATATCAATAAGCGGAGGAAAAGAAACTTACGAGGATTCCCCTAGTAACGGCGAGCGAACCGGGATCT-GCCCAGCTTGAGAATCGGGCGGCATCGTCGTTCGAATTGTAGTCTGGAGAAGCGTCA-"/>
                </data>
<data
id="SEX4v3"
name="alignment">
                    <sequence id="seq_G_arenaria2" taxon="G_arenaria" totalcount="4" value="----------------GTAAGTTTAGTTATCATGTTGGTTGGTCCAAAATACTGTGAGAGTTGGATTATGTGATTTGTGCGCTTAGATAGTGTTTG--TAGAGATTGCGGATTATGAATTCGGCCTATAATTGGATTTTGGCGATT-ATCTGTCATGTTGGGGAAAGATTATAGAGCCAGAATCATAA-AATCCAGCTTAAAAATTGCAGGATTATATG----ATCATTATATTTTT---GGATTAT---------CACAGT-AAAATGAAGCAAAATTTTAATTT--CTGAACAGTGAACATAAGCAATATATT----TGGTTGTTT-TTGTT-ATAGAAAATGTTTAAAGTCTAAAATACCCATGTTGCTAAGAAAGAAAATCATTGGGGCTTCTCAATCGATCATTAAAATTTATATAATCCAAACAATATTCTTTATTATAAAATCCATAGTCTAAAATC----CCGATTTTAGAATGCAGCT---ATATTTTGGATTATCAGAATCCATAATCTTTGCCAAATGCTACCT--------------------------------------------------------------------------TAGCTGAC-GGTGAACCTATAGAA--TGACTTGTATATGGGATAAGTGAATCTAATTGGTGTGTTAAAAGTTCCCAGTCTTGTGTTCTTTT--GCTTATGACCCC-ATTTTTTGAGCTAACTGCTAATT-TCTCACTTTTTT-TATTTTTTATT-TTTTATGAAGTCTTGACTTATAGGC-ATGAACTTGGAATAAACTACAACTTTATTCG----------------"/>
                    <sequence id="seq_G_atropurpurea2" taxon="G_atropurpurea" totalcount="4" value="-----TATGGGTGCTGGTAAGTTTAGTTATCATGTTGGTTGGTCCAAAATCCCGTGAGAGT-GGATTATGTGATTGGTGCGCTTAGGTAGTGTTTA-GCAGA-ATTGC-----ATGAATTCTGCCAATAATTGGATTTTGGTGATT-ATCTGTCACGTTTGGGAAAGATTATGGAGCCAAAATTATA--CATCCAGCTTCAAAATATTAGGATTATATG----ATCCTTATATTTTT---GGATTATATGGATTGTCTCAGT-AAAATGAAGCAAAATTTTAATTTATCTGAACAGTAAACATAAGCAATATATTGCTAAGGATGTTT-TTGTTTATAGAAAATGTTAAATGGCTAAAATACCCATGTTGCTAAGAAAGAAAATCCTTGGGGATTCACAATTGGTCTTTGAAATTCATACAATCCAAACAATATTCTTGATTACAAAATCCATATTTTAAAATC----CCGATTTTAGAATGCAGCG---ATATTTTGGATTATCAGAATCCATAATTTTTGCCAAGTGATACCT--------------------------------------------------------------------------TAGCTGACCAGTGAACCTGTAGAT--TGACTTGTATTTGGGATAAGGTAGTCTAATGGGTGCGTTAAAAGCTACCAGTCTTGTGTTCTTTT--GCTTATGACCCC-ATTTTTTGAACTAATTGCTAATT-TCTCTCTTTTTT--TCTATTTTAT-TTTTGTTAAGTCTTGACTTATAGGC-ATGAACTTGGAATGAACTACAACTTTATTTGTCCAG-----------"/>
                    <sequence id="seq_G_boliviana2" taxon="G_boliviana" totalcount="4" value="--AGCTATGGGTGCTGGTAAGTTTAGTTATCATGTTGGTTGGTCCAAAATCCCGTGAGAGT-GGATTATGTGATTGGTGCGCTTAGGTAGTGTTTA-GCAGA-ATTGC-----ATGAATTCTGCCAATAATTGGATTTTGGTGATT-ATCTGTCACGTTTGGGAAAGATTATGGAGCCAAAATTATA--CATCCAGCTTCAAAATATTAGGATTATATG----ATCCTTATATTTTT---GGATTATATGGATTGTCTCAGT-AAAATGAAGCAAAATTTTAATTTATCTGAACAGTAAACATAAGCAAAATATTGCTAAGGATGTTT-TTGTTTATAGAAAATGTTAAATGGCTAAAATACCCATGTTGCTAAGAAAGAAAATCCTTGGGGATTCACAATTGGTCATTGAAATTCATACAATCCAAACAATATTCTTGATTACAAAATCCATATTTTAAAATC----CCGATTTTAGAATGCAGCG---ATATTTTGGATTATCAGAATCCATAATTTTTGCCAAGTGATACCT--------------------------------------------------------------------------TAGCTGACCAGTGAACCTATAGAC--TGACTTGTATTTGGGATAAGGTAGTCTAATGGGTGCGTTAAAAGCTACCAGTCTTGTGTTCTTTT--GCTTATGACCCC-ATTTTTTGAACTAATTGCTAATT-TCTCTCTTTTTT--TCTATTTTAT-TTTTGTTAAGTCTTGACTTATAGGC-ATGAACTTGGAATGAACTACAACTTTATTTGTCCAG-----------"/>
                    <sequence id="seq_G_bracteata2" taxon="G_bracteata" totalcount="4" value="?????????????????????????????????????????????????????????????????????????????????????????????????????????????????????????????????????????????????????????????????????????????????????????????????????????????????????????????????????????????????????????????????????????????????????????????????????????????????????????????????????????????????????????????????????????????????????????????????????????????????????????????????????????????????????????????????????????????????????????????????????????????????????????????????????????????????????????????????????????????????????????????????????????????????????????????????????????????????????????????????????????????????????????????????????????????????????????????????????????????????????????????????????????????????????????????????????????????????????????????????????????????????????????????????????"/>
                    <sequence id="seq_G_brephogea2" taxon="G_brephogea" totalcount="4" value="-----------TGCTGGTAAGTTTAGTTATCATGTTGGTTGGTCCAAA-TCCCGTGAGAGT-GGATTATGTGATTGGTGCGCTTAGGTAGTGTTTA-GCAGA-ATTGC-----ATGAATTCTGCCAATAATTGGATTTTGGTGATT-ATCTGTCACGTTTGGGAAAGATTATGGAGCCAAAATTATA--CATCCAGCTTCAAAATATTAGGATTATACG----ATCCTTATATTTTT---GGATTATATGGATTGTCTCAGTTAAAAT-AAGCAAAATTTTAATTTATCTGAACAGTAAACATAAGCAATATATTGCTAAGGATGTTT-TTGTTTATAGAAAATGTTAAATGGCTAAAATACCCATGTTGCTAAGAAAGAAAATCCTTGGGGATTCACAATTGGTCATTGAAATTCATACAATCCAAACAATATTCTTGATTACAAAATCCATATTTTAAAATC----CCGATTTTAGAATGCAGCG---ATATTTTGGATTATCAGAATCCATAATTTTTGCCAAGTGATACCT--------------------------------------------------------------------------TAGCTGACCAGTGAACCTATAGAC--TGACTTGTATTTGGGATAAGGTAGTCTAATGGGTGCGTTAAAAGCTACCAGTCTTGTGTTCTTTT--GCTTATGACCCC-ATTTTTTGAACTAATTGCTAATT-TCTCTCTTTTTT--TCTATTTTAT-TTTTGTTAAGTCTTGACTTATAGGC-ATGAACTTGGAATGAACTACAACTTTATTTGTCCAGACT--------"/>
                    <sequence id="seq_G_chilensis2" taxon="G_chilensis" totalcount="4" value="-----TATGGGTGCTGGTAAGTTTAGTTATCATGTTGGTTGGTCCAAAATCCCGTGAGAGT-GGATTATGTGATTGGTGCGCTTAGGTAGTGTTTG-GCAGA-ATTGC-----ATGAATTCTGCCAATAATTGGATTTTGGTGATT-ATCTGTCACGTTTGGGAAAGATTATGGAGCCAAAATTATA--CATCCAGCTTCAAAATATTAGGATTATA----TGATCCTTATATTTTT---GGATTATATGGATTGTCTCAGT-AAAATGAAGCAAAATTTTAATTTATCTGAACAGTAAACATAAGCAATATATTGCTAAGGATGTTT-TTGTTTATAGAAAATGTTAAATGGCTAAAATACCCATGTTGCTAAGAAAGAAAATCCTTGGGGATTCACAATTGGTCATTGAAATTCATACAATCCAAACAATATTCTTGATTACAAAATCCATATTTTAAAATC----CCGATTTTAGAATGCAGCG---ATATTTTGGATTATCAGAATCCATAATTTTTGCCAAGTGATACCT--------------------------------------------------------------------------TAGCTGACCAGTGAACCTATAGACACTGACTTGTATTTGGGATAAGGTAGTCTAATGGGTGCGTTAAAAGCTACCAGTCKTGTGTTCTTTT--GCTTATGACCCC-ATTTTTTGAACTAATTGCTAATT-TCTCTCTTTTTT--TCTATTTTAT-TTTTGTTAAGTCTTGACTTATAGGC-ATGAACTTGGAATGAACTACAACTTTAT-------------------"/>
                    <sequence id="seq_G_cordifolia2" taxon="G_cordifolia" totalcount="4" value="-----TATGGGTGCTGGTAAGTTTAGTTATCATGTTGGTTGGTCCAAAATACTGTGAGAGTTGGATTATGTGATTTGTGCGCTTAGATAGTGTTTG--TAGAGATTGCGGATTATGAATTCGGCCAATAATTGGATTTTGGCGATT-ATCTGTCACGTTGGGGAAAGATTATAGAGCCAGAATCATAA-AATCCAGCTTAAAAATTGCAGGATTATATG----ATCATTATATTTTT---GGATTAT---------CACAGT-AAAATGAAGCAAAATTTTAATTT--CTGAACAGTGAACATAAGCAATATATT----TGGTTGTTT-TTGTT-ATAGAAAATGTTTAAAGTCTAAAATACCCATGTTGCTAAGAAAGAAAATCATTGGGGCTTCTCAATCGATCATTAAAATTCATATAATCCAAACAATATTCTTGATTATAAAATCCATAGTCTAAAATC----CCGATTTTAGAATGCAGCT---ATATTTTGGATTATCAGAATCCATAATCTTTGCCAAATGCTACCT--------------------------------------------------------------------------TAGCTGAC-GGTGAACCTATAGAA--TGACTTGTATATGGGATAAGTGAATCTAATTGGTGTGTTAAAAGTTCCCAGTCTTGTGTTCTTTT--GCTTATGACCCC-ATTTTTTGAGCTAACTGCTAATT-TCTCACTTTTTTTTATTTTTTATT-TTTTATGAAGTCTTGACTTATAGGC-ATGAACTTGGAATAAACTACAACTTTATTCGTCCAGAC---------"/>
                    <sequence id="seq_G_densiflora2" taxon="G_densiflora" totalcount="4" value="CAAGCTATGGGTGCTGGTAAGTTTAGTTATCATGTTGGTTGGTCCAAAATACTGTGAGAGTTGGATTATGTGATTTGTGCGCTTAGATAGTGTTTG--TAGAGATTGCGGATTATGAATTCGGCCWATAATTGGATTTTGGCGATT-ATCTGTCAYGTTGGGGAAAGATTATAGAGCCAGAATCATAA-AATCCAGCTTAAAAATTGCAGGATTATATG----ATCATTATATTTTT---GGATTAT---------CACAGT-AAAATGAAGCAAAATTTTAATTT--CTGAACAGTGAACATAAGCAATATATT----TGGTTGTTT-TTGTT-ATAGAAAATGTTTAAAGTCTAAAATACCCATGTTGCTAAGAAAGAAAATCATTGGGGCTTCTCAATCGATCATTAAAATTCATATAATCCAAACAATATTCTTKATTATAAAATCCATAGTCTRAAATC----CCGATTTTAGAATGCAGCT---ATATTTTGGATTATCAGAATCCATAATCTTTGCCAAATGCTACCT--------------------------------------------------------------------------TAGCTGAC-GGTGAACCTATAGAA--TGACTTGTATATGGGATAAGTGAATCTAATTGGTGTGTTAAAAGTTCCCAGTCTTGTGTTCTTTT--GCTTATGACCCC-ATTTTTTGAGCTAACTGCTAATT-TCTCACTTTTTT-TATTTTTTATT-TTTTATGAAGTYTTGACTTATAGGC-ATGAACTTGGAATAAACTACAACTTTATTCGTCCAG-----------"/>
                    <sequence id="seq_G_dentata2" taxon="G_dentata" totalcount="4" value="----CTATGGGTGCTGGTAAGTTTAGTTATCATGTTGGTTGGTCCAAAATACTGTGAGAGTTGGATTATGTGATTTGTGCGCTTAGATAGTGTTTG--TAGAGATTGCGGATTATGAATTCGGCCTATAATTGGATTTTGGCGATT-ATCTGTCATGTTGGGGAAAGATTATAGAGCCAGAATCATAA-AATCCAGCTTAAAAATTGCAGGATTATATG----ATCATTATATTTTT---GGATTAT---------CACAGT-AAAATGAAGCAAAATTTTAATTT--CTGAACAGTGAACATAAGCAATATATT----TGGTTGTTT-TTGTT-ATAGAAAATGTTTAAAGTCTAAAATACCCATGTTGCTAAGAAAGAAAATCATTGGGGCTTCTCAATCGATCATTAAAATTCATATAATCCAAACAATATTCTTGATTATAAAATCCATAGTCTAAAATC----CCGATTTTAGAATGCAGCT---ATATTTTGGATTATCAGAATCCATAATCTTTGCCAAATGCTACCT--------------------------------------------------------------------------TAGCTGAC-GGTGAACCTATAGAA--TGACTTGTATATGGGATAAGTGAATCTAATTGGTGTGTTAAAAGTTCCCAGTCTTGTGTTCTTTT--GCTTATGACCCC-ATTTTTTGAGCTAACTGCTAATT-TCTCACTTTTTT-TATTTTTTATT-TTTTATGAAGTCTTGACTTATAGGC-ATGAACTTGGAATAAACTACAACTTTATTCGTCCAGAC---------"/>
                    <sequence id="seq_G_hamiltonii2" taxon="G_hamiltonii" totalcount="4" value="-----TATGGGTGCTGGTAAGTTTAGTTATCATGTTGGTTGGTCCAAAATACTGTGAGAGTTGGATTATGTGATTTGTGCGCTTAGATAGTTTTTG--TAGAGATTGCGGATTATGAATTCGGCCAATAATTGGATTTTGGCGATT-ATTTGTCACGTTGGGGAAAGATTATAGAGCCAGAATCATAA-AATCCAGCTTAAAAATTGCAGGATTATATG----ATCATTATATTTTT---GGATTAT---------CACAGT-AAAATGAAGCAAAATTTTAATTT--CTGAACAGTGAACATAAGCAATATATT----TGGTTGTTT-TTGTT-ATAGAAAATGTTTAAAGTCTAAAATACCCATGTTGCTAAGAAAGAAAATCATTGGGGCTTCTCAATCGATCATTAAAATTCATATAATCCAAACAATATTCTTGATTATAAAATCCATAGTCTAAAATC----CCGATTTTAGAATGCAGCT---ATATTTTGGATTATCAGAATCCATAATCTTTGCCAAATGCTACCT--------------------------------------------------------------------------TAGCTGAC-GGTGAACCTATAGAA--TGACTTGTATATGGGATAAGTGAATCTAATTGGTGTATTAAAAGTTCCCAGTCTTGTGTTCTTTT--GCTTATGACCCC--ATTTTTGAGCTAAGTGCTAATT-TCTCACTTTTTT-TATTTTTTATT-TTTTATGAAGTCTTGACTTATAGGC-ATGAACTTGGAATAAACTACAACTTTATTCGTC--------------"/>
                    <sequence id="seq_G_herteri2" taxon="G_herteri" totalcount="4" value="-----------------------------------------------TATCTCTTTTTATTTATTTTCTTTTAA-AATGACCGTAAATTGT-------CAGA--ATGTGGAATATGAGTTCTACCAATAATCGGATTT-GGTGATG-ATCTGTCACATTTGGGAAAGACTATGGAGCAAAAATTGTTCTAGTCCAG-TTCAGAATATCAGAGGCATGT-----AATCTTATTTTTTTGGGGGATTATTTGGATTATCACTAT-AAAATCAAGCAAGATTTT------CTTAACGGGTGAATACAGGTGATAAATGTTCATGGATCCTCCTTTTTTATAGGAAATGTTGAAGGCCAACTGCACC-ATGTTGCTAAGAAGGAAAATTATTGGGTTTGCGAAATTGATAATGAAAATCTATTTAATACTAAGAA---ACCAGACTTCGGAATTCATCTTATAAAATCGAAATTGATTTGAAAATCCATCTTCTAAAGTCCAGACT-TCAGAATCCATAATTCTTTCAAAATGTGACCT--------------------------------------------------------------------------TAGCTGAGTGGTGAACCTATAGAT--TGACTTGTATTTCTCATGGGT--GTAAAAT-------TCAAAAGCTTCTAGTCTTGCATTCTCTC----TCATGCCCCGGAGTTTAACTGCTACTCTCTCTCTCTCTCTCTCTCTCTCTCTCTCTCTCGTTTTATGTAGTCTTGACTTATAGGC-ATGAACTTGGGA-----------------------------------"/>
                    <sequence id="seq_G_insignis2" taxon="G_insignis" totalcount="4" value="CAAGCTATGGGTGCTGGTAAGTTTNGTTATCATGTTGGTTGGTCCAAA-TCCCGTGAGAGT-GGATTATGTGATTGGTGCGCTTAGGTAGTGTTTA-GCAGA-ATTGC-----ATGAATTCTGCCAATAATTGGATTTTGGTGATT-ATCTGTCACGTTTGGGAAAGATTATGGAGCCAAAATTATA--CATCCAGCTTCAAAATATTAGGATTATACG----ATCCTTATA--------GGATTATATGGATTGTCTCAGTTAAAATGAAGCAAAATTTTAATTTATCTGAACAGTAAACATAAGCAATATATTGCTAAGGATGTTT-TTGTTTATAGAAAATGTTAAATGGCTAAAATATCCATGTTGCTAAGAAAGAAAATCCTTGGGGATTCACAATTGGTCATTGAAATTCATACAATCCAAACAATATTCTTGATTACAAAATCCATATTTTAAAATC----CCGATTTTAGAATGCAGCG---ATATTTTGGATTATCAGAATCCATAATTTTTGCCAAGTGATACCT--------------------------------------------------------------------------TAGCTGACCAGTGAACCTATAGAC--TGACTTGTATTTGGGATAAGGTAGTCTAATGGGTGCGTTAAAAGCTACCAGTCTTGTGTTCTTTT--GCTTATGACCCC-ATTTTTTGAACTAATTGCTAATT-TCTCTCTTTTTT--TCTATTTTAT-TTTTGTTAAGTCTTGACTTATAGGC-ATGAACTTGGAATGAACTACAACTTTATTTGTCCAGACTTGATTG--"/>
                    <sequence id="seq_G_kauaiensis2" taxon="G_kauaiensis" totalcount="4" value="CAAGCTATGGGTGCTGGTAAGTTTAGTTATCATGTTGGTTGGTCCAAAATCCCGTGAGAGT-GGATTATGTGATTGGTGCGCTTAGGTAGTGTTTG-GCAGA-ATTGC-----ATGAATTCTGTCAATAATTGGATTTTGGTGATT-ATCTGTCACGTTTGGGAAAGATTATGGAGCCAAAATTATA--CATCCAGCTTCAAAATATTAGGATTATAYGTATGATCCTTATATTTTT---GGATTATATGGATTGTCTCAGT-AAAATGAAGCAAAATTTTAATTTATCTGAACAGTAAACATAAGCAATATATTGCTAAGGATGTTT-TTGTTTATAGAAAATGTTAAWTGGCTAAAATACCCATGTTGCTAAGAAAGAAAATCCTTGGGGATTCACAATTGGTCATTGAAATTCATACAATCCAAACAATATTCTTGATTACAAAATCCATATTTTAAAATC----CCGATTTTAGAATGCAGCG---ATATTTTGGATTATCAGAATCCATAATTTTTGCCAAGTGATACCT--------------------------------------------------------------------------TAGCTGACCAGTGAACCTATAGAC--TGACTTGTATTTGGGATAAGGTAGTCTAATGGGTGCGTTAAAAGCTACCAGTYTTGTGTTCTTTT--GCTTATGACCCC-ATTTTTGGAACTAATTGCTAATT-TCTCTCTTTTTT--TCTATTTTAT-TTTTGTTAAGTCTTGACTTATAGGC-ATGAACTTGGAATGAACTACAACTTTATTTGTCC-------------"/>
                    <sequence id="seq_G_lobata2" taxon="G_lobata" totalcount="4" value="?????????????????????????????????????????????????????????????????????????????????????????????????????????????????????????????????????????????????????????????????????????????????????????????????????????????????????????????????????????????????????????????????????????????????????????????????????????????????????????????????????????????????????????????????????????????????????????????????????????????????????????????????????????????????????????????????????????????????????????????????????????????????????????????????????????????????????????????????????????????????????????????????????????????????????????????????????????????????????????????????????????????????????????????????????????????????????????????????????????????????????????????????????????????????????????????????????????????????????????????????????????????????????????????????????"/>
                    <sequence id="seq_G_macrophylla_J2" taxon="G_macrophylla_J" totalcount="4" value="-----TATGGGTGCTGGTAAGTTTAGTTATCATGTTGGTTGGTCCAAAATACTGTGAGAGTTGGATTATGTGATTGGTGCACTTAGATAGTGTTTG--TAGAGATTGCGGATTATGAATTCGGCCAATAATTGGATTTTGGCGATT-ATCTGTCACGTTGGGGAAAGATTATAGAGCCAGAATCATAA-AATCCAGCTTAAAAATTGCAGGATTATATG----ATCATTATATTTTT---GGATTAT---------CACAGT-AAAATGAAGCAAAATTTTAATTT--CTGAACAGTGAACATAAGCAATATATT----TGGTTGTTT-TTGTT-ATAGAAAATGTTTAATGTCTAAAATACCCATGTTGCTAAGAAAGAAAATCATTGGGGCTTCTCAATCGATCATTAAAATTCATATAATCCAAACAATATTCTTGATTATAAAATCCATAGTCTAAAATC----CCGATTTTAGAATGCAGCT---ATATTTTGGATTATCAGAATCCATAATCTTTGCGAAATGCTACCT--------------------------------------------------------------------------TAGCTGAC-GATGAACCTATAGAA--TGACTTGTATTTGGGATAAGTCAATCTAATTGGTGTGTTAAAAGTTCCCAGTCTTGTGTTCTTTT--GCTTATGACCCC-ATTTTTTGAGCTAACTGCTAATT-TCTCACTTTTTT-TATTTTTTATT-TTTTATGAAGTCTTGACTTATAGGC-ATGAACTTGGAATGAACTACAACTTTATTCGGCCA------------"/>
                    <sequence id="seq_G_macrophylla_S2" taxon="G_macrophylla_S" totalcount="4" value="CAAGCTATGGGTGCTGGTAAGTTTAGTTATCATGTTGGTTGGTCCAAAATACTGTGAGAGTTGGATTATGTGATTGGTGCACTTAGATAGTGTTTG--TAGAGATTGCGGATTATGAATTCGGCCAATAATTGGATTTTGGCGATT-ATCTGTCACGTTGGGGAAAGATTATAGAGCCAGAATCATAA-AATCCAGCTTAAAAATTGCAGGATTATATG----ATCATTATATTTTT---GGATTAT---------CACAGT-AAAATGAAGCAAAATTTTAATTT--CTGAACAGTGAACATAAGCAATATATT----TGGTTGTTT-TTGTT-ATAGAAAATGTTTAATGTCTAAAATACCCATGTTGCTAAGAAAGAAAATCATTGGGGCTTCTCAATCGATCATTAAAATTCATATAATCCAAACAATATTCTTGATTATAAAATCCATAGTCTAAAATC----CCGATTTTAGAATGCAGCT---ATATTTTGGATTATCAGAATCCATAATCTTTGCGAAATGCTACCT--------------------------------------------------------------------------TAGCTGAC-GATGAACCTATAGAA--TGACTTGTATTTGGGATAAGTCAATCTAATTGGTGTGTTAAAAGTTCCCAGTCTTGTGTTCTTTT--GCTTATGAMCCC-ATTTTTTGAGCTAACTGCTAATT-TCTCACTTTTTT-TATTTTTTATT-TTTTATGAAGTCTTGACTTATAGGC-ATGAACTTGGAATGAACTACAACTTTATTCGGCCAGACTTGATTG--"/>
                    <sequence id="seq_G_magellanica2" taxon="G_magellanica" totalcount="4" value="-----TATGGGTGCTGGTAAGTTTAGTTATCATGTTGGTTGGTCCAAAATCCCGTGAGAGT-GGATTATGTGATTGGTGCGCTTAGGTAGTGTTTG-GCAGA-ATTGC-----ATGAATTCTGCCAATAATTGGATTTTGGTGATT-ATCTGTCACGTTTGGGAAAGATTATGGAGCCAGAATTATA--CATCCAGCTTCAAAATATTAGGATTATATG----ATCCTTATATTTTT---GGATTATATGGATTGTCTCAGT-AAAATGAAGCAAAATTTTAATTTATCTGAACAGTAAACATAAGCAATATATTGCTAAGGATGTTT-TTGTTTATAGAAAATGTTAAATGGCTAAAATACCCATGTTGCTAAGAAAGAAAATCCTTGGGGCTTCACAATCGGTCATTGAAATTCATACAATCCAAACAATATTCTTGATTACAAAATCCATATTTAAAAATC----CCGATTTTAGAATGCAGCG---ATATTTTGGATTATCAGAATCCATAATTTTTGCCAAGTGATACCT--------------------------------------------------------------------------TAGCTGACCAGTGAACCTATAGAC--TGACTTGTATTTGGGATAAGGCAGTTTAATGGGTGCGTTAAAAGCTACCAGTCTTGTGTTCTTTT--GCTTATGACCCC-ATTTTTTGAACTAATTGCTAATT-TCTCTCTTTTTT--TCTATTTTAT-TTTTGTTAAGTCTTGACTTATAGGC-ATGAACTCGGAATGAACTACAACTTTATTCGTCCAGACTTGATTG--"/>
                    <sequence id="seq_G_manicata2" taxon="G_manicata" totalcount="4" value="-----TATGGGTGCTGGTAAGTTTAGTTATCATGTTGGTTGGTCCAAAATCCCGTGAGAGT-GGATTATGTGATTGGTGCGCTTAGGTAGTGTTTR-GCAGA-ATTGC-----ATGAATTCTGCCAATAATTGGATTTTGGTGATT-ATCTGTCACGTTTGGGAAAGATTATGGAGCCAAAATTATA--CATCCAGCTTCAAAATATTAGGATTATATG--TGATCCTTATATTTTT---GGATTATATGGATTGTCTCAGT-AAAATGAAGCAAAATTTTAATTTATCTGAACAGTAAACATAAGCAATATATTGCTAAGGATGTTT-TTGTTTATAGAAAATGTTAAATGGCTAAAATACCCATGTTGCTAAGAAAGAAAATCCTTGGGGATTCACAATTGGTCATTGAAATTCATACAATCCAAACAATATTCTTGATTACAAAATCCATATTTTAAAATC----CCGATTTTAGAATGCAGCG---ATATTTTGGATTATCAGAATCCATAATTTTTGCCAAGTGATACCT--------------------------------------------------------------------------TAGCTGACCAGTGAACCTATAGACACTGACTTGTATTTGGGATAAKGTAGTCTAATGGGTGCGTTAAAAGCTACCAGTCTTGTGTTCTTTT--GCTTATGATCCC-ATTTTTTGAACTAATTGCTAATT-TCTCTCTTTTTT--TCTATTTTAT-TTTTGTTAAGTCTTGACTTATAGGC-ATGAACTWGGAATGAACTACAACTTTATTTGTC--------------"/>
                    <sequence id="seq_G_masafuerae2" taxon="G_masafuerae" totalcount="4" value="?????????????????????????????????????????????????????????????????????????????????????????????????????????????????????????????????????????????????????????????????????????????????????????????????????????????????????????????????????????????????????????????????????????????????????????????????????????????????????????????????????????????????????????????????????????????????????????????????????????????????????????????????????????????????????????????????????????????????????????????????????????????????????????????????????????????????????????????????????????????????????????????????????????????????????????????????????????????????????????????????????????????????????????????????????????????????????????????????????????????????????????????????????????????????????????????????????????????????????????????????????????????????????????????????????"/>
                    <sequence id="seq_G_mexicana2" taxon="G_mexicana" totalcount="4" value="CAAGCTATGGGTGCTGGTAAGTTTAGTTATCATGTTGGTTGGTCCAAAATCCCGTGAGAGT-GGATTATGTGATTGGTGCGCTTAGGTAGTGTTTG-GCAGA-ATTGC-----ATGAATTCTGCCAATAATTGGATTTTGGTGATT-ATCTGTCACGTTTGGGAAAGATTATGGAGCCAGAATTATA--CATCCAGCTTCAAAATATTAGGATTATATG----ATCCTTATATTTTT---GGATTATATGGATTGTCTCAGT-AAAATGAAGCAAAATTTTAATTTATCTGAACAGTAAACATAAGCAATATATTGCTAAGGATGTTT-TTGTTTATAGAAAATGTTAAATGGCTAAAATACCCATGTTGCTAAGAAAGAAAATCCTTGGGGATTCACAATCGGTCATTGAAATTCATACAATCCAAACAATATTCTTGATTACAAAATCCATATTTTAAAATC----CCGATTTTAGAATGCAGCG---ATATTTTGGATTATCAGAATCCATAATTTTTGCCAAGTGATACCTGAACTGACCAGTGAACCTATAGACTGACTTGTATTTGGGATAAGGTAGTCTAATGGGTGCATTAAAAGATACCTTAGCTGACCAGTGAACCTATAGAC--TGACTTGTATTTGGGATAAGGTAGTCTAATGGGTGCATTAAAAGCTACCAGTCTTGTGTTCTTTTTTGCTTATGACCCC-ATTTTTTGAACTAATTGCTAATT-TCTCTCTTTTTT--TCTATTTTAT-TTTTGTTAAGTCTTGACTTATAGGC-ATGAACTTGGAATGACCTACAACTTTATTTGTCCAGACTTGATTGTG"/>
                    <sequence id="seq_G_monoica2" taxon="G_monoica" totalcount="4" value="---GCTATGGGTGCTGGTAAGTTTAGTTATCATGTTGGTTGGTCCAAAWTACTGTGAGAGTTGGATTATGTGATTTGTGCGCTTAGATAGTGTTTG--TAGAGATTGCGGATTATGAATTCGTCCAATAATTGGATTTTGGCGATT-ATCTGTCACGTTGGGGAAAGATTATAGAGCCAGAATCATAA-AATCCAGCTTAAAAATTGCAGGATTATATG----ATCATTATATTTTT---GGATTAT---------CACAGT-AAAATGAAGCAAAATTTTAATTT--CTGAACAGTGAACATAAGCAATATATT----TGGTTGTTT-TTGTT-ATAGAAAATGTTTAAAGTCTAAAATACCCATGTTGCTAAGAAAGAAAATCATTGGGGCTTCTCAATCGATCATTAAAATTCATATAATCCAAACAATATTCTTGATTATAAAATCCATAGTCTAAAATC----CCGATTTTAGAATGCAGCT---ATATTTTGGATTATCAGAATCCATAATCTTTGCCAAATGCTACCT--------------------------------------------------------------------------TAGCTGAY-GGTGAACCTATAGAA--TGACTTGTATATGGGATAAGTGAATCTAATTGGTGTGTTAAAAGTTCCCAGTCTTGTGTTCTTTT--GCTTATGACCCC-ATTTTTTGAGCTAACTGCTAATT-TCTCACTTTTTTAT-TTTTTTATT-TTTTATGAAGTCTTGACTTATAGGC-ATGAACTTGGAATAAACTACAACTTTATTCGTCCAGACTTGATT---"/>
                    <sequence id="seq_G_morae2" taxon="G_morae" totalcount="4" value="CAAGCTATGGGTGCTGGTAAGTTTAGTTATCACGTTGGTTGGTCCAAA-TCCCGTGAGAGT-GGATTATGTGATTGGTGCGCTTAGGTAGTGTTTA-GCAGA-ATTGC-----ATGAATTCTGCCAATAATTGGATTTTGCTGATT-ATCTGTCACGTTTGGGAAAGATTATGGAGCCAAAATTATA--CATCCAGCTTCAAAATATTAGGATTATACG----ATCCTTATATTTTT---GGATTATATGGATTGTCTCAGTTAAAATGAAGCAAAATTTTAATTTCTCTGAACAGTAAACATAAGCAATATATTGCTAAGGATGTTT-TTGTTTATAGAAAATGTTAAATGGCTAAAATACCCATGTTGCTAAGAAAGAAAATCCTTGGGGATTCACAATTGGTCATTGAAATTCATACAATCCAAACAATATTCTTGATTACAAAATCCATATTTTAAAATC----CCGATTTTAGAATGCAGCG---ATATTTTGGATTATCAGAATCCATAATTTTTGCCAAGTGATACCT--------------------------------------------------------------------------TAGCTGACCAGTGAACCTATAGAC--TGACTTGTATTTGGGATAAGGTAGTCTAATGGGTGCGTTAAAAGCTACCAGTCTTGTGTTCTTTT--GCTTATGACCCC-ATTTTTTGAACTAATTGCTAATT-TCTCTCTTTTTT--TCTATTTTAT-TTTTGTTAAGTCTTGACTTATAGGC-ATGAACTTGGAATGAACTACAACTTTATTTGTCCAGACTTGA-----"/>
                    <sequence id="seq_G_peltata2" taxon="G_peltata" totalcount="4" value="-----TATGGGTGCTGGTAAGTTTAGTTATCATGTTGGTTGGTCCAAAATCCCGTGAGAGT-GGATTATGTGATTGGTGCGCTTAGGTAGTGTTTA-GCAGA-ATTGC-----ATGAATTCTGCCAATAATTGGATTTTGGTGATT-ATCTGTCACGTTTGGGAAAGATTATGGAGCCAAAATTATA--CATCCAGCTTCAAAATATTAGGATTATATG----ATCCTTATATTTTT---GGATTATATGGATTGTCTCAGT-AAAATGAAGCAAAATTTTAATTTATCTGAACAGTAAACATAAGCAATATATTGCTAAGGATGTTT-TTGTTTATAGAAAATGTTAAATGGCTAAAATACCCATGTTGCTAAGAAAGAAAATCCTTGGGGATTCACAATTGGTCATTGAAATTCATACAATCCAAACAATATTCTTGATTACAAAATCCATATTTTAAAATC----CCGATTTTAGAATGCAGCG---ATATTTTGGATTATCAGAATCCATAATTTTTGCCAAGTGATACCT--------------------------------------------------------------------------TAGCTGACCAGTGAACCTATAGAC--TGACTTGTATTTGGGATAAGGTAGTCTAATGGGTGCGTTAAAAGCTACCAGTCTTGTGTTCTTTT--GCTTATGACCCC-ATTTTTTGAACTAATTGCTAATT-TCTCTCTTTTTT--TCTATTTTAT-TTTTGTTAAGTCTTGACTTATAGGC-ATGAACTTGGAATGAACTACAACTTTATTTGTCC-------------"/>
                    <sequence id="seq_G_perpensa2" taxon="G_perpensa" totalcount="4" value="-----TATGGGTGCTGGTAAGTTTAGTTATCATGTTGGTTGGTCCAAAATCCCGTGAGAGT-GGATTATGTGATTGGTGTTCTTAGGTAGTGTTTTTGCAGAGATTGTGGATTATGAGTTCTGCCAATAATTGGATTTTGGTGATTTATCTCTCAAGTTTGGGAAAGATTA-GGAGCCAGAACTATAATTTTCCAGCTTAAAAATATTAGGATTATACG----ATGCTTATATTTTT---GGATTATATGGATCGTCTCAGT-AAAATGAAGCAAAATTTTAATTTATCTGAATAGGAAACATAAGCAATAAATTGCTAAGAATGTTT-T------TAGAAAATGTGAAATGTTTAAAAAACAAATGTCGCTGAGAAAGAAACTGCTTGGGGCTTTACAATCAGTCATTGAAATCCATACAGTCCAAATAATATTCTTGATTGCAAAATCCATTTTTTAAAATC----CCGATTTTAGAA-----------------------------TCCATCAAGTTTGCTAAATGATACAT----------------------------------------------------------------------ACCTTAGCTTACCATTGGACCTATAAAC--TGACTAGTATTTGGGATAAGGCAGTCTAATGGGTGTGTTAAA-GCTCACAATCTTGTGCTCTTTT--GCCTMTGACCCT-GTTTTT-GGACTAATTGCTAATT-TATCT-TTTTTT--CCTATTTGGT-TC------AGTCTTGACTTATAGGC-ATGAACTGGGAATGAACTACAACTTTATTCGTCCAGACTTGATTG--"/>
                    <sequence id="seq_G_petaloidea2" taxon="G_petaloidea" totalcount="4" value="-----TATGGGTGCTGGTAAGTTTAGTTATCATGTTGGTTGGTCCAAAATCCCGTGAGAGT-GGATTATGTGATTGGTGCGCTTAGGTAGTGTTTG-GCAGA-ATTGC-----ATGAATTCTGTCAATAATTGGATTTTGGTGATT-ATCTGTCACGTTTGGGAAAGATTATGGAGCCAAAATTATA--CATCCAGCTTCAAAATATTAGGATTATACGTATGATCCTTATATTTTT---GGATTATATGGATTGTCTCAGT-AAAATGAAGCAAAATTTTAATTTATCTGAACAGTAAACATAAGCAATATATTGCTAAGGATGTTT-TTGTTTATAGAAAATGTTAAATGGCTAAAATACCCATGTTGCTAAGAAAGAAAATCCTTGGGGATTCACAATTGGTCATTGAAATTCATACAATCCAAACAATATTCTTGATTACAAAATCCATATTTTAAAATC----CCGATTTTAGAATGCAGCG---ATATTTTGGATTATCAGAATCCATAATTTTTGCCAAGTGATACCT--------------------------------------------------------------------------TAGCTGACCAGTGAACCTATAGAC--TGACTTGTATTTGGGATAAGGTAGTCTAATGGGTGCGTTAAAAGCTACCAGTCTTGTGTTCTTTT--GCTTATGACCCC-ATTTTTGGAACTAATTGCTAATT-TCTCTCTTTTTT--TCTATTTTAT-TTTTGTTAAGTCTTGACTTATAGGC-ATGAACTTGGAATGAACTACAACTTTATTTGTCCAGACTGTTGTGG-"/>
                    <sequence id="seq_G_pilosa2" taxon="G_pilosa" totalcount="4" value="CAAGCTATGGGTGCTGGTAAGTTTAGTTATCATGTTGGTTGGTCCAAA-TCCCGTGAGAGT-GGATTATGTGATTGGTGCGCTTAGGTAGTGTTTA-GCAGA-ATTGC-----ATGAATTCTGCCAATAATTGGATTTTGGTGATT-ATCTGTCACGTTTGGGAAAGATTATGGAGCCAAAATTATA--CATCCAGCTTCAAAATRTTAGGATTATACG----ATGCKTATATTTTT---GGATTATATGGATTGTCTCAGTTAAAATGAAGCAAAATTTTAATTTATCTGAACAGTAAACATAAGCAATATATTGCTAAGGATGTTK-TTGTTTATAGAAAATGTTAAATGGCTAAAATACCCATGTTGCTAAGAAAGAAAATCCTTGGGGATTCACAATTGGTCATTGAAATTCATACAATCCAAACAATATTCTTGATTACAAAATCCATATTKTAAAATC----CCGATTTTAGAATGCAGCG---ATATTTTGGATTATCAGAATCCATAATTTTTGCCAAGTGATACCT--------------------------------------------------------------------------TAGCTGACCAGTGAACCTATAGAC--TGACTTGTATTTGGGATAAGGTAGTCTAATGGGTGCGTTAAAAGCTACCAGTCTTGTGTTCTTTT--GCTTATGACCCC-ATTTTTT-------------------------------------------------------------------------------------------------------------------"/>
                    <sequence id="seq_G_prorepens2" taxon="G_prorepens" totalcount="4" value="------------GCTGGTAAGTTTAGTTATCATGTTGGTTGGTCCAAAATACTGTGAGAGTTGGATTATGTGATTTGTGCGCTTAGATAGTGTTTG--TAGAGATTGCGGATTATGAATTCGGCCAATAATTGGATTTTGGCGATT-ATCTGTCACGTTGGGGAAAGATTATAGAGCCAGAATCATAA-AATCCAGCTTAAAAATTGCAGGATTATATG----ATCATTATATTTTT---GGATTAT---------CACAGT-AAAATGAAGCAAAATTTTAATTT--CTGAACAGTGAACATAAGCAATATATT----TGGTTGTTT-TTGTT-ATAGAAAATTTTTAAAGTCTAAAATACCCATGTTGCTAAGAAAGAAAATCATTGGGGCTTCTCAATCGATCATTAAAATTCATATAATCCAAACAATATTCTTGATTATAAAATCCATAGTCTAAAATC----CCGATTTTAGAATGCAGCT---ATATTTTGGATTATCAGAATCCATAATCTTTGCCAAATGCTACCT--------------------------------------------------------------------------TAGCTGAC-GGTGAACCTATAGAA--TGACTTGTATATGGGATAAGTGAATCTAATTGGTGTGTTAAAAGTTCCCAGTCTTGTGTTCTTTT--GCTTATGACCCCCATTTTTTGAGCTAACTGCTAATT-TCTCACTTTTTTTTATTTTTTATT-TTTTATGAAGTCTTGACTTATAGGCWATGAACTTGGAATAAACTACAACTTTATTCGTC--------------"/>
                    <sequence id="seq_G_talamancana2" taxon="G_talamancana" totalcount="4" value="CAAGCTATGGGTGCTGGTAAGTTTAGTTATCATGTTGGTTGGTCCAAA-TCCCGTGAGAGT-GGATTATGTGATTGGTGCGCTTAGGTAGTGTTTA-GCAGA-ATTGC-----ATGAATTCTGCCAATAATTGGATTTTGGTGATT-ATCTGTCACGTTTGGGAAAGATTATGGAGCCAAAATTATA--CATCCAGCTTCAAAATATTAGGATTATACG----ATCCTTATATTTTT---GGATTATATGGATTGTCTCAGTTAAAATGAAGCAAAATTTTAATTTATCTGAACAGTAAACATAAGCAATATATTGCTAAGGATGTTT-TTGTTTATAGAAAATGTTAAATGGCTAAAATACCCATGTTGCTAAGAAAGAAAATCCTTGGGGATTCACAATTGGTCATTGAAATTCATACAATCCAAACAATATTCTTGATTACAAAATCCATATTTTAAAATC----CCGATTTTAGAATGCAGCG---ATATTTTGGATTATCAGAATCCATAATTTTTGCCAAGTGATACCT--------------------------------------------------------------------------TAGCTGACCAGTGAACCTATAGAC--TGACTTGTATTTGGGATAAGGTAGTCTAATGGGTGCGTTAAAAGCTACCAGTCTTGTGTTCTTTT--GCTTATGACCCC-ATTTTTTGAACTAATTGCTAATT-TCTCTCTTTTTT--TCTATTTTAT-TTTTGTTAAGTCTTGACTTATAGGC-ATGAACTTGGAATGAACTACAACTTTATTTGTCCAGACTTGATTGT-"/>
                </data>


    


    


    
<map name="Uniform" >beast.math.distributions.Uniform</map>
<map name="Exponential" >beast.math.distributions.Exponential</map>
<map name="LogNormal" >beast.math.distributions.LogNormalDistributionModel</map>
<map name="Normal" >beast.math.distributions.Normal</map>
<map name="Beta" >beast.math.distributions.Beta</map>
<map name="Gamma" >beast.math.distributions.Gamma</map>
<map name="LaplaceDistribution" >beast.math.distributions.LaplaceDistribution</map>
<map name="prior" >beast.math.distributions.Prior</map>
<map name="InverseGamma" >beast.math.distributions.InverseGamma</map>
<map name="OneOnX" >beast.math.distributions.OneOnX</map>


<run id="mcmc" spec="MCMC" chainLength="100000000" storeEvery="50000">
    <state id="state" storeEvery="5000">
        <tree id="Tree.t:Species" name="stateNode">
            <taxonset id="taxonsuperset" spec="TaxonSet">
                <taxon id="morae" spec="TaxonSet">
                    <taxon id="G_morae" spec="Taxon"/>
                </taxon>
                <taxon id="macrophylla_J" spec="TaxonSet">
                    <taxon id="G_macrophylla_J" spec="Taxon"/>
                </taxon>
                <taxon id="magellanica" spec="TaxonSet">
                    <taxon id="G_magellanica" spec="Taxon"/>
                </taxon>
                <taxon id="masafuerae" spec="TaxonSet">
                    <taxon id="G_masafuerae" spec="Taxon"/>
                </taxon>
                <taxon id="peltata" spec="TaxonSet">
                    <taxon id="G_peltata" spec="Taxon"/>
                </taxon>
                <taxon id="prorepens" spec="TaxonSet">
                    <taxon id="G_prorepens" spec="Taxon"/>
                </taxon>
                <taxon id="arenaria" spec="TaxonSet">
                    <taxon id="G_arenaria" spec="Taxon"/>
                </taxon>
                <taxon id="densiflora" spec="TaxonSet">
                    <taxon id="G_densiflora" spec="Taxon"/>
                </taxon>
                <taxon id="perpensa" spec="TaxonSet">
                    <taxon id="G_perpensa" spec="Taxon"/>
                </taxon>
                <taxon id="pilosa" spec="TaxonSet">
                    <taxon id="G_pilosa" spec="Taxon"/>
                </taxon>
                <taxon id="brephogea" spec="TaxonSet">
                    <taxon id="G_brephogea" spec="Taxon"/>
                </taxon>
                <taxon id="kauaiensis" spec="TaxonSet">
                    <taxon id="G_kauaiensis" spec="Taxon"/>
                </taxon>
                <taxon id="atropurpurea" spec="TaxonSet">
                    <taxon id="G_atropurpurea" spec="Taxon"/>
                </taxon>
                <taxon id="manicata" spec="TaxonSet">
                    <taxon id="G_manicata" spec="Taxon"/>
                </taxon>
                <taxon id="chilensis" spec="TaxonSet">
                    <taxon id="G_chilensis" spec="Taxon"/>
                </taxon>
                <taxon id="petaloidea" spec="TaxonSet">
                    <taxon id="G_petaloidea" spec="Taxon"/>
                </taxon>
                <taxon id="herteri" spec="TaxonSet">
                    <taxon id="G_herteri" spec="Taxon"/>
                </taxon>
                <taxon id="boliviana" spec="TaxonSet">
                    <taxon id="G_boliviana" spec="Taxon"/>
                </taxon>
                <taxon id="talamancana" spec="TaxonSet">
                    <taxon id="G_talamancana" spec="Taxon"/>
                </taxon>
                <taxon id="hamiltonii" spec="TaxonSet">
                    <taxon id="G_hamiltonii" spec="Taxon"/>
                </taxon>
                <taxon id="dentata" spec="TaxonSet">
                    <taxon id="G_dentata" spec="Taxon"/>
                </taxon>
                <taxon id="mexicana" spec="TaxonSet">
                    <taxon id="G_mexicana" spec="Taxon"/>
                </taxon>
                <taxon id="insignis" spec="TaxonSet">
                    <taxon id="G_insignis" spec="Taxon"/>
                </taxon>
                <taxon id="macrophylla_S" spec="TaxonSet">
                    <taxon id="G_macrophylla_S" spec="Taxon"/>
                </taxon>
                <taxon id="cordifolia" spec="TaxonSet">
                    <taxon id="G_cordifolia" spec="Taxon"/>
                </taxon>
                <taxon id="monoica" spec="TaxonSet">
                    <taxon id="G_monoica" spec="Taxon"/>
                </taxon>
                <taxon id="lobata" spec="TaxonSet">
                    <taxon id="G_lobata" spec="Taxon"/>
                </taxon>
                <taxon id="bracteata" spec="TaxonSet">
                    <taxon id="G_bracteata" spec="Taxon"/>
                </taxon>
            </taxonset>
        </tree>
        <parameter id="bdcGrowthRate.t:Species" lower="1.0E-99" name="stateNode" upper="1.0E99">100.0</parameter>
        <parameter id="relativeDeathRate.t:Species" lower="0.0" name="stateNode" upper="1.0">0.5</parameter>
        <parameter id="collapseWeight.t:Species" lower="0.0" name="stateNode" upper="1.0">0.5</parameter>
        <parameter id="originHeight.t:Species" lower="1.0E-99" name="stateNode" upper="1.0E99">100.0</parameter>
        <parameter id="popPriorScale" name="stateNode">0.02</parameter>
        <tree id="Tree.t:plastidv3" name="stateNode">
            <taxonset id="TaxonSet.plastidv3" spec="TaxonSet">
                <alignment idref="plastidv3"/>
            </taxonset>
        </tree>
        <tree id="Tree.t:ITSv3" name="stateNode">
            <taxonset id="TaxonSet.ITSv3" spec="TaxonSet">
                <alignment idref="ITSv3"/>
            </taxonset>
        </tree>
        <tree id="Tree.t:SEX4v3" name="stateNode">
            <taxonset id="TaxonSet.SEX4v3" spec="TaxonSet">
                <alignment idref="SEX4v3"/>
            </taxonset>
        </tree>
        <parameter id="freqParameter.s:ITSv3" dimension="4" lower="0.0" name="stateNode" upper="1.0">0.25</parameter>
        <parameter id="rateAC.s:ITSv3" lower="0.0" name="stateNode">1.0</parameter>
        <parameter id="rateAG.s:ITSv3" lower="0.0" name="stateNode">1.0</parameter>
        <parameter id="rateAT.s:ITSv3" lower="0.0" name="stateNode">1.0</parameter>
        <parameter id="rateCG.s:ITSv3" lower="0.0" name="stateNode">1.0</parameter>
        <parameter id="rateGT.s:ITSv3" lower="0.0" name="stateNode">1.0</parameter>
        <parameter id="freqParameter.s:plastidv3" dimension="4" lower="0.0" name="stateNode" upper="1.0">0.25</parameter>
        <parameter id="rateAC.s:plastidv3" lower="0.0" name="stateNode">1.0</parameter>
        <parameter id="rateAG.s:plastidv3" lower="0.0" name="stateNode">1.0</parameter>
        <parameter id="rateAT.s:plastidv3" lower="0.0" name="stateNode">1.0</parameter>
        <parameter id="rateCG.s:plastidv3" lower="0.0" name="stateNode">1.0</parameter>
        <parameter id="rateGT.s:plastidv3" lower="0.0" name="stateNode">1.0</parameter>
        <parameter id="freqParameter.s:SEX4v3" dimension="4" lower="0.0" name="stateNode" upper="1.0">0.25</parameter>
        <parameter id="rateAC.s:SEX4v3" lower="0.0" name="stateNode">1.0</parameter>
        <parameter id="rateAG.s:SEX4v3" lower="0.0" name="stateNode">1.0</parameter>
        <parameter id="rateAT.s:SEX4v3" lower="0.0" name="stateNode">1.0</parameter>
        <parameter id="rateCG.s:SEX4v3" lower="0.0" name="stateNode">1.0</parameter>
        <parameter id="rateGT.s:SEX4v3" lower="0.0" name="stateNode">1.0</parameter>
        <parameter id="ucldStdev.c:ITSv3" lower="0.0" name="stateNode">0.1</parameter>
        <stateNode id="rateCategories.c:ITSv3" spec="parameter.IntegerParameter" dimension="54">1</stateNode>
        <parameter id="ucldMean.c:plastidv3" name="stateNode">1.0</parameter>
        <parameter id="ucldStdev.c:plastidv3" lower="0.0" name="stateNode">0.1</parameter>
        <stateNode id="rateCategories.c:plastidv3" spec="parameter.IntegerParameter" dimension="54">1</stateNode>
        <parameter id="ucldMean.c:SEX4v3" name="stateNode">1.0</parameter>
        <parameter id="ucldStdev.c:SEX4v3" lower="0.0" name="stateNode">0.1</parameter>
        <stateNode id="rateCategories.c:SEX4v3" spec="parameter.IntegerParameter" dimension="54">1</stateNode>
    </state>

    <init id="RandomTree.t:Species" spec="beast.evolution.tree.RandomTree" estimate="false" initial="@Tree.t:Species" rootHeight="0.05" taxonset="@taxonsuperset">
        <populationModel id="ConstantPopulation0.Species" spec="ConstantPopulation">
            <parameter id="randomPopSize.t:Species" name="popSize">0.05</parameter>
        </populationModel>
    </init>

    <init id="RandomGeneTree.t:plastidv3" spec="beast.evolution.speciation.RandomGeneTree" estimate="false" initial="@Tree.t:plastidv3" speciesTree="@Tree.t:Species" taxa="@plastidv3">
        <populationModel id="RGTPopulationModel.t:plastidv3" spec="ConstantPopulation">
            <parameter id="RGTPopSize.t:plastidv3" name="popSize">0.05</parameter>
        </populationModel>
    </init>

    <init id="RandomGeneTree.t:ITSv3" spec="beast.evolution.speciation.RandomGeneTree" estimate="false" initial="@Tree.t:ITSv3" speciesTree="@Tree.t:Species" taxa="@ITSv3">
        <populationModel id="RGTPopulationModel.t:ITSv3" spec="ConstantPopulation">
            <parameter id="RGTPopSize.t:ITSv3" name="popSize">0.05</parameter>
        </populationModel>
    </init>

    <init id="RandomGeneTree.t:SEX4v3" spec="beast.evolution.speciation.RandomGeneTree" estimate="false" initial="@Tree.t:SEX4v3" speciesTree="@Tree.t:Species" taxa="@SEX4v3">
        <populationModel id="RGTPopulationModel.t:SEX4v3" spec="ConstantPopulation">
            <parameter id="RGTPopSize.t:SEX4v3" name="popSize">0.05</parameter>
        </populationModel>
    </init>

    <distribution id="posterior" spec="util.CompoundDistribution">
        <distribution id="smcCoalescent" spec="stacey.PIOMSCoalescentDistribution" popPriorScale="@popPriorScale" taxonset="@taxonsuperset" tree="@Tree.t:Species">
            <geneTree id="gTreeCF.t:plastidv3" spec="stacey.GtreeAndCoalFactor" Ploidy="1.0" tree="@Tree.t:plastidv3"/>
            <geneTree id="gTreeCF.t:ITSv3" spec="stacey.GtreeAndCoalFactor" tree="@Tree.t:ITSv3"/>
            <geneTree id="gTreeCF.t:SEX4v3" spec="stacey.GtreeAndCoalFactor" tree="@Tree.t:SEX4v3"/>
            <popPriorInvGamma id="InvGammaComponent.1" spec="stacey.InverseGammaComponent">
                <parameter id="InvGammaComponentWeight.1" estimate="false" name="weight">1.0</parameter>
                <parameter id="InvGammaComponentAlpha.1" estimate="false" name="alpha">3.0</parameter>
                <parameter id="InvGammaComponentBeta.1" estimate="false" name="beta">2.0</parameter>
            </popPriorInvGamma>
        </distribution>
        <distribution id="prior" spec="util.CompoundDistribution">
            <distribution id="BirthDeathCollapseModel.t:Species" spec="stacey.BirthDeathCollapseModel" birthDiffRate="@bdcGrowthRate.t:Species" collapseHeight="1.0E-5" collapseWeight="@collapseWeight.t:Species" originHeight="@originHeight.t:Species" relativeDeathRate="@relativeDeathRate.t:Species" tree="@Tree.t:Species"/>
            <prior id="bdcGrowthRatePrior.t:Species" name="distribution" x="@bdcGrowthRate.t:Species">
                <LogNormal id="LogNormalDistributionModel.0" name="distr">
                    <parameter id="RealParameter.0" estimate="false" name="M">4.6</parameter>
                    <parameter id="RealParameter.01" estimate="false" lower="0.0" name="S" upper="5.0">2.0</parameter>
                </LogNormal>
            </prior>
            <prior id="bdcCollapseWeight.smcTreePrior" name="distribution" x="@collapseWeight.t:Species">
                <Beta id="Beta.bdcCollapseWeight.smcTreePrior" name="distr">
                    <parameter id="alpha.bdcCollapseWeight.smcTreePrior" estimate="false" name="alpha">1.0</parameter>
                    <parameter id="beta.bdcCollapseWeight.smcTreePrior" estimate="false" name="beta">1.0</parameter>
                </Beta>
            </prior>
            <prior id="popScalePrior" name="distribution" x="@popPriorScale">
                <LogNormal id="LogNormalDistributionModel.01" name="distr">
                    <parameter id="RealParameter.02" estimate="false" name="M">7.0</parameter>
                    <parameter id="RealParameter.03" estimate="false" lower="0.0" name="S" upper="5.0">2.0</parameter>
                </LogNormal>
            </prior>
            <prior id="RateACPrior.s:ITSv3" name="distribution" x="@rateAC.s:ITSv3">
                <Gamma id="Gamma.0" name="distr">
                    <parameter id="RealParameter.04" estimate="false" name="alpha">0.05</parameter>
                    <parameter id="RealParameter.05" estimate="false" name="beta">10.0</parameter>
                </Gamma>
            </prior>
            <prior id="RateACPrior.s:SEX4v3" name="distribution" x="@rateAC.s:SEX4v3">
                <Gamma id="Gamma.01" name="distr">
                    <parameter id="RealParameter.06" estimate="false" name="alpha">0.05</parameter>
                    <parameter id="RealParameter.07" estimate="false" name="beta">10.0</parameter>
                </Gamma>
            </prior>
            <prior id="RateACPrior.s:plastidv3" name="distribution" x="@rateAC.s:plastidv3">
                <Gamma id="Gamma.02" name="distr">
                    <parameter id="RealParameter.08" estimate="false" name="alpha">0.05</parameter>
                    <parameter id="RealParameter.09" estimate="false" name="beta">10.0</parameter>
                </Gamma>
            </prior>
            <prior id="RateAGPrior.s:ITSv3" name="distribution" x="@rateAG.s:ITSv3">
                <Gamma id="Gamma.03" name="distr">
                    <parameter id="RealParameter.010" estimate="false" name="alpha">0.05</parameter>
                    <parameter id="RealParameter.011" estimate="false" name="beta">20.0</parameter>
                </Gamma>
            </prior>
            <prior id="RateAGPrior.s:SEX4v3" name="distribution" x="@rateAG.s:SEX4v3">
                <Gamma id="Gamma.04" name="distr">
                    <parameter id="RealParameter.012" estimate="false" name="alpha">0.05</parameter>
                    <parameter id="RealParameter.013" estimate="false" name="beta">20.0</parameter>
                </Gamma>
            </prior>
            <prior id="RateAGPrior.s:plastidv3" name="distribution" x="@rateAG.s:plastidv3">
                <Gamma id="Gamma.05" name="distr">
                    <parameter id="RealParameter.014" estimate="false" name="alpha">0.05</parameter>
                    <parameter id="RealParameter.015" estimate="false" name="beta">20.0</parameter>
                </Gamma>
            </prior>
            <prior id="RateATPrior.s:ITSv3" name="distribution" x="@rateAT.s:ITSv3">
                <Gamma id="Gamma.06" name="distr">
                    <parameter id="RealParameter.016" estimate="false" name="alpha">0.05</parameter>
                    <parameter id="RealParameter.017" estimate="false" name="beta">10.0</parameter>
                </Gamma>
            </prior>
            <prior id="RateATPrior.s:SEX4v3" name="distribution" x="@rateAT.s:SEX4v3">
                <Gamma id="Gamma.07" name="distr">
                    <parameter id="RealParameter.018" estimate="false" name="alpha">0.05</parameter>
                    <parameter id="RealParameter.019" estimate="false" name="beta">10.0</parameter>
                </Gamma>
            </prior>
            <prior id="RateATPrior.s:plastidv3" name="distribution" x="@rateAT.s:plastidv3">
                <Gamma id="Gamma.08" name="distr">
                    <parameter id="RealParameter.020" estimate="false" name="alpha">0.05</parameter>
                    <parameter id="RealParameter.021" estimate="false" name="beta">10.0</parameter>
                </Gamma>
            </prior>
            <prior id="RateCGPrior.s:ITSv3" name="distribution" x="@rateCG.s:ITSv3">
                <Gamma id="Gamma.09" name="distr">
                    <parameter id="RealParameter.022" estimate="false" name="alpha">0.05</parameter>
                    <parameter id="RealParameter.023" estimate="false" name="beta">10.0</parameter>
                </Gamma>
            </prior>
            <prior id="RateCGPrior.s:SEX4v3" name="distribution" x="@rateCG.s:SEX4v3">
                <Gamma id="Gamma.010" name="distr">
                    <parameter id="RealParameter.024" estimate="false" name="alpha">0.05</parameter>
                    <parameter id="RealParameter.025" estimate="false" name="beta">10.0</parameter>
                </Gamma>
            </prior>
            <prior id="RateCGPrior.s:plastidv3" name="distribution" x="@rateCG.s:plastidv3">
                <Gamma id="Gamma.011" name="distr">
                    <parameter id="RealParameter.026" estimate="false" name="alpha">0.05</parameter>
                    <parameter id="RealParameter.027" estimate="false" name="beta">10.0</parameter>
                </Gamma>
            </prior>
            <prior id="RateGTPrior.s:ITSv3" name="distribution" x="@rateGT.s:ITSv3">
                <Gamma id="Gamma.012" name="distr">
                    <parameter id="RealParameter.028" estimate="false" name="alpha">0.05</parameter>
                    <parameter id="RealParameter.029" estimate="false" name="beta">10.0</parameter>
                </Gamma>
            </prior>
            <prior id="RateGTPrior.s:SEX4v3" name="distribution" x="@rateGT.s:SEX4v3">
                <Gamma id="Gamma.013" name="distr">
                    <parameter id="RealParameter.030" estimate="false" name="alpha">0.05</parameter>
                    <parameter id="RealParameter.031" estimate="false" name="beta">10.0</parameter>
                </Gamma>
            </prior>
            <prior id="RateGTPrior.s:plastidv3" name="distribution" x="@rateGT.s:plastidv3">
                <Gamma id="Gamma.014" name="distr">
                    <parameter id="RealParameter.032" estimate="false" name="alpha">0.05</parameter>
                    <parameter id="RealParameter.033" estimate="false" name="beta">10.0</parameter>
                </Gamma>
            </prior>
            <prior id="bdcRelativeDeathRate.smcTreePrior" name="distribution" x="@relativeDeathRate.t:Species">
                <Beta id="Beta.bdcRelativeDeathRate.smcTreePrior" name="distr">
                    <parameter id="alpha.bdcRelativeDeathRate.smcTreePrior" estimate="false" name="alpha">1.0</parameter>
                    <parameter id="beta.bdcRelativeDeathRate.smcTreePrior" estimate="false" name="beta">1.0</parameter>
                </Beta>
            </prior>
            <prior id="MeanRatePrior.c:SEX4v3" name="distribution" x="@ucldMean.c:SEX4v3">
                <LogNormal id="LogNormalDistributionModel.02" name="distr">
                    <parameter id="RealParameter.034" estimate="false" name="M">0.0</parameter>
                    <parameter id="RealParameter.035" estimate="false" lower="0.0" name="S" upper="5.0">1.0</parameter>
                </LogNormal>
            </prior>
            <prior id="MeanRatePrior.c:plastidv3" name="distribution" x="@ucldMean.c:plastidv3">
                <LogNormal id="LogNormalDistributionModel.03" name="distr">
                    <parameter id="RealParameter.036" estimate="false" name="M">0.0</parameter>
                    <parameter id="RealParameter.037" estimate="false" lower="0.0" name="S" upper="5.0">1.0</parameter>
                </LogNormal>
            </prior>
            <prior id="ucldStdevPrior.c:ITSv3" name="distribution" x="@ucldStdev.c:ITSv3">
                <Gamma id="Gamma.015" name="distr">
                    <parameter id="RealParameter.038" estimate="false" name="alpha">0.5396</parameter>
                    <parameter id="RealParameter.039" estimate="false" name="beta">0.3819</parameter>
                </Gamma>
            </prior>
            <prior id="ucldStdevPrior.c:SEX4v3" name="distribution" x="@ucldStdev.c:SEX4v3">
                <Gamma id="Gamma.016" name="distr">
                    <parameter id="RealParameter.040" estimate="false" name="alpha">0.5396</parameter>
                    <parameter id="RealParameter.041" estimate="false" name="beta">0.3819</parameter>
                </Gamma>
            </prior>
            <prior id="ucldStdevPrior.c:plastidv3" name="distribution" x="@ucldStdev.c:plastidv3">
                <Gamma id="Gamma.017" name="distr">
                    <parameter id="RealParameter.042" estimate="false" name="alpha">0.5396</parameter>
                    <parameter id="RealParameter.043" estimate="false" name="beta">0.3819</parameter>
                </Gamma>
            </prior>
        </distribution>
        <distribution id="likelihood" spec="util.CompoundDistribution">
            <distribution id="treeLikelihood.ITSv3" spec="TreeLikelihood" data="@ITSv3" tree="@Tree.t:ITSv3">
                <siteModel id="SiteModel.s:ITSv3" spec="SiteModel" gammaCategoryCount="4">
                    <parameter id="mutationRate.s:ITSv3" estimate="false" name="mutationRate">1.0</parameter>
                    <parameter id="gammaShape.s:ITSv3" estimate="false" name="shape">1.0</parameter>
                    <parameter id="proportionInvariant.s:ITSv3" estimate="false" lower="0.0" name="proportionInvariant" upper="1.0">0.0</parameter>
                    <substModel id="gtr.s:ITSv3" spec="GTR" rateAC="@rateAC.s:ITSv3" rateAG="@rateAG.s:ITSv3" rateAT="@rateAT.s:ITSv3" rateCG="@rateCG.s:ITSv3" rateGT="@rateGT.s:ITSv3">
                        <parameter id="rateCT.s:ITSv3" estimate="false" lower="0.0" name="rateCT">1.0</parameter>
                        <frequencies id="estimatedFreqs.s:ITSv3" spec="Frequencies" frequencies="@freqParameter.s:ITSv3"/>
                    </substModel>
                </siteModel>
                <branchRateModel id="RelaxedClock.c:ITSv3" spec="beast.evolution.branchratemodel.UCRelaxedClockModel" rateCategories="@rateCategories.c:ITSv3" tree="@Tree.t:ITSv3">
                    <LogNormal id="LogNormalDistributionModel.c:ITSv3" S="@ucldStdev.c:ITSv3" meanInRealSpace="true" name="distr">
                        <parameter id="RealParameter.044" estimate="false" lower="0.0" name="M" upper="1.0">1.0</parameter>
                    </LogNormal>
                    <parameter id="ucldMean.c:ITSv3" estimate="false" name="clock.rate">1.0</parameter>
                </branchRateModel>
            </distribution>
            <distribution id="treeLikelihood.plastidv3" spec="TreeLikelihood" data="@plastidv3" tree="@Tree.t:plastidv3">
                <siteModel id="SiteModel.s:plastidv3" spec="SiteModel" gammaCategoryCount="4">
                    <parameter id="mutationRate.s:plastidv3" estimate="false" name="mutationRate">1.0</parameter>
                    <parameter id="gammaShape.s:plastidv3" estimate="false" name="shape">1.0</parameter>
                    <parameter id="proportionInvariant.s:plastidv3" estimate="false" lower="0.0" name="proportionInvariant" upper="1.0">0.0</parameter>
                    <substModel id="gtr.s:plastidv3" spec="GTR" rateAC="@rateAC.s:plastidv3" rateAG="@rateAG.s:plastidv3" rateAT="@rateAT.s:plastidv3" rateCG="@rateCG.s:plastidv3" rateGT="@rateGT.s:plastidv3">
                        <parameter id="rateCT.s:plastidv3" estimate="false" lower="0.0" name="rateCT">1.0</parameter>
                        <frequencies id="estimatedFreqs.s:plastidv3" spec="Frequencies" frequencies="@freqParameter.s:plastidv3"/>
                    </substModel>
                </siteModel>
                <branchRateModel id="RelaxedClock.c:plastidv3" spec="beast.evolution.branchratemodel.UCRelaxedClockModel" clock.rate="@ucldMean.c:plastidv3" rateCategories="@rateCategories.c:plastidv3" tree="@Tree.t:plastidv3">
                    <LogNormal id="LogNormalDistributionModel.c:plastidv3" S="@ucldStdev.c:plastidv3" meanInRealSpace="true" name="distr">
                        <parameter id="RealParameter.045" estimate="false" lower="0.0" name="M" upper="1.0">1.0</parameter>
                    </LogNormal>
                </branchRateModel>
            </distribution>
            <distribution id="treeLikelihood.SEX4v3" spec="TreeLikelihood" data="@SEX4v3" tree="@Tree.t:SEX4v3">
                <siteModel id="SiteModel.s:SEX4v3" spec="SiteModel" gammaCategoryCount="4">
                    <parameter id="mutationRate.s:SEX4v3" estimate="false" name="mutationRate">1.0</parameter>
                    <parameter id="gammaShape.s:SEX4v3" estimate="false" name="shape">1.0</parameter>
                    <parameter id="proportionInvariant.s:SEX4v3" estimate="false" lower="0.0" name="proportionInvariant" upper="1.0">0.0</parameter>
                    <substModel id="gtr.s:SEX4v3" spec="GTR" rateAC="@rateAC.s:SEX4v3" rateAG="@rateAG.s:SEX4v3" rateAT="@rateAT.s:SEX4v3" rateCG="@rateCG.s:SEX4v3" rateGT="@rateGT.s:SEX4v3">
                        <parameter id="rateCT.s:SEX4v3" estimate="false" lower="0.0" name="rateCT">1.0</parameter>
                        <frequencies id="estimatedFreqs.s:SEX4v3" spec="Frequencies" frequencies="@freqParameter.s:SEX4v3"/>
                    </substModel>
                </siteModel>
                <branchRateModel id="RelaxedClock.c:SEX4v3" spec="beast.evolution.branchratemodel.UCRelaxedClockModel" clock.rate="@ucldMean.c:SEX4v3" rateCategories="@rateCategories.c:SEX4v3" tree="@Tree.t:SEX4v3">
                    <LogNormal id="LogNormalDistributionModel.c:SEX4v3" S="@ucldStdev.c:SEX4v3" meanInRealSpace="true" name="distr">
                        <parameter id="RealParameter.046" estimate="false" lower="0.0" name="M" upper="1.0">1.0</parameter>
                    </LogNormal>
                </branchRateModel>
            </distribution>
        </distribution>
    </distribution>

    <operator id="Reheight.t:Species" spec="NodeReheight" taxonset="@taxonsuperset" tree="@Tree.t:Species" weight="18.571289537712925">
        <genetree idref="Tree.t:plastidv3"/>
        <genetree idref="Tree.t:ITSv3"/>
        <genetree idref="Tree.t:SEX4v3"/>
    </operator>

    <operator id="NodesNudge.t:Species" spec="stacey.NodesNudge" smcTree="@Tree.t:Species" weight="18.571289537712925">
        <geneTree idref="Tree.t:plastidv3"/>
        <geneTree idref="Tree.t:ITSv3"/>
        <geneTree idref="Tree.t:SEX4v3"/>
    </operator>

    <operator id="FocusedNodeHeightScaler.t:Species" spec="stacey.FocusedNodeHeightScaler" smcTree="@Tree.t:Species" weight="18.571289537712925">
        <geneTree idref="Tree.t:plastidv3"/>
        <geneTree idref="Tree.t:ITSv3"/>
        <geneTree idref="Tree.t:SEX4v3"/>
    </operator>

    <operator id="CoordinatedPruneRegraft.t:Species" spec="stacey.CoordinatedPruneRegraft" smcTree="@Tree.t:Species" weight="18.571289537712925">
        <geneTree idref="Tree.t:plastidv3"/>
        <geneTree idref="Tree.t:ITSv3"/>
        <geneTree idref="Tree.t:SEX4v3"/>
    </operator>

    <operator id="popPriorScaleScale.t:Species" spec="ScaleOperator" parameter="@popPriorScale" scaleFactor="0.75" weight="0.5927007299270084"/>

    <operator id="updown.all.Species" spec="UpDownOperator" scaleFactor="0.75" weight="3.9513381995133887">
        <up idref="bdcGrowthRate.t:Species"/>
        <down idref="popPriorScale"/>
        <down idref="Tree.t:Species"/>
        <down idref="originHeight.t:Species"/>
        <down idref="Tree.t:plastidv3"/>
        <down idref="Tree.t:ITSv3"/>
        <down idref="Tree.t:SEX4v3"/>
    </operator>

    <operator id="bdcGrowthRateScaler.t:Species" spec="ScaleOperator" parameter="@bdcGrowthRate.t:Species" scaleFactor="0.75" weight="0.5927007299270084"/>

    <operator id="bdcRelativeDeathRateScaler.t:Species" spec="ScaleOperator" parameter="@relativeDeathRate.t:Species" scaleFactor="0.75" weight="0.5927007299270084"/>

    <operator id="bdcCollapseWeightScaler.t:Species" spec="ScaleOperator" parameter="@collapseWeight.t:Species" scaleFactor="0.75" weight="0.5927007299270084"/>

    <operator id="bdcOriginHeightScaler.t:Species" spec="ScaleOperator" parameter="@originHeight.t:Species" scaleFactor="0.75" weight="0.5927007299270084"/>

    <operator id="treeScaler.t:plastidv3" spec="ScaleOperator" scaleFactor="0.5" tree="@Tree.t:plastidv3" weight="3.0"/>

    <operator id="treeRootScaler.t:plastidv3" spec="ScaleOperator" rootOnly="true" scaleFactor="0.5" tree="@Tree.t:plastidv3" weight="3.0"/>

    <operator id="UniformOperator.t:plastidv3" spec="Uniform" tree="@Tree.t:plastidv3" weight="30.0"/>

    <operator id="SubtreeSlide.t:plastidv3" spec="SubtreeSlide" tree="@Tree.t:plastidv3" weight="15.0"/>

    <operator id="narrow.t:plastidv3" spec="Exchange" tree="@Tree.t:plastidv3" weight="15.0"/>

    <operator id="wide.t:plastidv3" spec="Exchange" isNarrow="false" tree="@Tree.t:plastidv3" weight="3.0"/>

    <operator id="WilsonBalding.t:plastidv3" spec="WilsonBalding" tree="@Tree.t:plastidv3" weight="3.0"/>

    <operator id="treeScaler.t:ITSv3" spec="ScaleOperator" scaleFactor="0.5" tree="@Tree.t:ITSv3" weight="3.0"/>

    <operator id="treeRootScaler.t:ITSv3" spec="ScaleOperator" rootOnly="true" scaleFactor="0.5" tree="@Tree.t:ITSv3" weight="3.0"/>

    <operator id="UniformOperator.t:ITSv3" spec="Uniform" tree="@Tree.t:ITSv3" weight="30.0"/>

    <operator id="SubtreeSlide.t:ITSv3" spec="SubtreeSlide" tree="@Tree.t:ITSv3" weight="15.0"/>

    <operator id="narrow.t:ITSv3" spec="Exchange" tree="@Tree.t:ITSv3" weight="15.0"/>

    <operator id="wide.t:ITSv3" spec="Exchange" isNarrow="false" tree="@Tree.t:ITSv3" weight="3.0"/>

    <operator id="WilsonBalding.t:ITSv3" spec="WilsonBalding" tree="@Tree.t:ITSv3" weight="3.0"/>

    <operator id="treeScaler.t:SEX4v3" spec="ScaleOperator" scaleFactor="0.5" tree="@Tree.t:SEX4v3" weight="3.0"/>

    <operator id="treeRootScaler.t:SEX4v3" spec="ScaleOperator" rootOnly="true" scaleFactor="0.5" tree="@Tree.t:SEX4v3" weight="3.0"/>

    <operator id="UniformOperator.t:SEX4v3" spec="Uniform" tree="@Tree.t:SEX4v3" weight="30.0"/>

    <operator id="SubtreeSlide.t:SEX4v3" spec="SubtreeSlide" tree="@Tree.t:SEX4v3" weight="15.0"/>

    <operator id="narrow.t:SEX4v3" spec="Exchange" tree="@Tree.t:SEX4v3" weight="15.0"/>

    <operator id="wide.t:SEX4v3" spec="Exchange" isNarrow="false" tree="@Tree.t:SEX4v3" weight="3.0"/>

    <operator id="WilsonBalding.t:SEX4v3" spec="WilsonBalding" tree="@Tree.t:SEX4v3" weight="3.0"/>

    <operator id="FrequenciesExchanger.s:ITSv3" spec="DeltaExchangeOperator" delta="0.01" weight="0.1">
        <parameter idref="freqParameter.s:ITSv3"/>
    </operator>

    <operator id="RateACScaler.s:ITSv3" spec="ScaleOperator" parameter="@rateAC.s:ITSv3" scaleFactor="0.5" weight="0.1"/>

    <operator id="RateAGScaler.s:ITSv3" spec="ScaleOperator" parameter="@rateAG.s:ITSv3" scaleFactor="0.5" weight="0.1"/>

    <operator id="RateATScaler.s:ITSv3" spec="ScaleOperator" parameter="@rateAT.s:ITSv3" scaleFactor="0.5" weight="0.1"/>

    <operator id="RateCGScaler.s:ITSv3" spec="ScaleOperator" parameter="@rateCG.s:ITSv3" scaleFactor="0.5" weight="0.1"/>

    <operator id="RateGTScaler.s:ITSv3" spec="ScaleOperator" parameter="@rateGT.s:ITSv3" scaleFactor="0.5" weight="0.1"/>

    <operator id="FrequenciesExchanger.s:plastidv3" spec="DeltaExchangeOperator" delta="0.01" weight="0.1">
        <parameter idref="freqParameter.s:plastidv3"/>
    </operator>

    <operator id="RateACScaler.s:plastidv3" spec="ScaleOperator" parameter="@rateAC.s:plastidv3" scaleFactor="0.5" weight="0.1"/>

    <operator id="RateAGScaler.s:plastidv3" spec="ScaleOperator" parameter="@rateAG.s:plastidv3" scaleFactor="0.5" weight="0.1"/>

    <operator id="RateATScaler.s:plastidv3" spec="ScaleOperator" parameter="@rateAT.s:plastidv3" scaleFactor="0.5" weight="0.1"/>

    <operator id="RateCGScaler.s:plastidv3" spec="ScaleOperator" parameter="@rateCG.s:plastidv3" scaleFactor="0.5" weight="0.1"/>

    <operator id="RateGTScaler.s:plastidv3" spec="ScaleOperator" parameter="@rateGT.s:plastidv3" scaleFactor="0.5" weight="0.1"/>

    <operator id="FrequenciesExchanger.s:SEX4v3" spec="DeltaExchangeOperator" delta="0.01" weight="0.1">
        <parameter idref="freqParameter.s:SEX4v3"/>
    </operator>

    <operator id="RateACScaler.s:SEX4v3" spec="ScaleOperator" parameter="@rateAC.s:SEX4v3" scaleFactor="0.5" weight="0.1"/>

    <operator id="RateAGScaler.s:SEX4v3" spec="ScaleOperator" parameter="@rateAG.s:SEX4v3" scaleFactor="0.5" weight="0.1"/>

    <operator id="RateATScaler.s:SEX4v3" spec="ScaleOperator" parameter="@rateAT.s:SEX4v3" scaleFactor="0.5" weight="0.1"/>

    <operator id="RateCGScaler.s:SEX4v3" spec="ScaleOperator" parameter="@rateCG.s:SEX4v3" scaleFactor="0.5" weight="0.1"/>

    <operator id="RateGTScaler.s:SEX4v3" spec="ScaleOperator" parameter="@rateGT.s:SEX4v3" scaleFactor="0.5" weight="0.1"/>

    <operator id="ucldStdevScaler.c:ITSv3" spec="ScaleOperator" parameter="@ucldStdev.c:ITSv3" scaleFactor="0.5" weight="3.0"/>

    <operator id="CategoriesRandomWalk.c:ITSv3" spec="IntRandomWalkOperator" parameter="@rateCategories.c:ITSv3" weight="10.0" windowSize="1"/>

    <operator id="CategoriesSwapOperator.c:ITSv3" spec="SwapOperator" intparameter="@rateCategories.c:ITSv3" weight="10.0"/>

    <operator id="CategoriesUniform.c:ITSv3" spec="UniformOperator" parameter="@rateCategories.c:ITSv3" weight="10.0"/>

    <operator id="ucldMeanScaler.c:plastidv3" spec="ScaleOperator" parameter="@ucldMean.c:plastidv3" scaleFactor="0.5" weight="1.0"/>

    <operator id="ucldStdevScaler.c:plastidv3" spec="ScaleOperator" parameter="@ucldStdev.c:plastidv3" scaleFactor="0.5" weight="3.0"/>

    <operator id="CategoriesRandomWalk.c:plastidv3" spec="IntRandomWalkOperator" parameter="@rateCategories.c:plastidv3" weight="10.0" windowSize="1"/>

    <operator id="CategoriesSwapOperator.c:plastidv3" spec="SwapOperator" intparameter="@rateCategories.c:plastidv3" weight="10.0"/>

    <operator id="CategoriesUniform.c:plastidv3" spec="UniformOperator" parameter="@rateCategories.c:plastidv3" weight="10.0"/>

    <operator id="relaxedUpDownOperator.c:plastidv3" spec="UpDownOperator" scaleFactor="0.75" weight="3.0">
        <up idref="ucldMean.c:plastidv3"/>
        <down idref="Tree.t:plastidv3"/>
    </operator>

    <operator id="ucldMeanScaler.c:SEX4v3" spec="ScaleOperator" parameter="@ucldMean.c:SEX4v3" scaleFactor="0.5" weight="1.0"/>

    <operator id="ucldStdevScaler.c:SEX4v3" spec="ScaleOperator" parameter="@ucldStdev.c:SEX4v3" scaleFactor="0.5" weight="3.0"/>

    <operator id="CategoriesRandomWalk.c:SEX4v3" spec="IntRandomWalkOperator" parameter="@rateCategories.c:SEX4v3" weight="10.0" windowSize="1"/>

    <operator id="CategoriesSwapOperator.c:SEX4v3" spec="SwapOperator" intparameter="@rateCategories.c:SEX4v3" weight="10.0"/>

    <operator id="CategoriesUniform.c:SEX4v3" spec="UniformOperator" parameter="@rateCategories.c:SEX4v3" weight="10.0"/>

    <operator id="relaxedUpDownOperator.c:SEX4v3" spec="UpDownOperator" scaleFactor="0.75" weight="3.0">
        <up idref="ucldMean.c:SEX4v3"/>
        <down idref="Tree.t:SEX4v3"/>
    </operator>

    <logger id="tracelog" fileName="Gunnerv3_$(seed).log" logEvery="50000" model="@posterior" sort="smart">
        <log idref="posterior"/>
        <log idref="likelihood"/>
        <log idref="prior"/>
        <log idref="smcCoalescent"/>
        <log idref="bdcGrowthRate.t:Species"/>
        <log idref="relativeDeathRate.t:Species"/>
        <log idref="collapseWeight.t:Species"/>
        <log idref="originHeight.t:Species"/>
        <log idref="popPriorScale"/>
        <log id="PopSampleStatistic.0" spec="stacey.PopSampleStatistic" piomsCoalDist="@smcCoalescent" popPriorScale="@popPriorScale"/>
        <log id="BirthDeathCollapseNClustersStatistic.0" spec="stacey.BirthDeathCollapseNClustersStatistic" bdcm="@BirthDeathCollapseModel.t:Species" smcTree="@Tree.t:Species"/>
        <log idref="BirthDeathCollapseModel.t:Species"/>
        <log id="TreeHeight.Species" spec="beast.evolution.tree.TreeHeightLogger" tree="@Tree.t:Species"/>
        <log idref="treeLikelihood.plastidv3"/>
        <log id="TreeHeight.t:plastidv3" spec="beast.evolution.tree.TreeHeightLogger" tree="@Tree.t:plastidv3"/>
        <log idref="treeLikelihood.ITSv3"/>
        <log id="TreeHeight.t:ITSv3" spec="beast.evolution.tree.TreeHeightLogger" tree="@Tree.t:ITSv3"/>
        <log idref="treeLikelihood.SEX4v3"/>
        <log id="TreeHeight.t:SEX4v3" spec="beast.evolution.tree.TreeHeightLogger" tree="@Tree.t:SEX4v3"/>
        <log idref="freqParameter.s:ITSv3"/>
        <log idref="rateAC.s:ITSv3"/>
        <log idref="rateAG.s:ITSv3"/>
        <log idref="rateAT.s:ITSv3"/>
        <log idref="rateCG.s:ITSv3"/>
        <log idref="rateGT.s:ITSv3"/>
        <log idref="freqParameter.s:plastidv3"/>
        <log idref="rateAC.s:plastidv3"/>
        <log idref="rateAG.s:plastidv3"/>
        <log idref="rateAT.s:plastidv3"/>
        <log idref="rateCG.s:plastidv3"/>
        <log idref="rateGT.s:plastidv3"/>
        <log idref="freqParameter.s:SEX4v3"/>
        <log idref="rateAC.s:SEX4v3"/>
        <log idref="rateAG.s:SEX4v3"/>
        <log idref="rateAT.s:SEX4v3"/>
        <log idref="rateCG.s:SEX4v3"/>
        <log idref="rateGT.s:SEX4v3"/>
        <log idref="ucldStdev.c:ITSv3"/>
        <log id="rate.c:ITSv3" spec="beast.evolution.branchratemodel.RateStatistic" branchratemodel="@RelaxedClock.c:ITSv3" tree="@Tree.t:ITSv3"/>
        <log idref="ucldMean.c:plastidv3"/>
        <log idref="ucldStdev.c:plastidv3"/>
        <log id="rate.c:plastidv3" spec="beast.evolution.branchratemodel.RateStatistic" branchratemodel="@RelaxedClock.c:plastidv3" tree="@Tree.t:plastidv3"/>
        <log idref="ucldMean.c:SEX4v3"/>
        <log idref="ucldStdev.c:SEX4v3"/>
        <log id="rate.c:SEX4v3" spec="beast.evolution.branchratemodel.RateStatistic" branchratemodel="@RelaxedClock.c:SEX4v3" tree="@Tree.t:SEX4v3"/>
    </logger>

    <logger id="speciesTreeLogger" fileName="species_$(seed).trees" logEvery="50000" mode="tree">
        <log id="SpeciesTreeLoggerX" spec="beast.evolution.tree.TreeWithMetaDataLogger" tree="@Tree.t:Species"/>
    </logger>

    <logger id="screenlog" logEvery="5000" model="@posterior">
        <log idref="posterior"/>
        <log id="ESS.0" spec="util.ESS" arg="@posterior"/>
        <log idref="likelihood"/>
        <log idref="prior"/>
        <log id="BirthDeathCollapseNClustersStatistic.01" spec="stacey.BirthDeathCollapseNClustersStatistic" bdcm="@BirthDeathCollapseModel.t:Species" smcTree="@Tree.t:Species"/>
    </logger>

    <logger id="treelog.t:plastidv3" fileName="$(tree).$(seed).trees" logEvery="50000" mode="tree">
        <log id="TreeWithMetaDataLogger.t:plastidv3" spec="beast.evolution.tree.TreeWithMetaDataLogger" branchratemodel="@RelaxedClock.c:plastidv3" tree="@Tree.t:plastidv3"/>
    </logger>

    <logger id="treelog.t:ITSv3" fileName="$(tree).$(seed).trees" logEvery="50000" mode="tree">
        <log id="TreeWithMetaDataLogger.t:ITSv3" spec="beast.evolution.tree.TreeWithMetaDataLogger" branchratemodel="@RelaxedClock.c:ITSv3" tree="@Tree.t:ITSv3"/>
    </logger>

    <logger id="treelog.t:SEX4v3" fileName="$(tree).$(seed).trees" logEvery="50000" mode="tree">
        <log id="TreeWithMetaDataLogger.t:SEX4v3" spec="beast.evolution.tree.TreeWithMetaDataLogger" branchratemodel="@RelaxedClock.c:SEX4v3" tree="@Tree.t:SEX4v3"/>
    </logger>

</run>

</beast>
