# Supplementary material for: Evolutionary persistence in Gunnera and the contribution of southern plant groups to the tropical Andes biodiversity hotspot
Source: PeerJ. 2018 Mar 16;6:e4388. doi: 10.7717/peerj.4388 (PMC5858603; doi:10.7717/peerj.4388)
Supplement: Supplemental Information 2 [file peerj-06-4388-s007.nex]

#NEXUS 

Begin data;
	Dimensions ntax=29 nchar=884;
	Format datatype=dna gap=-;
	Matrix
G_hamiltonii     TGAACCTGCGGAAGNATCATTGTCAAAACCTGCAAAGCAGAACGACCCGCGAACACGTTATCAA--ACTATCTGGGAGTGAAAAA-CGAGTGTCT----AGGCGT--CTCGATTCTCCTCTCACTTGGTTGGGGCGTTAGGTTACCTCGCCGGCTTCCCGCACGGCGTGGGCTGTCGGTGTTGGTCG-ACCAGCGCTCCAGACCTCGTACTAATGATATTAGGCGTGAAATGCGCCAAGGAACTTTAACAGAGAGCTTGTACACCGTGT--AACCCTGCAATACGGGC--AAACAGTGTCACAACATATTCAGTTATAAAAA-TGACTCTCGGCAACGGATATCTCGGCTCTCGCATCGATGAAGAACGTAGCAAAATGCGATACTTGGTGTGAATTGCAGAATCCCGTGAACCATCGAGTCTTTGAACGCAAGTTGCGCCTGAAGCCAATAGGTTGATGGCACGCCTGCCTGGGCGTCACGCACT-GCGTCGCCTCCCAA-GCATTGATCTAA--TAGCATCA-----CTGGTCTTTTGGGGCGGATATTGGTCTCCCGTGTGCGTGTGCTCTCGCACGCGGTTGATCTAAAACAGAGTGAACGGCGGCAAACGTCACGACAACTGGTGGTTGGGAATACCTATGCCTAATTGACATGTCGTGTCTTTCTGTCGCCCGTGCGAGACTCACGTG--ACCCTTACAAAACATC-ATTTTGCGACCCCAGGTCAGGCGGGACTACCCGCTGAGTTTAAGCATATCAATAAGCGGAGGAAAAGAAACTTACAAGGATTCCCTTAGTAACGGCGAGCGAACCGGGATTT-GCCCAGCTTGAGAATCGGGCGGCATTGTCGTTCGAATTGTAGTCTG------------
G_dentata        TGAACCTGCGGAAGGATCATTGTCAAAACCTGCAAAGCAGAACGACCCGCGAACACGTTATCAA--ACTATCTGGGAGTGAAAA--CGAGTGTCT----AGGCGT--CTCGATTCTCCTCTCACTTGGTTGGGGCGCTAGGTTACCTCGTCGGCTTCCCGCACGGCGTGGGCTGTCGGTGTTGGTCG-ACTAGCGCTCCAGACCTCGTACTAATGATATTAGGCGTGAAATGCGCCAAGGAACTTTAACAGAGAGCTTGTACACCGTGT--AACCCTGCAATACGGGC--AAACAGTGTCACAACATATTCAGTTATAAAAA-TGACTCTCGGCAACGGATATCTCGGCTTTGGCATCGATGAAGAACGTAGCAAAATGCGATACTTGGTGTGAATTGCAGAATCCCGTGAACCATCGAGTCTTTGAACGCAAGTTGCGCCTGAAGCCAATAGGTCGATGGCACGCCTGCYTGGGCGTCACGCACTAGCGTCGCCTCCCAA-GCATTGATCTAA--TAGCATCA-----CTGGTCTTTTGGGGCGGATATTGGTCTCCCGTGTGCGTGTGCTATCGCACGCGGTTGATCTAAAACAGAGTGAACGGCGGCAAACGTCACGRCAACTGGTGGTTGGGAATACCTATGCCTAATTGACATGTCGTGTRCTTCTGTCGCACGTGCGAGACTCACGTG--ACCCTTACAAAACATC-ATTTTGCGACCCCAGGTCAGGCGGGACTACCCGCTGAGTTTAAGCATATCAATAAGCGGAGGAAAAGAAACTTACAAGGATTCCCTTAGTAACGGCGAGCGAACCGGGATTT-GCCCAGCTTGAGAATCGGGCGGCATTGTCGTTCGAATTGTAGTCTG------------
G_arenaria       TGAACCTGCGGAAGGATCATTGTCAAAACCTGCAAAGCAGAACGACCCGCGAACACGTTATCAA--ACTATCTGGGAGTGAAAA--CGAGTGTCT----AGGCGT--CTCGATTCTCCTCTCACTTGGTTGGGGCGCTAGGTTACCTCGTCGGCTTCCCGCACGGCGTGGGCTGTCGGTGTTGGTCG-ACTAGCGCTCCAGACCTCGTACTAATGATATTAGGCGTGAAATGCGCCAAGGAACTTTAACAGAGAGCTTGTACACCGTGT--AACCCTGCAATACGGGC--AAACAGTGTCACAACATATTCAGTTATAAAAA-TGACTCTCGGCAACGGATATCTCGGCTCTCGCATCGATGAAGAACGTAGCAAAATGCGATACTTGGTGTGAATTGCAGAATCCCGTGAACCATCGAGTCTTTGAACGCAAGTTGCGCCTGAAGCCAATAGGTCGATGGCACGCCTGCCTGGGCGTCACGCACT-GCGTCGCCTCCCAA-GCATTGATCTAA--TAGCATCA-----CTGGTCTTTTGGGGCGGATATTGGTCTCCCGTGTGCGTGTGCTATCGCACGCGGTTGATCTAAAACAGAGTGAACGGCGGCAAACGTCACGACAACTGGTGGTTGGGAATACCTATGCCTAATTGACATGTCGTGTGCTTCTGTCGCACGTGCGAGACTCACGTG--ACCCTTACAAAACATC-ATTTTGCGACCCCAGGTCAGGCGGGACTACCCGCTGAGTTTAAGCATATCAATAAGCGGAGGAAAAGAAACTTACAAGGATTCCCTTAGTAACGGCGAGCGAACCGGGATTT-GCCCAGCTTGAGAATCGGGCGGCATTGTCGTTCGAATTGTAGTCTG------------
G_manicata       ------TGCGGAAGGATCATTGTCATAAACTGCACGGCAGAACGACCCGCGAACACGTTATCAAAAATACTTTGGGAGTGGAGAAGAGTGTGCCC----AGGCAT--CTCAGTTCCTCTCTGACTTGGTTGGGGCGTTAGGTGCCCTCGCCGACTGCCCGCACGGCGTGGGTTGTCGGTGTTGGTCC-ACTAGTTCTCTCGACCTCGTACTAATGATATCAGGCGTGAAATGCGCCAAGGAACTTCAAGAGATAGCTCGTCCAC--TGT--AACCTTGCAACGCAGGC--AAACAGGGTGAGAACATCTTCAGTTGTAAAAA-TGACTCTCGGCAACGGATATCTCGGCTCTCGCATCGATGAAGAACGTAGCAAAATGCGATACTTGGTGTGAATTGCAGAATCCCGCGAACCATCGAGTCTTTGAACGCAAGTTGCGCCTGAAGCCAATAGGTTGATGGCACGTCTGCCTGGGCGTCACGCATT-GCGTCGCCTCCCAA-GCCCTGATGCAA--TGGCATCA-----TCGGTCGTTGGGTGCGGATATTGGTCTCCCGTGTGC--GCTCCCTTGCACGCGGTTGGCCTAAAATAGAGTCCTCGGCGGCAAACGTCACGACAACTGGTGGTCGGGAATCTTTTGGCCGGATTAGCGTGTCGTGCGCGCCTGTCGCACGGGAGGGACTCACGTG--GCCCTTGAAACGTCGT-ATTTTGCGACCCCAGGTCAGGCGGGACCACCCGCTGAGCTTAAGCATATCAATAAGCGGAGGAAAAGAAACTTACGAGGATTCCCCTAGTAACGGCGAGCGAACCGGGATCT-GCCCAGCTTGAGAATCGGGCGGCATCGTCGTTCGAATTGTAGTCTG------------
G_chilensis      TGAACCTGCGGAAGGATCATTGTCATAAACTGCACGGCAGAACGACCCGCGAACACGTTATCAAAAATACTTTGGGAGTGGAAAAGAGTGTGCCC----AGGCAA--CTCAGTTCCTCTCTGACTTGGTTGGGGCGTTAGGTGCCCTCGCCGACTGCCCGCACGGCGTGGGTTGTCGGTGTTGGTCG-ACTAGTTCTCTCGACCTCGTACTAATGATATCAGGCGTGAAATGCGCCAAGGAACTTTAAGAGATAGCTCGTCCGC--TGTAAAACCTTGCAACGCAGGC--AAACAGGGCGAGAACATCTTCAGTTGTAAAAA-TGACTCTCGGCAACGGATATCTCGGCTCTCGCATCGATGAAGAACGTAGCAAAATGCGATACTTGGTGTGAATTGCAGAATCCCGTGAACCATCGAGTCTTTGAACGCAAGTTGCGCCTGAAGCCAATAGGTTGATGGCACGTCTGCNTGGGCGTCACGCATT-GCGTCGCCTCCCAA-GCCCTGATGCAA--TAGCATCA-----TCGGTCGTTGGGTGCGGATATTGGTCTCCCGTGTGC--GCTCCCTTGCACGCGGTTGGCCTAAAATAGAGTCCTCGGCGGCAAACGTCACGACAACTGGTGGTCGGGAATCTTTTGGCCGGATTAGCGTGTCGTGCGCGCCTGTCGCACGGGAGAGACTCACGTG--GCCCTTGAAACGTCGT-ATTTTGCGACCCCAGGTCAGGCGGGACCACCCGCTGAGCTTAAGCATATCAATAAGCGGAGGAAAAGAAACTTACGAGGATTCCCCTAGTAACGGCGAGCGAACCGGGATCT-GCCCAGCTTGAGAATCGGGCGGCATCGTCGTTCGAATTGTAGTCTG------------
G_monoica        TGAACCTGCGGAAGGATCATTGTCAAAACCTGCAAAGCAGAACGACCCGCGAACACGTTATCAA--ACTATCTGGGAGTGAAAA--CGAGTGTCT----AGGCGT--CTCGGTTCTCCTCTCACTTGGTTGGGGCGTTAGGTTACCTCGTCGGCTTCCCGCACGGCGTGGGATGTCGGTGTTGGTCG-ACTAGCGCTCCAGACCTCGTACTAATGATATTAGGCGTGAAATGCGCCAAGGAACTTTAACAGAGAGCTTGTACAC--TGTA--ACCCTGCAATACGGGC--AAACAGTGTCACAACATATTCAGTTATAAAAA-TGACTCTCGGCAACGGATATCTCGGCTCTCGCATCGATGAAGAACGTAGCAAAATGCGATACTTGGTGTGAATTGCAGAATCCCGTGAACCATCGAGTCTTTGAACGCAAGTTGCGCCTGAAGCCAATAGGTTGATGGCACGCCTGCCTGGGCGTCACGCACT-GCGTCGCCTCCCAA-GCATTGATCTAA--TAGCATCA-----CTGATCTTTTGGGGCGGATATTGGTCTCCCGTGTGCGTGTGCTCTCGCACGCGGTTGATCTAAAACAGAGTGGTCGGCGGCAAACGTCACGACAGCTGGTGGTTGGGAATACCTATGCCTAATTGACATGTCGTGTCTTTCTGTCGCCGGGGCGAGACTCACGTG--ACCCTTATAAAACATC-ATTTTGCGACCCCAGGTCAGGCGGGACTACCCGCTGAGTTTAAGCATATCAATAAGCGGAGGAAAAGAAACTTACAAGGATTCCCTTAGTAACGGCGAGCGAACCGGGATTT-GCCCAGCTTGAGAATCGGGCGGCATTGTCGTTCGAATTGTAGTCTGGA----------
G_herteri        TGAACCTGCGGAAGGATCATTGTCGAAACCTGCACAGCAGAATGACCAGCGAATGTGTTATAAA--ACATCAGGCCAGTAATCAATTGCGCATGC---------T--CTTGGTTC-TGGCTTGCTAATGTCGGACATTGATGTGCCTTGAGAGCTACTTGCATTGCGTGGGTTGTTAGC-CTGGTCA--CCGATGCA-TCGACACCAAA--AATTAACTCGGGCGTGAAATGCGCCAAGGAACAT-AACAAAGGACGTTCCCACC--GT---ACCCTGTAA-AGGGTCATAGGTGTGGCAATGTGTCTTACTACTATAAAAA-CGACTCTCGGCAACGGATATCTCGGCTCTCGCATCGATGAAGAACGTAGCAAAATGCGATACTTGGTGTGAATTGCAGAATCCCGTGAACCATCGAGTTTTTGAACGCAAGTTGCGCCTGAAGCCATTAGGTTGATGGCACGTCTGCCTGGGCGTCACACATT-GCGTCGCTCCTAAA------------A--------------------CCTTAGGGGCGGATATTGGTCTCCCGTTCGC---CAATATTGCTAGCGGTTGGCCTAAAAAGGAGTCTTTGGTGGCAAATGTCACGACAACTGGTGGTTAGGAATCCCTT-----GACTAGCATGTCGTGTATCCTTGT--CACCTGAGTGACTCATAAG--ACCCATCGGAAAAAATCACTTTGCGACCCCAGGTCAGGCGGGATTACCCGCTGAGTTTAAGCATATCAATAAGCGGAGGAAAAGAAACTTACAAGGATTCCCTTAGTAACGGCGAGCGAACCGGGATCA-GCCCAGCTTGAGAATCGGGTGGCTCTGCCATCCGAATTGTAGTCTGG-----------
G_cordifolia     TGAACCTGCGGAAGGATCATTGTCAAAACCTGCAAAGCAGAACGACC-GCGAACACGTTACCAA--ACTATCTGGGAGTGAAAA--CGAGTGTCT----AGGCGT--CTCGATTCTCCTCTCACTTGGTTGGGGCGCTAGGTTACCTCGTCGGCTTCCCGCACGGCGTGGGCTGTCGGTGTTGGTCG-ACTAGCGCTCCAGACCTCGTACTAATGATATTAGGCGTGAAATGCGCCAAGGAACTTTAACAGAGAGCTTGTACACCGTGTA--ACCCTGCAATACGGGC--AAACAGTGTCACAACATATTCAGTTATAAAAA-TGACTCTCGGCAACGGATATCTCGGCTCTCGCATCGATGAAGAACGTAGCAAAATGCGATACTTGGTGTGAATTGCAGAATCCCGTGAACCATCGAGTCTTTGAACGCAAGTTGCGCCTGAAGCCAATAGGTCGATGGCACGCCTGCCTGGGCGTCACGCACT-GCGTCGCCTCCCAA-GCATTGATCTAA--TAGCATCA-----CTGGTCTTTTGGGGCGGATATTGGTCTCCCGTGTGCGTGTGCTCTCGCACGCGGTTGATCTAAAACAGAGTGAACGGCGGCAAACGTCACGACAACTGGTGGTTGGGAATACCTATGCCTAATTGAGATGTCGTGTGCTTCTGTCGCACGTGCGAGACTCACGTG--ACCCTTACAAAACATC-ATTTTGCGACCCCAGGTCAGGCGGGACTACCCGCTGAGTTTAAGCATATCAATAAGCGGAGGAAAAGAAACTTACAAGGATTCCCTTAGTAACGGCGAGCGAACCGGGATTT-GCCCAGCTTGAGAATCGGGCGGCATTGTCGTTCGAATTGTAGTCTGG-----------
G_brephogea      TGAACCTGCGGAAGGATCATTGTCATAAACTGCACGGCAGAACGACCCGCGAACACGTTATCAAAAATACTTTGGGAGTGGAAAAGAGTGTGCCC----AGGCAT--CTCAGTTCCTCTCTGACTTGGTTGGGGCGTTAGGTGCCCTCGCCGACTGCCCGCACGGCGTGGGTTGTCGGTGTTGGTCA-ACTAGTTCTCTCGACCTCGTACTAATGATATCAGGCGTGAAATGCGCCAAGGAACTTTAAGAGATAGCTCGTCCAC--TGTA--ACCTTGCAACGCAGGC--AAACAGGGTGAGAACATCTTCAGTTGTAAAAA-TGACTCTCGGCAACGGATATCTCGGCTCTCGCATCGATGAAGAACGTAGCAAAATGCGATACTTGGTGTGAATTGCAGAATCCCGTGAACCATCGAGTCTTTGAACGCAAGTTGCGCCTGAAGCCAATAGGTTGATGGCACGTCTGCCTGGGCGTCACGCATT-GCGTCGCCTCCCAA-GCCCTGATGCAA--TAGCATCA-----TCGGTCGTTGGGTGCGGATATTGGTCTCCCGTGTGC--GCTCCCTTGCACGCGGTTGGCCTAAAATAGAGTCCTCGGCGGCAAACGTCACGACAACTGGTGGTCGGGAATCTTTTGGCCGGATTAGCGTGTCGTGCGCGCCTGTCGCACGGGAGAGACTCACGTG--GCCCTTGAAACGTCGT-ATTTTGCGACCCCAGGTCAGGCGGGACCACCCGCTGAGCTTAAGCATATCAATAAGCGGAGGAAAAGAAACTTACGAGGATTCCCCTAGTAACGGCGAGCGAACCGGGATCT-GCCCAGCTTGAGAATCGGGCGGCATCGTCGTTCGAATTGTAGTCT-------------
G_boliviana      TGAACCTGCGGAAGGATCATTGTCATAAACTGCACGGCAGAACGACCCGCGCACACGTTATCAAAAATACTTTGGGAGTGGAGAAGAGTGTGCCC----AGGCAT--CTCAGTTCCTCTCTGACTTGGTTGGGGCGTTAGGTGCCCTCGCCGACTGCCCGCACGGCGTGGGTTGTCGGTGTTGGTCC-ACTAGTTCTCTCGACCTCGTACTAATGATATCAGGCGTGAAATGCGCCAAGGAACTTTAAGAGATAGCTCGTCCGC--TGTA--ACCTTGCAACGCAGGC--AAACGGGGTGAGAACATCTTCAGTTGTAAAAA-TGACTCTCGGCAACGGATATCTCGGCTCTCGCATCGATGAAGAACGTAGCAAAATGCGATACTTGGTGTGAATTGCAGAATCCCGTGAACCATCGAGTCTTTGAACGCAAGTTGCGCCTGAAGCCAATAGGTTGATGGCACGTCTGCCTGGGCGTCACGCATT-GCGTCGCCTCCCAA-GCCCTGATGCAA--TAGCATCA-----TCGGTCGTTGGGTGCGGATATTGGTCTCCCGTGTGC--GCTCCCCTGCGCGCGGTTGGCCTAAAATAGAGTCCTCGGCGGCAAACGTCACGACAACTGGTGGTCGGGAATCTTTTGGCCGGATTAGCGTGTCGTGCGCGCCTGTCGCACGGGAGAGACTCACGTG--GCCCTTGAAACGTCGT-ATTTTGCGACCCCAGGTCAGGCGGGACCACCCGCTGAGCTTAAGCATATCAATAAGCGGAGGAAAAGAAACTTACGAGGATTCCCCTAGTAACGGCGAGCGAACCGGGATCT-GCCCAGCTTGAGAATCGGGCGGCATCGTCGTTCGAATTGTAGTCTGGAGAAGCGTCAA
G_densiflora     TGAACCTGCGGAAGGATCATTGTCAAAACCTGCAAAGCAGAACGACCCGCGAACACGTTATCAA--ACTATCTGGGAGTGAAAA--CGAGTGTCT----AGGCGT--CTCGATTCTCCTCTCACTTGGTTGGGGCGCTAGGCTACCTCGTCGGCTTCCCGCACGGCGTGGGCTGTCGGTGTTGGTCG-ACTAGCGCTCCAGACCTCGTACTAATGATATTAGGCGTGAAATGCGCCAAGGAACTTTAACAGAGAGCTTGTACACTGTGTA--ACCCTGCAATACGGGC--AAACAGTGTCACAACATATTCAGTTATAAAAA-TGACTCTCGGCAACGGATATCTCGGCTCTCGCATCGATGAAGAACGTAGCAAAATGCGATACTTGGTGTGAATTGCAGAATCCCGTGAACCATCGAGTCTTTGAACGCAAGTTGCGCCTGAAGCCAATAGGTYGATGGCACGCCTGCCTGGGCGTCACGCACT-GCGTCGCCTCCCAA-GCATTGATCTAA--TAGCATCA-----CTGRTCTTTTGGGGCGGATATTGGTCTCCCGTGTGCGTGTGCTMTCGCACGCGGTTGATCTAAAACAGAGTGAWCGGCGGCAAACGTCACGACAACTGGTGGTTGGGAATACCTATGCCTAATTGACATGTCGTGTACTTCTGTCGCMCGTGCGAGACTCACGYG--ACCCTTACAAAACATC-ATTTTGCGACCCCAGGTCAGGCGGGACTACCCGCTGAGTTTAAGCATATCAATAAGCGGAGGAAAAGAAACTTACAAGGATTCCCTTAGTAACGGCGAGCGAACCGGGATTT-GCCCAGCTTGAGAATCGGGCGGCATTGTCGTTCGAATTGTAGTCTG------------
G_magellanica    TGAACCTGCGGAAGGATCATTGTCATAAACTGCACGACAGAACGACCCGCGAACACGTTATCAA--ATACTTTGG-AGTGGAAAAGAGTGTGCACATGCATGCATACCTCAGTTCCCCTCTGACTTGGTTTGGGCGTTAGGTTCCCTCGCCGACTGCCCGCACGGCGTGGGTTGTCGGTGTTGGTCC-ACTAGTTCTCCTGACCTCGTACTAACGATATCAGGCGTGAAATGCGCCAAGGAACTTTAACAGATAGCTTGTCCAC--TGTG--ACCTTGCAACGCAGGC--AAACAGTGTGAGAACATCTTCAGTTGTAAAAA-TGACTCTCGGCAACGGATATCTCGGCTCTCGCATCGATGAAGAACGTAGCAAAATGCGATACTTGGTGTGAATTGCAGAATCCCGTGAACCATCGAGTCTTTGAACGCAAGTTGCGCCTGAAGCCAATAGGTTGATGGCACGTCTGCCTGGGCGTCACGCATT-GCGTCGCCTCCCAA-GCCCTGATGCAA--TAGCATCA-----TCGGTCGTTGGGTGCGGATATTGGTCTCCCGTGTGC--GCTCCCTTGCACGCGGTTGGCCTAAAATAGAGTCCTCGGCGGCAAACGTCACGACAACCGGTGGTCGGGAATCTGTTGGCCGGATTAGCGTGTCGTGCGCGCCTGTCGCACGGGAGAGACTCACGTG--GCCCTTGAAACGTCGT-ATTTTGCGACCCCAGGTCAGGCGGGACCACCCGCTGAGCTTAAGCATATCAATAAGCGGAGGAAAAGAAACTTACGAGGATTCCCCTAGTAACGGCGAGCGAACCGGGATCT-GCCCAGCTTGAGAATCGGGCGGCATCGTCGTTCGAATTGTAGTCTG------------
G_petaloidea     TGAACCTGCGGAAGGATCATTGTCATAAACTGCACGGTAGGACGACTCGCGAACATGTTATCAA--ATACTTTGGGAGTGGAAAAGAGTGTGCCC-----AGGCATCTCAGTTCCCCCCAACTTTTGGGTGGGGCGTTAGGTTCCCTCGCCGACTGCCCGCACGGCGTGGGTTGTCGGTGTTGGTCCCACCAGTTCTCTCGCCCTCGTACTAGTGAAATCAGGCGTGAAATGCGCCAAGGAACTTTAACAGATAGCTCGTCCAC--TGTA--ACCCTGCAACGCAGGC--AAACAGTGTGAGAACATCTTCAGTTGTAAAAA-TGACTCTCGGCAACGGATATCTCGGCTCTCGCATCGATGAAGAACGTAGCAAAATGCGATACTTGGTGTGAATTGCAGAATCCCGAGAACCATCGAGTCTTTGAACGCAAGTTGCGCCTGAAGCCAATAGGTTGATGGCACGTCTGCCTGGGCGTCACTCATT-GCGTCGCCTCTCAA-GCCCTGATTCAA--CAGCATCA-----TCGGTCCTTGGGTGCGGATATTGGTCTCCCGTGTGC--GCTCCTTTGCACGCGGTTGGCCCAAAGTAGAGTCCTCGGCGGCAAACGTCACGACAACCGGTGGTCGGGAATCTTTTGGCCGGACTAGAGTGTCGTGCGTGCCTGTCGCACGGGAGAGACTCACGTG--GCCCTTGAAACGTCGT-ATTACGCGACCCCAGGTCAGGCGGGACCACCCGCTGAGCTTAAGCATATCAATAAGCGGAGGAAAAGAAACTTACGAGGATTCCCCTAGTAACGGCGAGCGAACCGGGATCT-GCCCAGCTTGAGAATCGGGCGGCATTGTCGTTCGAATTGTAGTCTG------------
G_macrophylla_J  TGAACCTGCGGAAGGATCATTGTCAAAACCTGCAAAGCAGAACGACCCGCGAACACGTTATCAA--ACAATCTGGGAGTGAAAA--CGAGTGTCT----AGGCGT--CTCGATTCTCCTCTCACTTGGTTGGGGCGTTAGGTTACCTCGTCGACTTCCCGCACGGCGTGGGCTGTCGGTGTTGGTCG-ACTAGCGCTCCGGACCTCGTACTAATGATATCAGGCGTGAAATGCGCCAAGGAACTTTAACAGAGAGCTTGTCCAC--TGTA--ACCCTGCAATACGGGC--AAACAGTGTCACAACATATTCAGTTATAAAAA-TGACTCTCGGCAACGGATATCTCGGCTCTCGCATCGATGAAGAACGTAGCAAAATGCGATACTTGGTGTGAATTGCAGAATCCCGTGAACCATCGAGTCTTTGAACGCAAGTTGCGCCTGAAGCCAATAGGTTGATGGCACGCCTGCCTGGGCGTCACGCATT-GCGTCGCCTCCCAA-GCATTGATCTAA--TAGCATCA-----CCGATCTTTTGGGGCGGATGTTGGTCTCCCGTGTGCTTGTGCTCTTGCACGCGGTTGATCTAAAACAGAGTGATCGGCGGCAAACGTCACGACAGTTGGTGGTTGGGAATACCTATGCCTAATTGACATGTCGTGTCTTTCTGTCGCGCGGGCGAGACTCATGTG--ACCCTTACAAAACATC-ATTTTGGGACCCCAGGTCAGGCGGGACTACCCGCTGAGTTTAAGCATATCAATAAGCGGAGGAAAA---------------------------------------------------------------------------------------------------------
G_macrophylla_S  TGAACCTGCGGAAGGATCATTGTCAAAACCTGCAAAGCAGAACGACCCGCGAACACGTTATCAA--ACAATCTGGGAGTGAAAA--CGAGTGTCT----AGGCGT--CTCGATTCTCCTCTCACTTGGTTGGGGCGTTAGGTTACCTCGTCGACTTCCCGCACGGCGTGGGCTGTCGGTGTTGGTCG-ACTAGCGCTCCGGACCTCGTACTAATGATATCAGGCGTGAAATGCGCCAAGGAACTTTAACAGAGAGCTTGTCCAC--TGTA--ACCCTGCAATACGGGC--AAACAGTGTCACAACATATTCAGTTATAAAAA-TGACTCTCGGCAACGGATATCTCGGCTCTCGCATCGATGAAGAACGTAGCAAAATGCGATACTTGGTGTGAATTGCAGAATCCCGTGAACCATCGAGTCTTTGAACGCAAGTTGCGCCTGAAGCCAATAGGTTGATGGCACGCCTGCCTGGGCGTCACGCATT-GCGTCGCCTCCCAA-GCATTGATCTAA--TAGCATCA-----CCGATCTTTTGGGGCGGATGTTGGTCTCCCGTGTGCTTGTGCTCTTGCACGCGGTTGATCTAAAACAGAGTGATCGGCGGCAAACGTCACGACAGTTGGTGGTTGGGAATACCTATGCCTAATTGACATGTCGTGTCTTTCTGTCGCGCGGGCGAGACTCATGTG--ACCCTTACAAAACATC-ATTTTGGGACCCCAGGTCAGGCGGGACTACCCGCTGAGTTTAAGCATATCAATAAGCGGAGGAAAA---------------------------------------------------------------------------------------------------------
G_perpensa       ------TGCGGAAGGATCATTGTCAAAACCTGCAAAGC-GAACCACTCGTGAACACGTTAATGA--ACACTACGGGAGGGGAAT--CGGGTGCCCAT---GGCAT--CTCGTTTCCTCACCCATTTTGTTCGGGCTTTAGGGTCCCTCATCGATTGCCTACAAGGCGTGGGTTGTTGGTGCTGGTCC-ACTG--TCGCTCGACCCCGTACTGTTGTTATGAGGCGCGAAATGCGCCAAGGAACTTTAATAGAGGGCCAACTCA--TTGTA-ACCCCTGCAATACGGGCGCATACATTGGGACGGCATCTTTGGTTATAAAAA-TGACTCTCGGCAACGGATATCTCGGCTCTCGCATCGATGAAGAACGTAGCAAAATGCGATACTTGGTGTGAATTGCAGAATCCCGTGAACCATCGAGTCTTTGAACGCAAGTTGCGCCTGAAGCCAATAGGTTGATGGCACGTCTGCCTGGGCGTCACGCTCT-GTGTTGCCCCCAAAAGCCGTGGTGTGTGTTAGCATCACTCCATCGGTTTCTAGGGGCGGATGTTGGTCTCCCGTGCGC--GTGCCCATGCTTGCGGTTGGCCCAAAATTGAGTCCTTGGCAACAATTGCCACGATAACTGGTGGTTGGGATTCTCTCGGCCGGATTGGCAAGTCGTACGCAATTGTTGCGCTCGATGGACTCGTGAG--ACCCTTAAATTGTCTCCACTTTGTGACCCCTGGTCAGGGGGGACTACCCGCTGAGTTTAAGCATATCAATAAGCGGAGGAAAAGGAACTTACGAGGATTCCCCTAGTAACGGCGAGCGAACCGGGATAC-GCCCAGCTTGAGAATCGAA---------------------------------------
G_kauaiensis     ---------------------------------------------------------------------------------------------------------------------------------------------------------------GCACGGCGTGGGTTGTCGGTGTTGGTCCCACCAGTCTTCTCGCCTTCGTATTAATGAAATCAGGCGTGAAATGCGCCAAGGAACTTTAACAGATAGTTCGTCCAC--TGTA--CCCTTGCAACGCAGGC--AAACAGTGCGAGAACATCTTCAGTTGTAAAAA-TGACTCTCGGCAACGGATATCTCGGCTCTCGCATCGATGAAGAACGTAGCAAAATGCGATACTTGGTGTGAATTGCAGAATCCCGAGAACCATCGAGTCTTTGAACGCAAGTTGCGCCTGAAGCCAATAGGCTGATGGCACGTCTGCCTGGGCGTCACTCATT-GCGTCGCCTCTCAA-GCCCTGATTCAA--CAGCATCA-----TCGGTCCTTGGGTGCGGATATTGGTCTCCCGTGTGC--GCTCCTTTGCACGCGGTTGGCCCAAAGTAGAGTCCTCGGCGGCAAACGTCACGACAACCGGTGGTCGGGAATCTTTTGGCCGGACTAGAGTGTCGTGCGTGCCTGTCGCACGGGAGGGACTCGCGTG--GCCCTTGAAACGTCGT-ATTACGCGACCCCAGGTCAGGCGGGACCACCCGCTGAGCTTAAGCATATCAATAAGCGGAGGAAAAGAAACTTACGAGGATTCCCCTAGTAACGGCGAGCGAACCGGGATCT-GCCCAGCTTGAGAATCGGGCGGCATTGTCGTTCGAATTGTAGTCTG------------
G_talamancana    TGAACCTGCGGAAGGATCATTGTCATAAACTGCACGGCAGAACGACCCGCGAACACGTTATCAAAAATACTTTGGGAGTGGAAAAGAGGGTGCCCC---AGGCAT--CTCAGTTCCTCTCTGACTTGGTTGGGGCGTTAGGTGCCCTCGCCGACTGCCCGCACGGCGTGGGTTGTCGGTGTTGGTCA-ACTAGTTCTCTCGACCTCGTACTAATGATATCAGGCGTGAAATGCGCCAAGGAACTTTAAGAGATAGCTCGTCCAC--TGTA--ACCTTGCAACGCAGGC--AAACAGGGTGAGAACAGCTTCAGTTGTAAAAA-TGACTCTCGGCAACGGATATCTCGGCTCTCGCATCGATGAAGAACGTAGCAAAATGCGATACTTGGTGTGAATTGCAGAATCCCGTGAACCATCGAGTCTTTGAACGCAAGTTGCGCCTGAAGCCAATAGGTTGATGGCACGTCTGCCTGGGCGTCACGCATT-GCGTCGCCTCCCAA-GCCCTGATGCAA--TAGCATCA-----TCGGTCGTTGGGTGCGGATATTGGTCTCCCGTGCGC--GCTCCCTTGCACGCGGTTGGCCTAAAATAGAGTCCTCGGCGGCAAACGTCACGACAACTGGTGGTCGGGAATCTTTTGGCCGGATTAGCGTGTCGTGCGCGCCTGTCGCACGGGAGAGACTCACGTG--GCCCTTGAAACGTCGT-ATTTTGCGACCCCAGGTCAGGCGGGACCACCCGCTGAGCTTAAGCATATCAATAAGCGGAGGAAAAGAAACTTACGAGGATTCCCCTAGTAACGGCGAGCGAACCGGGATCT-GCCCAGCTTGAGAATCGGGCGGCATCGTCGTTCGAATTGTAGTCTGGAGAAGCGTCA-
G_masafuerae     ----------------------TCATAAACTGCACGGCAGAACGACCCGCGAACACGTTATCAAAAATACTTTGGGAGTGGAAAAGAGTGTGCCC----AGGCAA--CTCAGTTCCTCTCTGACTTGGTTGGGGCGTTAGGTGCCCTCGCCGACTGCCCGCACGGCGTGGGTTGTCGGTGTTGGTCG-ACTAGTTCTCTCGAC-TCGTACTAATGATATCAGGCGTGAAATGCGCCAAGGAACTTTAAGAGATAGCTCGTCCGC--TGTAAAACCTTGCAACGCAGGC--AAACAGGGCGAGAACATCTTCAGTTGTAAA---------------------------------------------------------TGCGATACTTGGTGTGAATTGCAGAATCCCGTGAACCATCGAGTCTTTGAACGCAAGTTGCGCCTGAAGCCAATAGGTTGATGGCACGTCTGCCTGGGCGTCACGCATT-GCGTCGCCTCCCAA-GCCCTGATGCAA--TAGCATCA-----TCGGTCGTTGGGTGCGGATATTGGTCTCCCGTGTGC--GCTCCCTTGCACGCGGTTGGCCTAAAATAGAGTCCTCGGCGGCAAACGTCACGACAACTGGTGGTCGGGAATCTTTTGGCCGGATTAGCGTGTCGTGCGCGCCTGTCGCACGGGAGAGACTCACGTG--GCCCTTGAAACGTCGT-ATTTTGCGACCCCAGGTCAGGCGGGACCACCCGCTGAGCTTAAGCATATCAATAAGCGGAGGAAAAGAAACTTACGAGGATTCCCCTAGTAACGGCGAGCGAACCGGGATCT-GCCCAGCT--------------------------------------------------
G_peltata        TGAACCTGCGGAAGGATCATTGTCATAAACTGCACGGCAGAACGACCCGCGAACACGTTATCAAAAATACTTTGGGAGTGGAAAAGAGTGTGCCC----AGGCAT--CTCAGTTCCTCTCTGACTTGGTTGGGGCGTTAGGTGCCCTCGCCGACTGCCCGCACGGCGTGGGTTGTCGGTGTTGGTCA-ACTAGTTCTCTCGACCTCGTACTAATGATATCAGGCGTGAAATGCGCCAAGGAACTTTAAGAGATAGCTCGTCCAC--TGTA--ACCTTGCAACGCAGGC--AAACAGGGCGAGAACATCTTCAGTTGTAAAAAATGACTCTCGGCAACGGATATCTCGGCTCTCGCATCGATGAAGAACGTAGCAAAATGCGATACTTGGTGTGAATTGCAGAATCCCGTGAACCATCGAGTCTTTGAACGCAAGTTGCGCCTGAAGCCAATAGGTTGATGGCACGTCTGCCTGGGCGTCACGCATT-GCGTCGCCTCCCGA-GCCCTGATGCAA--TAGCATCA-----TCGGTCGTTGGGTGCGGATATTGGTCTCCCGTGTGC--GCTCCCTTGCACGCGGTTGGCCTAAAATAGAGTCCTCGGCGGCAAACGTCACGACAACTGGTGGTCGGGAATCTTTTGGCCGGATTAGCGTGTCGTGCGCGCCTGTCGCACGGGAGAGACTCACGTG--GCCCTTGAAACGTCGT-ATTTTGCGACCCCAGGTCAGGCGGGACCACCCGCTGAGCTTAAGCATATCAATAAGCGGAGGAAAAGAAACTTACGAGGATTCCCCTAGTAACGGCGAGCGAACCGGGATCT-GCCCAGCTTGAGAATCGGGCGGCATCGTCGTTCGAATTGTAGTCTGGAG---------
G_lobata         TGAACCTGCGGAAGGATCATTGTCATAAACTGCACGACAGAACGACCCGCGAACACGTTATCAA--ATACTTTGG-AGTGGAAAAGAGTGTGCACATGCATGCATACCTCAGTTCCCCTCTGACTTGGTTTGGGCGTTAGGTTCCCTCGCCGACTGCCCGCACGGCGTGGGTTGTCGGTGTTGGTCC-ACTAGTTCTCCTGACCTCGTACTAACGATATCAGGCGTGAAATGCGCCAAGGAACTTTAACAGATAGCTTGTCCAC--TGTG--ACCTTGCAACGCAGGC--AAACAGTGTGAGAACATCTTCAGTTGTAAAAA-TGACTCTCGGCAACGGATATCTCGGCTCTCGCATCGATGAAGAACGTAGCAAAATGCGATACTTGGTGTGAATTGCAGAATCCCGTGAACCATCGAGTCTTTGAACGCAAGTTGCGCCTGAAGCCAATAGGTTGATGGCACGTCTGCCTGGGCGTCACGCATT-GCGTCGCCTCCCAA-GCCCTGATGCAA--TAGCATCA-----TCGGTCGTTGGGTGCGGATATTGGTCTCCCGTGTGC--GCTCCCTTGCACGCGGTTGGCCTAAAATAGAGTCCTCGGCGGCAAACGTCACGACAACCGGTGGTCGGGAATCTGTTGGCCGGATTAGCGTGTCGTGCGCGCCTGTCGCACGGGAGAGACTCACGTG--GCCCTTGAAACGTCGT-ATTTTGCGACCCCAGGTCAGGCGGGACCACCCGCTGAGCTTAAGCATATCAATAAGCGGAGGAAAAGAAACTTACGAGGATTCCCCTAGTAACGGCGAGCGAACCGGGATCT-GCCCAGC---------------------------------------------------
G_mexicana       TGAACCTGCGGAAGGATCATTGTCATAAACTGCACGGCAGAACGACCCGCGAACACGTTATCAA--ATACTTTGGGAGTGGAAAAGAGTGTGCCC----AGGCAT--CCCAGTTCCCCTCTGACTTGGTTGGGGCGTTAGGTTCCCTCGTCGACTTCCCGCACGGCGTGGGTTGTCGATGTTGGTCC-ACTGGTTCTCCCGACCTCGTACTAATGATATCAGGCGTGAAATGCGCCAAGGAAATTTAATAGATAGTTCGTCCAC--TGTA--AACTTGCAACGCAAGC--AAACAGTGTGAGAACATCTTCAGTTGTAAAAA-TGACTCTCGGCAACGGATATCTCGGCTCTCGCATCGATGAAGAACGTAGCAAAATGCGATACTTGGTGTGAATTGCAGAATCCCGTGAACCATCGAGTCTTTGAACGCAAGTTGCGCCTGCAGCCAATAGGTTGATGGCACGTCTGCCTGGGCGTCACGCATT-GCGTCGCCTCCCAA-ATCCTGATGCAA--TAGCATCA-----TCGGTCGTTGGGTGCGGATATTGGTCTCCCGTGTGC--GCTCCCTTGCACGCGGTTGGCCTAAAATAGAGTCCTCAGCGGCAAACGTCACGACAACCGGTGGTCGGGAATCTTGTGGCCGGATTAGCGTGTCGTGCGTGCTTGTCGCACGGGAGAGACTTACGTG--GCCCTTGAAACGTCGT-ATTTTGCGACCCCAGGTCAGGCGGGACCACCCGCTGAGCTTAAGCATATCAATAAGCGGAGGAAAAGAAACTTACGAGGATTCCCCTAGTAACGGCGAGCGAACCGGGATCTTGCCCAGCTTGAGAATCGGGCGGCATCGTCGTTCGAATTGTAGTCTGG-----------
G_prorepens      TGAACCTGCGGAAGGATCATTGTCAAAACCTGCAAAGCAGAACGACCCGCGAACACGTTATCAA--ACTATCTGGGAGTGAAAA--CGAGTGTCT----AGGCGT--CTCGATTCTCCTCTCACTTGGTTGGGGCGCTAGGTTACCTCGTCGGCTTCCCGCACGGCGTGGGCTGTCGGTGTTGGTCG-ACTAGCGCTCCAGACCTCGTACTAATGATATTAGGCGTGAAATGCGCCAAGGAACTTTAACAGAGAGCTTGTACACCGTGTA--ACCCTGCAATACGGGC--AAACAGTGTCACAACATATTCAGTTATAAAAA-TGACTCTCGGCAACGGATATCTCGGCTCTCGCATCGATGAAGAACGTAGCAAAATGCGATACTTGGTGTGAATTGCAGAATCCCGTGAACCATCGAGTCTTTGAACGCAAGTTGCGCCTGAAGCCAATAGGTCGATGGCACCCCTGCCTGGGCGTCACGCACT-GCGTCGCCTCCCAA-GCATTGATCTAA--TAGCATCA-----CTGGTCTTTTGGGGCGGATATTGGTCTCCCGTGTGCGTGTGCTATCGCACGCGGTTGATCTAAAACAGAGTGAACGGCGGCAAACGTCACGACAACTGGTGGTTGGGAATACCTATGCCTAATTGACATGTCGTGTACTTCTGTCGCACGTGCGAGACTCACGTG--ACCCTTACAAAACATC-ATTTTGCGACCCCAGGTCAGGCGGGACTACCCGCTGAGTTTAAGCATATCAATAAGCGGAGGAAAAGAAACTTACAAGGATTCCCTTAGTAACGGCGAGCGAACCGGGATTT-GCCCAGCTTGA-----------------------------------------------
G_morae          TGAACCTGCGGAAGGATCATTGTCATAAACTGCACGGCAGAACGACCCGCGAACACGTTATCAAAAATACTTTGGGAGTGGAAAAGAGGGTGCCC----AGGCAT--CTCAGTTCCTCTCTGACTTGGTTGGGGCGTTAGGTGCCCTCGCCGACTGCCCGCACGGCGTGGGTTGTCGGTGTTGGCAG-ACTAGTTCTCTCGACCTCGTACTAATGATATCAGGCGTGAAATGCGCCAAGGAACTTTAAGAGATAGCTCGTCCAC--TGTA--ACCTTGCAACGCAGGC--AAACAGGGTGAGAACATCTTCAGTTGTAAAAA-TGACTCTCGGCAACGGATATCTCGGCTCTCGCATCGATGAAGAACGTAGCAAAATGCGATACTTGGTGTGAATTGCAGAATCCCGTGAACCATCGAGTCTTTGAACGCAAGTTGCGCCTGAAGCCAATAGGTTGATGGCACGTCTGCCTGGGCGTCACGCATT-GCGTCGCCTCCCAA-GCCCTGATGCAA--TAGCATCA-----TCGGTCGTTGGGTGCNNATATTGGTCTCCCGTGTGC--GCTCCCTTGCACGCGGTTGGCATAAAATAGAGTCCTCGGCGGCAAACGTCACGACAACTGGTGGTCGGGAATCTTTTGGCCGGATTAGCGTGTCGTGCGCGCCTGTCGCACGGGAGAGACTCACGTG--GCCCTTGAAACGTCGT-ATTTTGCGACCCCAGGTCAGGCGGGACCACCCGCTGAGCTTAAGCATATCAATAAGCGGAGGAAAAGAAACTTACGAGGATT-----------------------------------------------------------------------------------------
G_pilosa         TGAACCTGCGGAAGGATCATTGTCATAAACTGCACGGCAGAACGACCCGCGAACACGTTATCAAAAATACTTTGGGAGTGGAAAAGAGTGTGCCC----AGGCAT--CTCAGTTCCTCTCTGACTTGGTTGGGGCGTTAGGTGCCCTCGCCGACTGCCCGCACGGCGTGGGTTGTCGGTGTTGGTCA-ACTAGTTCTCTCGACCTCGTACTAATGATATCAGGCGTGAAATGCGCCAAGGAACTTTAAGAGATAGCTCGTCCAC--TGTA--ACCTTGCAACGCAGGC--AAACAGGGTGAGAACATCTTCAGTTGTAAAAA-TGACTCTCGGCAACGGATATCTCGGCTCTCGCATCGATGAAGAACGTAGCAAAATGCGATACTTGGTGTGAATTGCAGAATCCCGTGAACCATCGAGTCTTTGAACGCAAGTTGCGCCTGAAGCCAATAGGTTGATGGCACGTCTGCCTGGGCGTCACGCATT-GCGTCGCCTCCCAA-GCCCTGATGCAA--TAGCATCA-----TCGGTCGTTGGGTGCGGATATTGGTCTCCCGTGTGC--GCTCCCTTGCACGCGGTTGGCCTAAAATAGAGTCCTCGGCGGCAAACGTCACGACAACTGGTGGTCGGGAATCTTTTGGCCGGATTAGCGTGTCGTGCGCGCCTGTCGCACGGGAGAGACTCACGTG--GCCCTTGAAACGTCGT-ATTTTGCGACCCCAGGTCAGGCGGGACCACCCGCTGAGCTTAAGCATATCAATAAGCGGAGGAAAAGAAACTTACGAGGATTCCCCTAGTAACGGCGAGCGAACCGGGATCT-GCCCAGCTTGAGAATCGGGCGGCATCGTCGTTCGAATTGTAGTCTG------------
G_atropurpurea   TGAACCTGCGGAAGGATCATTGTCATAAACTGCACGGCAGAACGACCCGCGAACACGTTATCAAAAATACTTTGGGAGTGGAAAAGAGTGTGCCC----AGGCAT--CTCAGTTCCTCTCTGACTTGGTTGGGGCGTTAGGTGCCCTCGCCGACTGCCCGCACGGCGTGGGTTGTCGGTGTTGGTCA-ACTAGTTCTCTCGACCTCGTACTAATGATATCAGGCGTGAAATGCGCCAAGGAACTTTAAGAGATAGCTCGTCCAC--TGTA--ACCTTGCAACGCAGGC--AAACAGGGTGAGAACATCTTCAGTTGTAAAAA-TGACTCTCGGCAACGGATATCTCGGCTCTCGCATCGATGAAGAACGTAGCAAAATGCGATACTTGGTGTGAATTGCAGAATCCCGTGAACCATCGAGTCTTTGAACGCAAGTTGCGCCTGAAGCCAATAGGTTGATGGCACGTCTGCCTGGGCGTCACGCATT-GCGTCGCCTCCCAA-GCCCTGATGCAA--TAGCATCA-----TCGGTCGTTGGGTGCGGATATTGGTCTCCCGTGTGC--GCTCCCTTGCACGCGGTTGGCCTAAAATAGAGTCCTCGGCGGCAAACGTCACGACAACTGGTGGTCGGGAATCTTTTGGCCGGATTAGCGTGTCGTGCGCGCCTGTCGCACGGGAGAGACTCACGTG--GCCCTTGAAACGTCGT-ATTTTGCGACCCCAGGTCAGGCGGGACCACCCGCTGAGCTTAAGCATATCAATAAGCGGAGGAAAAGAAACTTACGAGGATTCCCCTAGTAACGGCGAGCGAACCGGGATCT-GCCCAGCTTGAGAATCGGGCGGCATCGTCGTTCGAATTGTAGTCTGGA----------
M_flabellifolius ??????????????????????????????????????????????????????????????????????????????????????????????????????????????????????????????????????????????????????????????????????????????????????????????????????????????????????????????????????????????????????????????????????????????--????????????????????????????????????????????????????????????????????????????????????????????????????????????????????????????????????????????????????????????????????????????????????????????????????????????????????????????????????????????????????????????????????????????????????????????????????????????????????????????????????????????????????????????????????????????????????????????????????????????????????????????????????????????????????????????????????????????????????????????????????????????????????????????????????????????????????????????????????????????????????????????????????????????????????????????????????
G_insignis       TGAACCTGCGGAAGGATCATTGTCATAAACTGCACGGCAGAACGACCCGCGAACACGTTATCAAAAATACTTTGGGAGCGGAAAAGAGTGTGCCC----AGGCAT--CTCAGTTCCTCTCTGACTTGGTTGGGGGGTTAGGTGCCCTCGCCGACTGCCCGCACGGCGTGGGTTGTCGGTGTTGGTCA-ACTAGTTCTCTCGACCTCGTACTAATGATATCAGGCGTGAAATGCGCCAAGGAACTTTAAGAGATAGCTCGTCCAC--TGTA--ACCTTGCAACGCAGGC--AAACAGGGTGAGAACATCTTCAGTTGTAAAAA-TGACTCTCGGCAACGGATATCTCGGCTCTCGCATCGATGAAGAACGTAGCAAAATGCGATACTTGGTGTGAATTGCAGAATCCCGTGAACCATCGAGTCTTTGAACGCAAGTTGCGCCTGAAGCCAATAGGTTGATGGCACGTCTGCCTGGGCGTCACGCATT-GCGTCGCCTCCCAA-GCCCTGATGCAA--TAGCATCA-----TCGGTCGTTGGGTGCGGATATTGGTCTCCCGTGTGC--GCTCCCTTGCACGCGGTTGGCCTAAAATAGAGTCCTCGGCGGCAAACGTCACGACAACTGGTGGTCGGTAATCTTTTGGCCGGATTAGCGTGTCGTGCGCGCCTGTCGCACGGGAGAGACTCACGTGTGGCCCTTGAAACGTCGT-ATTTTGCGACCCCAGGTCAGGCGGGACCACCCGCTGAGCTTAAGCATATCAATAAGCGGAGGAAAAGAAACTTACGAGGATTCCCCTAGTAACGGCGAGCGAACCGGGATCT-GCCCAGCTTGAGAATCGGGCGGCACCGTCGTCCGAATTGTAGTCTGGA----------
G_bracteata      ----------------------TCATAAACTGCACGGCAGAACGACCCGCGAACACGTTATCAAAAATACTTTGGGAGTGGAAAAGAGTGTGCCC----AGGCAT--CTCAGTTCCTCTCTGACTTGGTTGGGGCGTTAGGTGCCCTCGCCGACTGCCCGCACGGCGTGGGTTGTCGGTGTTGGTCA-ACTAGTTCTCTCGACCTCGTACTAATGATATCAGGCGTGAAATGCGCCAAGGAACTTTAAGAGATAGCTCGTCCAC--TGTA--ACCTTGCAACGCAGGC--AAACAGGGCGAGAACATCTTCAGTTGTAA---------------------------------------------------------ATGCGATACTTGGTGTGAATTGCAGAATCCCGTGAACCATCGAGTCTTTGAACGCAAGTTGCGCCTGAAGCCAATAGGTTGATGGCACGTCTGCCTGGGCGTCACGCATT-GCGTCGCCTCCCGA-GCCCTGATGCAA--TAGCATCA-----TCGGTCGTTGGGTGCGGATATTGGTCTCCCGTGTGC--GCTCCCTTGCACGCGGTTGGCCTAAAATAGAGTCCTCGGCGGCAAACGTCACGACAACTGGTGGTCGGGAATCTTTTGGCCGGATTAGCGTGTCGTGCGCGCCTGTCGCACGGGAGAGACTCACGTG--GCCCTTGAAACGTCGT-ATTTTGCGACCCCAGGTCAGGCGGGACCACCCGCTGAGCTTAAGCATATCAATAAGCGGAGGAAAAGAAACTTACGAGGATTCCCCTAGTAACGGCGAGCGAACCGGGATCT-GCCCAGCTTGAGAATCGGGCGGCATCGTCGTTCGAATTGTAGTCTGGAGAAGCGTCA-
	;
End;
