# Supplementary material for: Evolutionary persistence in Gunnera and the contribution of southern plant groups to the tropical Andes biodiversity hotspot
Source: PeerJ. 2018 Mar 16;6:e4388. doi: 10.7717/peerj.4388 (PMC5858603; doi:10.7717/peerj.4388)
Supplement: Supplemental Information 3 [file peerj-06-4388-s008.nex]

#NEXUS 

Begin data;
	Dimensions ntax=29 nchar=837;
	Format datatype=dna gap=-;
	Matrix
G_hamiltonii     -----TATGGGTGCTGGTAAGTTTAGTTATCATGTTGGTTGGTCCAAAATACTGTGAGAGTTGGATTATGTGATTTGTGCGCTTAGATAGTTTTTG--TAGAGATTGCGGATTATGAATTCGGCCAATAATTGGATTTTGGCGATT-ATTTGTCACGTTGGGGAAAGATTATAGAGCCAGAATCATAA-AATCCAGCTTAAAAATTGCAGGATTATATG----ATCATTATATTTTT---GGATTAT--------CAC-AGT-AAAATGAAGCAAAATTTTAATTT--CTGAACAGTGAACATAAGCAATATATT----TGGTTGTTT-TTGTT-ATAGAAAATGTTTAAAGTCTAAAATACCCATGTTGCTAAGAAAGAAAATCATTGGGGCTTCTCAATCGATCATTAAAATTCATATAATCCAAACAATATTCTTGATTATAAAATCCATAGTCTAAAATC----CCGATTTTAGAATGCAGCT---ATATTTTGGATTATCAGAATCCATAATCTTTGCCAAATGCTACCT--------------------------------------------------------------------------TAGCTGAC-GGTGAACCTATAGAA--TGACTTGTATATGGGATAAGTGAATCTAATTGGTGTATTAAAAGTTCCCAGTCTTGTGTTCTTTT--GCTTATGACCCC--ATTTTTGAGCTAAGTGCTAATT-TCTCACTTTTTT-TATTTTTTATT-TTTTATGAAGTCTTGACTTATAGGC-ATGAACTTGGAATAAACTACAACTTTATTCGTC--------------
G_dentata        ----CTATGGGTGCTGGTAAGTTTAGTTATCATGTTGGTTGGTCCAAAATACTGTGAGAGTTGGATTATGTGATTTGTGCGCTTAGATAGTGTTTG--TAGAGATTGCGGATTATGAATTCGGCCTATAATTGGATTTTGGCGATT-ATCTGTCATGTTGGGGAAAGATTATAGAGCCAGAATCATAA-AATCCAGCTTAAAAATTGCAGGATTATATG----ATCATTATATTTTT---GGATTAT--------CAC-AGT-AAAATGAAGCAAAATTTTAATTT--CTGAACAGTGAACATAAGCAATATATT----TGGTTGTTT-TTGTT-ATAGAAAATGTTTAAAGTCTAAAATACCCATGTTGCTAAGAAAGAAAATCATTGGGGCTTCTCAATCGATCATTAAAATTCATATAATCCAAACAATATTCTTGATTATAAAATCCATAGTCTAAAATC----CCGATTTTAGAATGCAGCT---ATATTTTGGATTATCAGAATCCATAATCTTTGCCAAATGCTACCT--------------------------------------------------------------------------TAGCTGAC-GGTGAACCTATAGAA--TGACTTGTATATGGGATAAGTGAATCTAATTGGTGTGTTAAAAGTTCCCAGTCTTGTGTTCTTTT--GCTTATGACCCC-ATTTTTTGAGCTAACTGCTAATT-TCTCACTTTTTT-TATTTTTTATT-TTTTATGAAGTCTTGACTTATAGGC-ATGAACTTGGAATAAACTACAACTTTATTCGTCCAGAC---------
G_arenaria       ----------------GTAAGTTTAGTTATCATGTTGGTTGGTCCAAAATACTGTGAGAGTTGGATTATGTGATTTGTGCGCTTAGATAGTGTTTG--TAGAGATTGCGGATTATGAATTCGGCCTATAATTGGATTTTGGCGATT-ATCTGTCATGTTGGGGAAAGATTATAGAGCCAGAATCATAA-AATCCAGCTTAAAAATTGCAGGATTATATG----ATCATTATATTTTT---GGATTAT--------CAC-AGT-AAAATGAAGCAAAATTTTAATTT--CTGAACAGTGAACATAAGCAATATATT----TGGTTGTTT-TTGTT-ATAGAAAATGTTTAAAGTCTAAAATACCCATGTTGCTAAGAAAGAAAATCATTGGGGCTTCTCAATCGATCATTAAAATTTATATAATCCAAACAATATTCTTTATTATAAAATCCATAGTCTAAAATC----CCGATTTTAGAATGCAGCT---ATATTTTGGATTATCAGAATCCATAATCTTTGCCAAATGCTACCT--------------------------------------------------------------------------TAGCTGAC-GGTGAACCTATAGAA--TGACTTGTATATGGGATAAGTGAATCTAATTGGTGTGTTAAAAGTTCCCAGTCTTGTGTTCTTTT--GCTTATGACCCC-ATTTTTTGAGCTAACTGCTAATT-TCTCACTTTTTT-TATTTTTTATT-TTTTATGAAGTCTTGACTTATAGGC-ATGAACTTGGAATAAACTACAACTTTATTCG----------------
G_manicata       -----TATGGGTGCTGGTAAGTTTAGTTATCATGTTGGTTGGTCCAAAATCCCGTGAGAGT-GGATTATGTGATTGGTGCGCTTAGGTAGTGTTTR-GCAGA-ATTGC-----ATGAATTCTGCCAATAATTGGATTTTGGTGATT-ATCTGTCACGTTTGGGAAAGATTATGGAGCCAAAATTATA--CATCCAGCTTCAAAATATTAGGATTATATG--TGATCCTTATATTTTT---GGATTATATGGATTGTCTCAGT-AAAATGAAGCAAAATTTTAATTTATCTGAACAGTAAACATAAGCAATATATTGCTAAGGATGTTT-TTGTTTATAGAAAATGTTAAATGGCTAAAATACCCATGTTGCTAAGAAAGAAAATCCTTGGGGATTCACAATTGGTCATTGAAATTCATACAATCCAAACAATATTCTTGATTACAAAATCCATATTTTAAAATC----CCGATTTTAGAATGCAGCG---ATATTTTGGATTATCAGAATCCATAATTTTTGCCAAGTGATACCT--------------------------------------------------------------------------TAGCTGACCAGTGAACCTATAGACACTGACTTGTATTTGGGATAAKGTAGTCTAATGGGTGCGTTAAAAGCTACCAGTCTTGTGTTCTTTT--GCTTATGATCCC-ATTTTTTGAACTAATTGCTAATT-TCTCTCTTTTTT--TCTATTTTAT-TTTTGTTAAGTCTTGACTTATAGGC-ATGAACTWGGAATGAACTACAACTTTATTTGTC--------------
G_chilensis      -----TATGGGTGCTGGTAAGTTTAGTTATCATGTTGGTTGGTCCAAAATCCCGTGAGAGT-GGATTATGTGATTGGTGCGCTTAGGTAGTGTTTG-GCAGA-ATTGC-----ATGAATTCTGCCAATAATTGGATTTTGGTGATT-ATCTGTCACGTTTGGGAAAGATTATGGAGCCAAAATTATA--CATCCAGCTTCAAAATATTAGGATTATA----TGATCCTTATATTTTT---GGATTATATGGATTGTCTCAGT-AAAATGAAGCAAAATTTTAATTTATCTGAACAGTAAACATAAGCAATATATTGCTAAGGATGTTT-TTGTTTATAGAAAATGTTAAATGGCTAAAATACCCATGTTGCTAAGAAAGAAAATCCTTGGGGATTCACAATTGGTCATTGAAATTCATACAATCCAAACAATATTCTTGATTACAAAATCCATATTTTAAAATC----CCGATTTTAGAATGCAGCG---ATATTTTGGATTATCAGAATCCATAATTTTTGCCAAGTGATACCT--------------------------------------------------------------------------TAGCTGACCAGTGAACCTATAGACACTGACTTGTATTTGGGATAAGGTAGTCTAATGGGTGCGTTAAAAGCTACCAGTCKTGTGTTCTTTT--GCTTATGACCCC-ATTTTTTGAACTAATTGCTAATT-TCTCTCTTTTTT--TCTATTTTAT-TTTTGTTAAGTCTTGACTTATAGGC-ATGAACTTGGAATGAACTACAACTTTAT-------------------
G_monoica        ---GCTATGGGTGCTGGTAAGTTTAGTTATCATGTTGGTTGGTCCAAAWTACTGTGAGAGTTGGATTATGTGATTTGTGCGCTTAGATAGTGTTTG--TAGAGATTGCGGATTATGAATTCGTCCAATAATTGGATTTTGGCGATT-ATCTGTCACGTTGGGGAAAGATTATAGAGCCAGAATCATAA-AATCCAGCTTAAAAATTGCAGGATTATATG----ATCATTATATTTTT---GGATTAT--------CAC-AGT-AAAATGAAGCAAAATTTTAATTT--CTGAACAGTGAACATAAGCAATATATT----TGGTTGTTT-TTGTT-ATAGAAAATGTTTAAAGTCTAAAATACCCATGTTGCTAAGAAAGAAAATCATTGGGGCTTCTCAATCGATCATTAAAATTCATATAATCCAAACAATATTCTTGATTATAAAATCCATAGTCTAAAATC----CCGATTTTAGAATGCAGCT---ATATTTTGGATTATCAGAATCCATAATCTTTGCCAAATGCTACCT--------------------------------------------------------------------------TAGCTGAY-GGTGAACCTATAGAA--TGACTTGTATATGGGATAAGTGAATCTAATTGGTGTGTTAAAAGTTCCCAGTCTTGTGTTCTTTT--GCTTATGACCCC-ATTTTTTGAGCTAACTGCTAATT-TCTCACTTTTTTAT-TTTTTTATT-TTTTATGAAGTCTTGACTTATAGGC-ATGAACTTGGAATAAACTACAACTTTATTCGTCCAGACTTGATT---
G_herteri        -----------------------------------------------TATCTCTTTTTATTTATTTTCTTTTAA-AATGACCGTAAATTGT-------CAGA--ATGTGGAATATGAGTTCTACCAATAATCGGATTT-GGTGATG-ATCTGTCACATTTGGGAAAGACTATGGAGCAAAAATTGTTCTAGTCCAG-TTCAGAATATCAGAGGCATGT-----AATCTTATTTTTTTGGGGGATTATTTGGATTATCACTAT-AAAATCAAGCAAGATTTT------CTTAACGGGTGAATACAGGTGATAAATGTTCATGGATCCTCCTTTTTTATAGGAAATGTTGAAGGCCAACTGCACC-ATGTTGCTAAGAAGGAAAATTATTGGGTTTGCGAAATTGATAATGAAAATCTATTTAATACTAAGAA---ACCAGACTTCGGAATTCATCTTATAAAATCGAAATTGATTTGAAAATCCATCTTCTAAAGTCCAGACT-TCAGAATCCATAATTCTTTCAAAATGTGACCT--------------------------------------------------------------------------TAGCTGAGTGGTGAACCTATAGAT--TGACTTGTATTTCTCATGGGT--GTAAAAT-------TCAAAAGCTTCTAGTCTTGCATTCTCTC----TCATGCCCCGGAGTTTAACTGCTACTCTCTCTCTCTCTCTCTCTCTCTCTCTCTCTCTCGTTTTATGTAGTCTTGACTTATAGGC-ATGAACTTGGGA-----------------------------------
G_cordifolia     -----TATGGGTGCTGGTAAGTTTAGTTATCATGTTGGTTGGTCCAAAATACTGTGAGAGTTGGATTATGTGATTTGTGCGCTTAGATAGTGTTTG--TAGAGATTGCGGATTATGAATTCGGCCAATAATTGGATTTTGGCGATT-ATCTGTCACGTTGGGGAAAGATTATAGAGCCAGAATCATAA-AATCCAGCTTAAAAATTGCAGGATTATATG----ATCATTATATTTTT---GGATTAT--------CAC-AGT-AAAATGAAGCAAAATTTTAATTT--CTGAACAGTGAACATAAGCAATATATT----TGGTTGTTT-TTGTT-ATAGAAAATGTTTAAAGTCTAAAATACCCATGTTGCTAAGAAAGAAAATCATTGGGGCTTCTCAATCGATCATTAAAATTCATATAATCCAAACAATATTCTTGATTATAAAATCCATAGTCTAAAATC----CCGATTTTAGAATGCAGCT---ATATTTTGGATTATCAGAATCCATAATCTTTGCCAAATGCTACCT--------------------------------------------------------------------------TAGCTGAC-GGTGAACCTATAGAA--TGACTTGTATATGGGATAAGTGAATCTAATTGGTGTGTTAAAAGTTCCCAGTCTTGTGTTCTTTT--GCTTATGACCCC-ATTTTTTGAGCTAACTGCTAATT-TCTCACTTTTTTTTATTTTTTATT-TTTTATGAAGTCTTGACTTATAGGC-ATGAACTTGGAATAAACTACAACTTTATTCGTCCAGAC---------
G_brephogea      -----------TGCTGGTAAGTTTAGTTATCATGTTGGTTGGTCCAAA-TCCCGTGAGAGT-GGATTATGTGATTGGTGCGCTTAGGTAGTGTTTA-GCAGA-ATTGC-----ATGAATTCTGCCAATAATTGGATTTTGGTGATT-ATCTGTCACGTTTGGGAAAGATTATGGAGCCAAAATTATA--CATCCAGCTTCAAAATATTAGGATTATACG----ATCCTTATATTTTT---GGATTATATGGATTGTCTCAGTTAAAAT-AAGCAAAATTTTAATTTATCTGAACAGTAAACATAAGCAATATATTGCTAAGGATGTTT-TTGTTTATAGAAAATGTTAAATGGCTAAAATACCCATGTTGCTAAGAAAGAAAATCCTTGGGGATTCACAATTGGTCATTGAAATTCATACAATCCAAACAATATTCTTGATTACAAAATCCATATTTTAAAATC----CCGATTTTAGAATGCAGCG---ATATTTTGGATTATCAGAATCCATAATTTTTGCCAAGTGATACCT--------------------------------------------------------------------------TAGCTGACCAGTGAACCTATAGAC--TGACTTGTATTTGGGATAAGGTAGTCTAATGGGTGCGTTAAAAGCTACCAGTCTTGTGTTCTTTT--GCTTATGACCCC-ATTTTTTGAACTAATTGCTAATT-TCTCTCTTTTTT--TCTATTTTAT-TTTTGTTAAGTCTTGACTTATAGGC-ATGAACTTGGAATGAACTACAACTTTATTTGTCCAGACT--------
G_boliviana      --AGCTATGGGTGCTGGTAAGTTTAGTTATCATGTTGGTTGGTCCAAAATCCCGTGAGAGT-GGATTATGTGATTGGTGCGCTTAGGTAGTGTTTA-GCAGA-ATTGC-----ATGAATTCTGCCAATAATTGGATTTTGGTGATT-ATCTGTCACGTTTGGGAAAGATTATGGAGCCAAAATTATA--CATCCAGCTTCAAAATATTAGGATTATATG----ATCCTTATATTTTT---GGATTATATGGATTGTCTCAGT-AAAATGAAGCAAAATTTTAATTTATCTGAACAGTAAACATAAGCAAAATATTGCTAAGGATGTTT-TTGTTTATAGAAAATGTTAAATGGCTAAAATACCCATGTTGCTAAGAAAGAAAATCCTTGGGGATTCACAATTGGTCATTGAAATTCATACAATCCAAACAATATTCTTGATTACAAAATCCATATTTTAAAATC----CCGATTTTAGAATGCAGCG---ATATTTTGGATTATCAGAATCCATAATTTTTGCCAAGTGATACCT--------------------------------------------------------------------------TAGCTGACCAGTGAACCTATAGAC--TGACTTGTATTTGGGATAAGGTAGTCTAATGGGTGCGTTAAAAGCTACCAGTCTTGTGTTCTTTT--GCTTATGACCCC-ATTTTTTGAACTAATTGCTAATT-TCTCTCTTTTTT--TCTATTTTAT-TTTTGTTAAGTCTTGACTTATAGGC-ATGAACTTGGAATGAACTACAACTTTATTTGTCCAG-----------
G_densiflora     CAAGCTATGGGTGCTGGTAAGTTTAGTTATCATGTTGGTTGGTCCAAAATACTGTGAGAGTTGGATTATGTGATTTGTGCGCTTAGATAGTGTTTG--TAGAGATTGCGGATTATGAATTCGGCCWATAATTGGATTTTGGCGATT-ATCTGTCAYGTTGGGGAAAGATTATAGAGCCAGAATCATAA-AATCCAGCTTAAAAATTGCAGGATTATATG----ATCATTATATTTTT---GGATTAT--------CAC-AGT-AAAATGAAGCAAAATTTTAATTT--CTGAACAGTGAACATAAGCAATATATT----TGGTTGTTT-TTGTT-ATAGAAAATGTTTAAAGTCTAAAATACCCATGTTGCTAAGAAAGAAAATCATTGGGGCTTCTCAATCGATCATTAAAATTCATATAATCCAAACAATATTCTTKATTATAAAATCCATAGTCTRAAATC----CCGATTTTAGAATGCAGCT---ATATTTTGGATTATCAGAATCCATAATCTTTGCCAAATGCTACCT--------------------------------------------------------------------------TAGCTGAC-GGTGAACCTATAGAA--TGACTTGTATATGGGATAAGTGAATCTAATTGGTGTGTTAAAAGTTCCCAGTCTTGTGTTCTTTT--GCTTATGACCCC-ATTTTTTGAGCTAACTGCTAATT-TCTCACTTTTTT-TATTTTTTATT-TTTTATGAAGTYTTGACTTATAGGC-ATGAACTTGGAATAAACTACAACTTTATTCGTCCAG-----------
G_magellanica    -----TATGGGTGCTGGTAAGTTTAGTTATCATGTTGGTTGGTCCAAAATCCCGTGAGAGT-GGATTATGTGATTGGTGCGCTTAGGTAGTGTTTG-GCAGA-ATTGC-----ATGAATTCTGCCAATAATTGGATTTTGGTGATT-ATCTGTCACGTTTGGGAAAGATTATGGAGCCAGAATTATA--CATCCAGCTTCAAAATATTAGGATTATATG----ATCCTTATATTTTT---GGATTATATGGATTGTCTCAGT-AAAATGAAGCAAAATTTTAATTTATCTGAACAGTAAACATAAGCAATATATTGCTAAGGATGTTT-TTGTTTATAGAAAATGTTAAATGGCTAAAATACCCATGTTGCTAAGAAAGAAAATCCTTGGGGCTTCACAATCGGTCATTGAAATTCATACAATCCAAACAATATTCTTGATTACAAAATCCATATTTAAAAATC----CCGATTTTAGAATGCAGCG---ATATTTTGGATTATCAGAATCCATAATTTTTGCCAAGTGATACCT--------------------------------------------------------------------------TAGCTGACCAGTGAACCTATAGAC--TGACTTGTATTTGGGATAAGGCAGTTTAATGGGTGCGTTAAAAGCTACCAGTCTTGTGTTCTTTT--GCTTATGACCCC-ATTTTTTGAACTAATTGCTAATT-TCTCTCTTTTTT--TCTATTTTAT-TTTTGTTAAGTCTTGACTTATAGGC-ATGAACTCGGAATGAACTACAACTTTATTCGTCCAGACTTGATTG--
G_petaloidea     -----TATGGGTGCTGGTAAGTTTAGTTATCATGTTGGTTGGTCCAAAATCCCGTGAGAGT-GGATTATGTGATTGGTGCGCTTAGGTAGTGTTTG-GCAGA-ATTGC-----ATGAATTCTGTCAATAATTGGATTTTGGTGATT-ATCTGTCACGTTTGGGAAAGATTATGGAGCCAAAATTATA--CATCCAGCTTCAAAATATTAGGATTATACGTATGATCCTTATATTTTT---GGATTATATGGATTGTCTCAGT-AAAATGAAGCAAAATTTTAATTTATCTGAACAGTAAACATAAGCAATATATTGCTAAGGATGTTT-TTGTTTATAGAAAATGTTAAATGGCTAAAATACCCATGTTGCTAAGAAAGAAAATCCTTGGGGATTCACAATTGGTCATTGAAATTCATACAATCCAAACAATATTCTTGATTACAAAATCCATATTTTAAAATC----CCGATTTTAGAATGCAGCG---ATATTTTGGATTATCAGAATCCATAATTTTTGCCAAGTGATACCT--------------------------------------------------------------------------TAGCTGACCAGTGAACCTATAGAC--TGACTTGTATTTGGGATAAGGTAGTCTAATGGGTGCGTTAAAAGCTACCAGTCTTGTGTTCTTTT--GCTTATGACCCC-ATTTTTGGAACTAATTGCTAATT-TCTCTCTTTTTT--TCTATTTTAT-TTTTGTTAAGTCTTGACTTATAGGC-ATGAACTTGGAATGAACTACAACTTTATTTGTCCAGACTGTTGTGG-
G_macrophylla_J  -----TATGGGTGCTGGTAAGTTTAGTTATCATGTTGGTTGGTCCAAAATACTGTGAGAGTTGGATTATGTGATTGGTGCACTTAGATAGTGTTTG--TAGAGATTGCGGATTATGAATTCGGCCAATAATTGGATTTTGGCGATT-ATCTGTCACGTTGGGGAAAGATTATAGAGCCAGAATCATAA-AATCCAGCTTAAAAATTGCAGGATTATATG----ATCATTATATTTTT---GGATTAT--------CAC-AGT-AAAATGAAGCAAAATTTTAATTT--CTGAACAGTGAACATAAGCAATATATT----TGGTTGTTT-TTGTT-ATAGAAAATGTTTAATGTCTAAAATACCCATGTTGCTAAGAAAGAAAATCATTGGGGCTTCTCAATCGATCATTAAAATTCATATAATCCAAACAATATTCTTGATTATAAAATCCATAGTCTAAAATC----CCGATTTTAGAATGCAGCT---ATATTTTGGATTATCAGAATCCATAATCTTTGCGAAATGCTACCT--------------------------------------------------------------------------TAGCTGAC-GATGAACCTATAGAA--TGACTTGTATTTGGGATAAGTCAATCTAATTGGTGTGTTAAAAGTTCCCAGTCTTGTGTTCTTTT--GCTTATGACCCC-ATTTTTTGAGCTAACTGCTAATT-TCTCACTTTTTT-TATTTTTTATT-TTTTATGAAGTCTTGACTTATAGGC-ATGAACTTGGAATGAACTACAACTTTATTCGGCCA------------
G_macrophylla_S  CAAGCTATGGGTGCTGGTAAGTTTAGTTATCATGTTGGTTGGTCCAAAATACTGTGAGAGTTGGATTATGTGATTGGTGCACTTAGATAGTGTTTG--TAGAGATTGCGGATTATGAATTCGGCCAATAATTGGATTTTGGCGATT-ATCTGTCACGTTGGGGAAAGATTATAGAGCCAGAATCATAA-AATCCAGCTTAAAAATTGCAGGATTATATG----ATCATTATATTTTT---GGATTAT--------CAC-AGT-AAAATGAAGCAAAATTTTAATTT--CTGAACAGTGAACATAAGCAATATATT----TGGTTGTTT-TTGTT-ATAGAAAATGTTTAATGTCTAAAATACCCATGTTGCTAAGAAAGAAAATCATTGGGGCTTCTCAATCGATCATTAAAATTCATATAATCCAAACAATATTCTTGATTATAAAATCCATAGTCTAAAATC----CCGATTTTAGAATGCAGCT---ATATTTTGGATTATCAGAATCCATAATCTTTGCGAAATGCTACCT--------------------------------------------------------------------------TAGCTGAC-GATGAACCTATAGAA--TGACTTGTATTTGGGATAAGTCAATCTAATTGGTGTGTTAAAAGTTCCCAGTCTTGTGTTCTTTT--GCTTATGAMCCC-ATTTTTTGAGCTAACTGCTAATT-TCTCACTTTTTT-TATTTTTTATT-TTTTATGAAGTCTTGACTTATAGGC-ATGAACTTGGAATGAACTACAACTTTATTCGGCCAGACTTGATTG--
G_perpensa       -----TATGGGTGCTGGTAAGTTTAGTTATCATGTTGGTTGGTCCAAAATCCCGTGAGAGT-GGATTATGTGATTGGTGTTCTTAGGTAGTGTTTTTGCAGAGATTGTGGATTATGAGTTCTGCCAATAATTGGATTTTGGTGATTTATCTCTCAAGTTTGGGAAAGATTA-GGAGCCAGAACTATAATTTTCCAGCTTAAAAATATTAGGATTATACG----ATGCTTATATTTTT---GGATTATATGGATCGTCTCAGT-AAAATGAAGCAAAATTTTAATTTATCTGAATAGGAAACATAAGCAATAAATTGCTAAGAATGTTT-T------TAGAAAATGTGAAATGTTTAAAAAACAAATGTCGCTGAGAAAGAAACTGCTTGGGGCTTTACAATCAGTCATTGAAATCCATACAGTCCAAATAATATTCTTGATTGCAAAATCCATTTTTTAAAATC----CCGATTTTAGAA-----------------------------TCCATCAAGTTTGCTAAATGATACAT----------------------------------------------------------------------ACCTTAGCTTACCATTGGACCTATAAAC--TGACTAGTATTTGGGATAAGGCAGTCTAATGGGTGTGTTAAA-GCTCACAATCTTGTGCTCTTTT--GCCTMTGACCCT-GTTTTT-GGACTAATTGCTAATT-TATCT-TTTTTT--CCTATTTGGT-TC------AGTCTTGACTTATAGGC-ATGAACTGGGAATGAACTACAACTTTATTCGTCCAGACTTGATTG--
G_kauaiensis     CAAGCTATGGGTGCTGGTAAGTTTAGTTATCATGTTGGTTGGTCCAAAATCCCGTGAGAGT-GGATTATGTGATTGGTGCGCTTAGGTAGTGTTTG-GCAGA-ATTGC-----ATGAATTCTGTCAATAATTGGATTTTGGTGATT-ATCTGTCACGTTTGGGAAAGATTATGGAGCCAAAATTATA--CATCCAGCTTCAAAATATTAGGATTATAYGTATGATCCTTATATTTTT---GGATTATATGGATTGTCTCAGT-AAAATGAAGCAAAATTTTAATTTATCTGAACAGTAAACATAAGCAATATATTGCTAAGGATGTTT-TTGTTTATAGAAAATGTTAAWTGGCTAAAATACCCATGTTGCTAAGAAAGAAAATCCTTGGGGATTCACAATTGGTCATTGAAATTCATACAATCCAAACAATATTCTTGATTACAAAATCCATATTTTAAAATC----CCGATTTTAGAATGCAGCG---ATATTTTGGATTATCAGAATCCATAATTTTTGCCAAGTGATACCT--------------------------------------------------------------------------TAGCTGACCAGTGAACCTATAGAC--TGACTTGTATTTGGGATAAGGTAGTCTAATGGGTGCGTTAAAAGCTACCAGTYTTGTGTTCTTTT--GCTTATGACCCC-ATTTTTGGAACTAATTGCTAATT-TCTCTCTTTTTT--TCTATTTTAT-TTTTGTTAAGTCTTGACTTATAGGC-ATGAACTTGGAATGAACTACAACTTTATTTGTCC-------------
G_talamancana    CAAGCTATGGGTGCTGGTAAGTTTAGTTATCATGTTGGTTGGTCCAAA-TCCCGTGAGAGT-GGATTATGTGATTGGTGCGCTTAGGTAGTGTTTA-GCAGA-ATTGC-----ATGAATTCTGCCAATAATTGGATTTTGGTGATT-ATCTGTCACGTTTGGGAAAGATTATGGAGCCAAAATTATA--CATCCAGCTTCAAAATATTAGGATTATACG----ATCCTTATATTTTT---GGATTATATGGATTGTCTCAGTTAAAATGAAGCAAAATTTTAATTTATCTGAACAGTAAACATAAGCAATATATTGCTAAGGATGTTT-TTGTTTATAGAAAATGTTAAATGGCTAAAATACCCATGTTGCTAAGAAAGAAAATCCTTGGGGATTCACAATTGGTCATTGAAATTCATACAATCCAAACAATATTCTTGATTACAAAATCCATATTTTAAAATC----CCGATTTTAGAATGCAGCG---ATATTTTGGATTATCAGAATCCATAATTTTTGCCAAGTGATACCT--------------------------------------------------------------------------TAGCTGACCAGTGAACCTATAGAC--TGACTTGTATTTGGGATAAGGTAGTCTAATGGGTGCGTTAAAAGCTACCAGTCTTGTGTTCTTTT--GCTTATGACCCC-ATTTTTTGAACTAATTGCTAATT-TCTCTCTTTTTT--TCTATTTTAT-TTTTGTTAAGTCTTGACTTATAGGC-ATGAACTTGGAATGAACTACAACTTTATTTGTCCAGACTTGATTGT-
G_masafuerae     ?????????????????????????????????????????????????????????????????????????????????????????????????????????????????????????????????????????????????????????????????????????????????????????????????????????????????????????????????????????????????????????????????????????????????????????????????????????????????????????????????????????????????????????????????????????????????????????????????????????????????????????????????????????????????????????????????????????????????????????????????????????????????????????????????????????????????????????????????????????????????????????????????????????????????????????????????????????????????????????????????????????????????????????????????????????????????????????????????????????????????????????????????????????????????????????????????????????????????????????????????????????????????????????????????????
G_peltata        -----TATGGGTGCTGGTAAGTTTAGTTATCATGTTGGTTGGTCCAAAATCCCGTGAGAGT-GGATTATGTGATTGGTGCGCTTAGGTAGTGTTTA-GCAGA-ATTGC-----ATGAATTCTGCCAATAATTGGATTTTGGTGATT-ATCTGTCACGTTTGGGAAAGATTATGGAGCCAAAATTATA--CATCCAGCTTCAAAATATTAGGATTATATG----ATCCTTATATTTTT---GGATTATATGGATTGTCTCAGT-AAAATGAAGCAAAATTTTAATTTATCTGAACAGTAAACATAAGCAATATATTGCTAAGGATGTTT-TTGTTTATAGAAAATGTTAAATGGCTAAAATACCCATGTTGCTAAGAAAGAAAATCCTTGGGGATTCACAATTGGTCATTGAAATTCATACAATCCAAACAATATTCTTGATTACAAAATCCATATTTTAAAATC----CCGATTTTAGAATGCAGCG---ATATTTTGGATTATCAGAATCCATAATTTTTGCCAAGTGATACCT--------------------------------------------------------------------------TAGCTGACCAGTGAACCTATAGAC--TGACTTGTATTTGGGATAAGGTAGTCTAATGGGTGCGTTAAAAGCTACCAGTCTTGTGTTCTTTT--GCTTATGACCCC-ATTTTTTGAACTAATTGCTAATT-TCTCTCTTTTTT--TCTATTTTAT-TTTTGTTAAGTCTTGACTTATAGGC-ATGAACTTGGAATGAACTACAACTTTATTTGTCC-------------
G_lobata         ?????????????????????????????????????????????????????????????????????????????????????????????????????????????????????????????????????????????????????????????????????????????????????????????????????????????????????????????????????????????????????????????????????????????????????????????????????????????????????????????????????????????????????????????????????????????????????????????????????????????????????????????????????????????????????????????????????????????????????????????????????????????????????????????????????????????????????????????????????????????????????????????????????????????????????????????????????????????????????????????????????????????????????????????????????????????????????????????????????????????????????????????????????????????????????????????????????????????????????????????????????????????????????????????????????
G_mexicana       CAAGCTATGGGTGCTGGTAAGTTTAGTTATCATGTTGGTTGGTCCAAAATCCCGTGAGAGT-GGATTATGTGATTGGTGCGCTTAGGTAGTGTTTG-GCAGA-ATTGC-----ATGAATTCTGCCAATAATTGGATTTTGGTGATT-ATCTGTCACGTTTGGGAAAGATTATGGAGCCAGAATTATA--CATCCAGCTTCAAAATATTAGGATTATATG----ATCCTTATATTTTT---GGATTATATGGATTGTCTCAGT-AAAATGAAGCAAAATTTTAATTTATCTGAACAGTAAACATAAGCAATATATTGCTAAGGATGTTT-TTGTTTATAGAAAATGTTAAATGGCTAAAATACCCATGTTGCTAAGAAAGAAAATCCTTGGGGATTCACAATCGGTCATTGAAATTCATACAATCCAAACAATATTCTTGATTACAAAATCCATATTTTAAAATC----CCGATTTTAGAATGCAGCG---ATATTTTGGATTATCAGAATCCATAATTTTTGCCAAGTGATACCTGAACTGACCAGTGAACCTATAGACTGACTTGTATTTGGGATAAGGTAGTCTAATGGGTGCATTAAAAGATACCTTAGCTGACCAGTGAACCTATAGAC--TGACTTGTATTTGGGATAAGGTAGTCTAATGGGTGCATTAAAAGCTACCAGTCTTGTGTTCTTTTTTGCTTATGACCCC-ATTTTTTGAACTAATTGCTAATT-TCTCTCTTTTTT--TCTATTTTAT-TTTTGTTAAGTCTTGACTTATAGGC-ATGAACTTGGAATGACCTACAACTTTATTTGTCCAGACTTGATTGTG
G_prorepens      ------------GCTGGTAAGTTTAGTTATCATGTTGGTTGGTCCAAAATACTGTGAGAGTTGGATTATGTGATTTGTGCGCTTAGATAGTGTTTG--TAGAGATTGCGGATTATGAATTCGGCCAATAATTGGATTTTGGCGATT-ATCTGTCACGTTGGGGAAAGATTATAGAGCCAGAATCATAA-AATCCAGCTTAAAAATTGCAGGATTATATG----ATCATTATATTTTT---GGATTAT--------CAC-AGT-AAAATGAAGCAAAATTTTAATTT--CTGAACAGTGAACATAAGCAATATATT----TGGTTGTTT-TTGTT-ATAGAAAATTTTTAAAGTCTAAAATACCCATGTTGCTAAGAAAGAAAATCATTGGGGCTTCTCAATCGATCATTAAAATTCATATAATCCAAACAATATTCTTGATTATAAAATCCATAGTCTAAAATC----CCGATTTTAGAATGCAGCT---ATATTTTGGATTATCAGAATCCATAATCTTTGCCAAATGCTACCT--------------------------------------------------------------------------TAGCTGAC-GGTGAACCTATAGAA--TGACTTGTATATGGGATAAGTGAATCTAATTGGTGTGTTAAAAGTTCCCAGTCTTGTGTTCTTTT--GCTTATGACCCCCATTTTTTGAGCTAACTGCTAATT-TCTCACTTTTTTTTATTTTTTATT-TTTTATGAAGTCTTGACTTATAGGCWATGAACTTGGAATAAACTACAACTTTATTCGTC--------------
G_morae          CAAGCTATGGGTGCTGGTAAGTTTAGTTATCACGTTGGTTGGTCCAAA-TCCCGTGAGAGT-GGATTATGTGATTGGTGCGCTTAGGTAGTGTTTA-GCAGA-ATTGC-----ATGAATTCTGCCAATAATTGGATTTTGCTGATT-ATCTGTCACGTTTGGGAAAGATTATGGAGCCAAAATTATA--CATCCAGCTTCAAAATATTAGGATTATACG----ATCCTTATATTTTT---GGATTATATGGATTGTCTCAGTTAAAATGAAGCAAAATTTTAATTTCTCTGAACAGTAAACATAAGCAATATATTGCTAAGGATGTTT-TTGTTTATAGAAAATGTTAAATGGCTAAAATACCCATGTTGCTAAGAAAGAAAATCCTTGGGGATTCACAATTGGTCATTGAAATTCATACAATCCAAACAATATTCTTGATTACAAAATCCATATTTTAAAATC----CCGATTTTAGAATGCAGCG---ATATTTTGGATTATCAGAATCCATAATTTTTGCCAAGTGATACCT--------------------------------------------------------------------------TAGCTGACCAGTGAACCTATAGAC--TGACTTGTATTTGGGATAAGGTAGTCTAATGGGTGCGTTAAAAGCTACCAGTCTTGTGTTCTTTT--GCTTATGACCCC-ATTTTTTGAACTAATTGCTAATT-TCTCTCTTTTTT--TCTATTTTAT-TTTTGTTAAGTCTTGACTTATAGGC-ATGAACTTGGAATGAACTACAACTTTATTTGTCCAGACTTGA-----
G_pilosa         CAAGCTATGGGTGCTGGTAAGTTTAGTTATCATGTTGGTTGGTCCAAA-TCCCGTGAGAGT-GGATTATGTGATTGGTGCGCTTAGGTAGTGTTTA-GCAGA-ATTGC-----ATGAATTCTGCCAATAATTGGATTTTGGTGATT-ATCTGTCACGTTTGGGAAAGATTATGGAGCCAAAATTATA--CATCCAGCTTCAAAATRTTAGGATTATACG----ATGCKTATATTTTT---GGATTATATGGATTGTCTCAGTTAAAATGAAGCAAAATTTTAATTTATCTGAACAGTAAACATAAGCAATATATTGCTAAGGATGTTK-TTGTTTATAGAAAATGTTAAATGGCTAAAATACCCATGTTGCTAAGAAAGAAAATCCTTGGGGATTCACAATTGGTCATTGAAATTCATACAATCCAAACAATATTCTTGATTACAAAATCCATATTKTAAAATC----CCGATTTTAGAATGCAGCG---ATATTTTGGATTATCAGAATCCATAATTTTTGCCAAGTGATACCT--------------------------------------------------------------------------TAGCTGACCAGTGAACCTATAGAC--TGACTTGTATTTGGGATAAGGTAGTCTAATGGGTGCGTTAAAAGCTACCAGTCTTGTGTTCTTTT--GCTTATGACCCC-ATTTTTT-------------------------------------------------------------------------------------------------------------------
G_atropurpurea   -----TATGGGTGCTGGTAAGTTTAGTTATCATGTTGGTTGGTCCAAAATCCCGTGAGAGT-GGATTATGTGATTGGTGCGCTTAGGTAGTGTTTA-GCAGA-ATTGC-----ATGAATTCTGCCAATAATTGGATTTTGGTGATT-ATCTGTCACGTTTGGGAAAGATTATGGAGCCAAAATTATA--CATCCAGCTTCAAAATATTAGGATTATATG----ATCCTTATATTTTT---GGATTATATGGATTGTCTCAGT-AAAATGAAGCAAAATTTTAATTTATCTGAACAGTAAACATAAGCAATATATTGCTAAGGATGTTT-TTGTTTATAGAAAATGTTAAATGGCTAAAATACCCATGTTGCTAAGAAAGAAAATCCTTGGGGATTCACAATTGGTCTTTGAAATTCATACAATCCAAACAATATTCTTGATTACAAAATCCATATTTTAAAATC----CCGATTTTAGAATGCAGCG---ATATTTTGGATTATCAGAATCCATAATTTTTGCCAAGTGATACCT--------------------------------------------------------------------------TAGCTGACCAGTGAACCTGTAGAT--TGACTTGTATTTGGGATAAGGTAGTCTAATGGGTGCGTTAAAAGCTACCAGTCTTGTGTTCTTTT--GCTTATGACCCC-ATTTTTTGAACTAATTGCTAATT-TCTCTCTTTTTT--TCTATTTTAT-TTTTGTTAAGTCTTGACTTATAGGC-ATGAACTTGGAATGAACTACAACTTTATTTGTCCAG-----------
M_flabellifolius ?????????????????????????????????????????????????????????????????????????????????????????????????????????????????????????????????????????????????????????????????????????????????????????????????????????????????????????????????????????????????????????????????????????????????????????????????????????????????????????????????????????????????????????????????????????????????????????????????????????????????????????????????????????????????????????????????????????????????????????????????????????????????????????????????????????????????????????????????????????????????????????????????????????????????????????????????????????????????????????????????????????????????????????????????????????????????????????????????????????????????????????????????????????????????????????????????????????????????????????????????????????????????????????????????????
G_insignis       CAAGCTATGGGTGCTGGTAAGTTTNGTTATCATGTTGGTTGGTCCAAA-TCCCGTGAGAGT-GGATTATGTGATTGGTGCGCTTAGGTAGTGTTTA-GCAGA-ATTGC-----ATGAATTCTGCCAATAATTGGATTTTGGTGATT-ATCTGTCACGTTTGGGAAAGATTATGGAGCCAAAATTATA--CATCCAGCTTCAAAATATTAGGATTATACG----ATCCTTATA--------GGATTATATGGATTGTCTCAGTTAAAATGAAGCAAAATTTTAATTTATCTGAACAGTAAACATAAGCAATATATTGCTAAGGATGTTT-TTGTTTATAGAAAATGTTAAATGGCTAAAATATCCATGTTGCTAAGAAAGAAAATCCTTGGGGATTCACAATTGGTCATTGAAATTCATACAATCCAAACAATATTCTTGATTACAAAATCCATATTTTAAAATC----CCGATTTTAGAATGCAGCG---ATATTTTGGATTATCAGAATCCATAATTTTTGCCAAGTGATACCT--------------------------------------------------------------------------TAGCTGACCAGTGAACCTATAGAC--TGACTTGTATTTGGGATAAGGTAGTCTAATGGGTGCGTTAAAAGCTACCAGTCTTGTGTTCTTTT--GCTTATGACCCC-ATTTTTTGAACTAATTGCTAATT-TCTCTCTTTTTT--TCTATTTTAT-TTTTGTTAAGTCTTGACTTATAGGC-ATGAACTTGGAATGAACTACAACTTTATTTGTCCAGACTTGATTG--
G_bracteata      ?????????????????????????????????????????????????????????????????????????????????????????????????????????????????????????????????????????????????????????????????????????????????????????????????????????????????????????????????????????????????????????????????????????????????????????????????????????????????????????????????????????????????????????????????????????????????????????????????????????????????????????????????????????????????????????????????????????????????????????????????????????????????????????????????????????????????????????????????????????????????????????????????????????????????????????????????????????????????????????????????????????????????????????????????????????????????????????????????????????????????????????????????????????????????????????????????????????????????????????????????????????????????????????????????????
	;
End;
