# Supplementary material for: Evolutionary persistence in Gunnera and the contribution of southern plant groups to the tropical Andes biodiversity hotspot
Source: PeerJ. 2018 Mar 16;6:e4388. doi: 10.7717/peerj.4388 (PMC5858603; doi:10.7717/peerj.4388)
Supplement: Supplemental Information 4 [file peerj-06-4388-s009.nex]

#NEXUS 

Begin data;
	Dimensions ntax=29 nchar=4745;
	Format datatype=dna gap=-;
	Matrix
G_hamiltonii     ??????????????????????????????GATTCTTACATCCACCATTTTATATAGAATGAAGGTGCTCTTGACTCGACATCGTT-GTTTTGTTTCACTATAACCCC----TTATTG---------GTAA-TAGTA------CATGATGTAGCTCGAGTAGAAAGTATTGATTCATTTCTCAAGGGCAAGGATCTAGGGTTAGTGCCAATCAATAAGTTGGAAAAACTTCGTAAGTATATCTTCGATATAGAAATTCAAAGTATCCAATTAAAGTAAGCTTAAAATATAAAAGTCAAATTAGTTGGAATTGGTAAAGCTTTTTCGATCAAAAGTGTATCACGCGGGAATCAACCGTTCATATGATTTTTTGATAGAAAGAAATCACAAAAAAAGGTATGTTGCTGCCATTTTGAAACGATT-AAGGATCACCGAAGTAATGTCTAAACCCAATGATTCAAAGCAAAGATAAAGGATCCCGGAACAAGGAAAGACCCTTTT-CAATTGTATCAACAACTGGATTATAAGATTATAATAAAGAATACAAATAGATTGTAAAC---------GAGACAAACAAAGGGGGTTTAGAGACCACTCAATAAATGAAATGACTAAGGATTTTATTTCAAGCTCTTTGAGAGTTATCCAACTTGAGTTATGAGTAAGAATGATTTTTTTT-GGTAA-G-TAAG-AAAAAAAAA----CAACTTAAAT-------CATA------GTCTAATTGATTTGATGATTTTATGGATCTATTTTCCATTATAATTCTATATATAC---------TATACATAACTTCGAATCATTTTTTCTCGAGCCGTATGAGGATAAAACTTCC-TATACGTTTCTAGGGGGGGTATTGTTTGTCTATATCTATCCCAATGAG-CCGTCTATCGAATTGTTGCAATTGATGTTCGATCCCCGAA???????????????????????????????????????????????????????????????????????????????????????????????????????????????????????????????????????????????????????????????????????????????????????????????????????????????????????????????????????????????????????????????????????????????????????????????????????????????????????????????????????????????????????????????????????????????????????????????????????????????????????????????????????????????????????????????????????????????????????????????????????????????????????????????????????????????TTTAGAGCATATATTAACTCATATATCCTTTTCGATCGTTTCAATTGTAATTACGATTTATTTAATAACCTTATTAGTCGATGGAATCGTAGAACTATATGATTCATCAGAAAAAGGCATGATAGCTACTTTTTTTTTTATAACAGGGTTATTAGTAACCCGTTGGATTTATTCGGGACATTTCCCATTAAGTGATTTATATGAATCATTAATCTTCCTTTCCTGGAGTTTCTCCATTATTAATATGGTTCCGTATTTTAAAAAATATCAAAAAACTTTAAGCGCAATAACAGCACCAAGTGCTATTTTTACTCAAGGCTTTGCTACTTCAGGTCTTTTAACTGAAATGCATCAATCCACAATATTAGTACCCGCTCTACAATCCCAG????????????????????GTTATGCATGAACGTAATGCTCATAACTTCCCTCTAGACCTAGCTGCTGTCGAAGCTCCATCCACAAATGGATAAAACTTCGGTATTAGATTAGTGTATACGAGTTTTTTAAAGTAAAATAAAAGAGCAATAACCAATTCCTTGTTCTATCAAGAGTATTGGTATTGCTCTTTTA-TTTATAT-----------------------------AAAATATATAATATTTAAAATATAAGTCTTTTTATTTATTTATTTAGTTTTATTTCAATTTAA--------------TTAAAAGTATTCTTATGTGTTGTTTTATTATTGAGTATCTTATTTTTGTTCTGTACTAATATTATATATATATACGTTCTTCTCAATAAAAATGAAAATATTATACCTAATATTTTCATTTCAGAAGTAAGAAAGA----TAAGAAAA---------ACGAAATTAAATAATTAAAAA--------TG-GTAGA--------------TTAAAGAAGAGTAGATGGGCGGATGTAGCCAAGTGGATCAAGGCAATGGATTGTGAATCCACCATGC????????????????????????????????????????????????????????????????????????????????????????????????????????????????????????????????????????????????????????????????????????????????????????????????????????????????????????????????????????????????????????????????????????????????????????????????????????????GCGACCCTTTAGACCTTTTTGAAGAAGGTTCTGTTACTAACATGTTTACTTCCATTGTGGGGAATGTATTTGGGTTCAAAGCCCTACGCGCTCTACGTCTGGAGGATCTGCGAATCCCTCCTGCTTATGTTAAAACCTTCCAAGGCCCACCTCATGGCATCCAAGTTGAGAGAGATAAATTGAACAAGTATGGTCGTCCCCTATTGGGATGTACTATTAANCCTAAATTGGGTTTATCTGCTAAGAACTACGGCAGAGCAGTTTATGAATGTCTTCGCGGTGGACTTGATTTTACCAAAGATGATGAGAACGTGAACTCCCAACCATTTATGCGTTGGAGAGACCNTTTCTTATTTTGTGCCGAAGCAATTTGTAAAGCACAGGCTGAAACAGGTGAAATCAAAGGACATTACTTGAATGCTACTGCAGGTACATGCGAAGAAATGATCAAAAGGGCGGTATTTGCCAGAGAATTGGGGGTTCCTATCGTAATGCATGACTACTTAACAGGGGGATTCACCGCAAATACTAGCTTGGCTTTTTATTGCCGAGATAATGGCCTACTTCTTCACATCCATCGTGCAATGCATGCAGTTATTGATAGACAGAAGAATCATGGTATACACTTTCGTGTACTAGCTAAAGCGTTACGTATGTCCGGTGGAGATCATATTCACTCTGGTACCGTAGTAGGTAAACTTGAAGGGGAAAGAGAAANCACTTTGGGTTTTGTTGATTTACTACGTGATGATTTTCTTGAAAAAGACCGAAGTCGGGGTATTTATTTCACTCAAGATTGGGTCTCTTTACCAGGTGTTTTACCCGTGGCTTCGGGGGGTATTCACGTTTGGCATATGCCCGCTCTGACCGAGATCTTTGGGGATGATTCTGTACTACAGTTCGGTGGAGGAACTTTAGGACACCCTTGGGNAAATGCACCGGGTGCCGTAGCTAATCGAGTAGCTCTAGAAGCACGTGTACAAGCTCGTAATGAGGGG????????????????????????????????????????????????????????????????????????????????????????????????????????????????????????????????????????????????????????TTATGTGTCAGATATACTAATACCCCACCCCATCCATCTGGAAATCTTGGTTCAAACCCTTCGCTACTGGGTGAAAGATGCTCCTTCTTTGCATTTAGTACGATTTTTTCTACACGAGTATCGTAATTGGAATAGTCTTATTACTTCAATTACTCCAAAAAAATCCATTTACTTTTTGAAAAAAAGTAATAATCAAAGATTATTCTTATTACTATATAATTCTCATGTATGTGAATACGAATACATGTTTGTTTTTCTCCGTAATCAATCTTATCATTTACGATCAACATCTTCTGAGGTCCTTCTTGAGCGAATATATTTCTATGGAAAAATAGAACAGCTTGTAGGAGTCTTTATTAAGGATTTTCAGGGCATCCTATGTATGTTCAAGGATCCCTTCATGCATTATGTTAGGTATCAAGGAAAATCCATTTTGGCTTCAAAGGGAACGATCCTTATGATGAATAAATGGAAATATTACTTTCTAAATTTCTGGCAATGTCATTTTTACGTGTGGTCTCAACCGGGAAGGATCTATATAAACCAATTATACAATCATTCCCTAGACTTGCTGGGCTATCTTTCAAGTGTGCGACTAAGTCCTTCAGTGTTACGGAGTCAAATGTTAGAAAATTCATTTATAATAGATACTGCTCTTAAGAAGTTTGATACTATAATTCCAATTATTACTTTAATTGGATCATTGGCTAAAGCTAAATTTTGTAATGTATTAGGGCATCCCATTAGTAAGTCGGCTTGGGCCGATTCATCAGATTCTGATATTATCGACCGATTTGGGTGGATATGCAGAAATCTTTCTCATTATCACAGTGGATCTCAAAAAAAAAGAAT
G_dentata        ???????????????????????????????ATTCTTACATCCACCATTTTATATAGAATGAAGGTGCTCTTGACTCGACATCGTT-GTTTTGTTTCACTATAACCCC----TTATTG---------GTAA-TAGTA------CATGATGTAGCTCGAGTAGAAAGTATTGATTCATTTCTCAAGGGCAAGGATCTAGGGTTAGTGCCAATCAATAAGTTGGAAAAACTTCGTAAGTATATCTTCGATATAGAAATTCAAAGTATCCAATTAAAGTAAGCTTAAAATATAAAAGTCAAATTAGTTGGAATTGGTAAAGCTTTTTCGATCAAAAGTGTATCACGCGGGAATCAACCGTTCATATGATTTTTTGATAGAAAGAAATCACAAAAAAAGGTATGTTGCTGCCATTTTGAAACGATT-AAGGATCACCGAAGTAATGTCTAAACCCAATGATTCAAAGCAAAGATAAAGGATCCCGGAACAAGGAAAGACCCTTTT-CAATTGTATCAACAACTGGATTATAAGATTATAATAAAGAATACAAATAGATTGTAAAC---------GAGACAAACAAAGGGGGTTTAGAGACCACTCAATAAATGAAATGACTAAGGATTTTATTTCAAGCTCTTTGAGAGTTATCCAACTTGAGTTATGAGTAAGAATGATTTTTTTT-GGTAA-G-TAAG-AAAAAAAAA----CAACTTAAAT-------CATA------GTCTAATTGATTTGATGATTTTATGGATCTATTTTCCATTATAATTCTATATATAC---------TATACATAACTTCGAATCATTTTTTCTCGAGCCGTATGAGGATAAAACTTCC-TATACGTTTCTAGGGGGGGTATTGTTTGTCTATATCTATCCCAATGAG-GCGTCTATCGAATTGTTGCAATTGATGTTC???????????GATCCCGAAGGAAGATTTCGTGAGACTCTGCTTGGCAAACGGGTAGATTATTCGGGGCGTTCCGTCATTGTTGTAGGCCCTTCACTTTCATTACATCGATGTGGATTGCCTCGCGAAATAGCAATAGAGCTTTTCCAGACATTTGTAATTCGTGGTCTAATTAGACAACACGTTGCTTCGAACATAGGGGTTGCTAAGAGTAAAATTCGTGAAAAAGAACCAATTGTCTGGGAAATACTTCAGGAAGTTATGCAGGGGCATCCTGTATTGCTGAATAGAGCACCTACTCTGCATAGATTAGGCATACAGGCATTCCAACCAATTTTAGTGGAAGGACGCGCTATTTGTTTACATCCATTAGTTCGTAAGGGATTCAATGCAGACTTTGATGGGGATCAAATGGCTGTTCATGTACCTTTATCTTTGGAAGCTCAAGCGGAGGCTCGTTTACTTATGTTTTCTCATATGAATCTCCTGTCTCCAGCTATTTGGGATCCCATTTCTGTACCAACTCAAG????????CTTTAGAGCATATATTAACTCATATATCCTTTTCGATCGTTTCAATTGTAATTACGATTTATTTAATAACCTTATTAGTCGATGGAATCGTAGAACTATATGATTCATCAGAAAAAGGCATGATAGCTACTTTTTTTTTTATAACAGGGTTATTAGTAACCCGTTGGATTTATTCGGGACATTTCCCATTAAGTGATTTATATGAATCATTAATCTTCCTTTCCTGGAGTTTCTCCATTATTAATATGGTTCCGTATTTTAAAAAATATCAAAAAACTTTAAGCGCAATAACAGCACCAAGTGCTATTTTTATTCAAGGCTTTGCTACTTCAGGTCTTTTAACTGAAATGCATCAATCCACAATATTAGTACCCGCTCTACAATCCCAG???????????????????TGTTATGCATGAACGTAATGCTCATAACTTCCCTCTAGACCTAGCTGCTGTCGAAGCTCCATCCACAAATGGATAAAACTTCGGTATTAGATTAGTGTATACGAGTTTTTAAAAGTAAAATAAAAGAGCAATAACCAATTCCTTGTTCTATCAAGAGTATTGGTATTGCTCTTTTA-TTTATAT-----------------------------AAAATATATAATATTTAAAATATAAGTCTTTTTATTTATTTATTTAGTTTTATTTCAATTTAA--------------TTAAAAGTATTCTTATGTGTTGTTTTATTATTGAGTATCTTATTTTTGTTCTGTACTAATATTATATA------CGTTCTTCTCAATAAAAATGAAAATATTATACCTAATATTTGCATTTCAGAAGTAAGAAAGA----TAAGAAAGATAAGAAAAACTAAATTAAATAATTAAAAA--------TG-GTAGA--------------TTAAAGAAGAGTAGATGGGCGGATGTAGCCAAGTGGATCAAGGCAATGGATTGTGAATCC???????????????????????????????????????????????????????????????????????????????????????????????????????????????????????????????????????????????????????????????????????????????????????????????????????????????????????????????????????????????????????????????????????????????????????????????????????????????????????CCCTTTAGACCTTTTTGAAGAAGGTTCTGTTACTAACATGTTTACTTCCATTGTGGGGAATGTATTTGGGTTCAAAGCCCTACGCGCTCTACGTCTGGAGGATCTGCGAATCCCTCCTGCTTATGTTAAAACCTTCCAAGGCCCACCTCATGGCATCCAAGTTGAGAGAGATAAATTGAACAAGTATGGTCGTCCCCTATTGGGATGTACTATTAAACCTAAATTGGGTTTATCTGCTAAGAACTACGGCAGAGCAGTTTATGAATGTCTCCGCGGTGGACTTGATTTTACCAAAGATGATGAGAACGTGAACTCCCAACCATTTATGCGTTGGAGAGACCGTTTCTTATTTTGTGCCGAAGCAATTTATAAAGCACAGGCTGAAACAGGTGAAATCAAAGGACATTACTTGAATGCTACTGCAGGTACATGCGAAGAAATGATCAAAAGGGCGGTATTTGCCAGAGAATTGGGGGTTCCTATCGTAATGCATGACTACTTAACAGGGGGATTCACCGCAAATACTAGCTTGGCTTTTTATTGCCGAGATAATGGCCTACTTCTTCACATCCATCGTGCAATGCATGCAGTTATTGATAGACAGAAGAATCATGGTATACACTTTCGTGTACTAGCAAAAGCGTTACGTATGTCCGGTGGAGATCATATTCACTCTGGTACCGTAGTAGGTAAACTTGAAGGGGAAAGAGAAATCACTTTGGGTTTTGTTGATTTACTACGTGATGATTTTATTGAAAAAGACCGAAGTCGGGGTATTTATTTCACTCAAGATTGGGTCTCTTTACCAGGTGTTTTACCCGTGGCTTCGGGGGGTATTCACGTTTGGCATATGCCCGCTCTGACCGAGATCTTTGGGGATGATTCTGTACTACAGTTCGGTGGAGGAACTTTAGGACACCCTTGGGNAAATGCACCGGGTGCCGTAGCTAATCGAGTAGCTCTAGAAGCATGTGTACAAGCTCGTAATGAGGGGCGTGATCTTGCTCGTGAGGGTAATGAAATTCTCCGTGANGCTTGCAAATGGAGTCCTGAACTAGCTGCTGCTTGTGAGGTATGGAAGGAGATCNAATTTGAATTCGAAGCAATGGATACTTTGTAA???????????????????????AAATTATGTGTCAGATATACTAATACCCCACCCCATCCATCTGGAAATCTTGGTTCAAACCCTTCGCTACTGGGTGAAAGATGCTCCTTCTTTGCATTTAGTACGATTTTTTCTACACGAGTATCGTAATTGGAATAGTCTTATTACTTCAATTACTCCAAAAAAATCCATTTACTTTTTGAAAAAAAGTAATAATCAAAGATTATTCTTATTWCTATATAATTCTCATGTATGTGAATACGAATACATGTTTGTTTTTCTCCGTAATCAATCTTATCATTTACGATCAACATCTTCTGAGGTCCTTCTTGAGCGAATATATTTCTATGGAAAAATAGAACAGCTTGTAGGAGTCTTTATTAAGGATTTTCAGGGCATCCTATGTATGTTCAAGGATCCCTTCATGCATTATGTTAGGTATCAAGGAAAATCCATTTTGGCTTCAAAGGGAACGATCCTTATGATGAATAAATGGAAATATTMCTTTCTAAATTTCTGGCAATGTCATTTTTACGTGTGGTCTCAACCGGGAAGGATCTATATAAACCAATTATACAATCATTCCCTAGACTTGCTGGGCTATCTTTCAAGTGTGCGACTAAGTCCTTCAGTGTTACGGAGTCAAATGTTAGAAAATTCATTTATAATAGATACTGCTCTTAAGAAGTTTGATACTATAATTCCAATTATTACTTTAATTGGATCATTGGCTAAAGCTAAATTTTGTAATGTATTAGGGCATCCCATTAGTAAGTCGGCTTGGGCCGATTCATCAGATTCTGATATTATCGACCGATTTGGGTGGATATGCAGAAATCTTTCTCATTATCACAGTGGATCTTCAAAAAAAAGAA?
G_arenaria       ??????????GAAGGACATGATCAGCTGTGGATTCTTACATCCACCATTTTATATAGAATGAAGGTGCTCTTGACTCGACATCGTT-GTTTTGTTTCACTATAACCCC----TTATTG---------GTAA-TAGTA------CATGATGTAGCTCGAGTAGAAAGTATTGATTCATTTCTCAAGGGCAAGGATCTAGGGTTAGTGCCAATCAATAAGTTGGAAAAACTTCGTAAGTATATCTTCGATATAGAAATTCAAAGTATCCAATTAAAGTAAGCTTAAAATATAAAAGTCAAATTAGTTGGAATTGGTAAAGCTTTTTCGATCAAAAGTGTATCACGCGGGAATCAACCGTTCATATGATTTTTTGATAGAAAGAAATCACAAAAAAAGGTATGTTGCTGCCATTTTGAAACGATT-AAGGATCACCGAAGTAATGTCTAAACCCAATGATTCAAAGCAAAGATAAAGGATCCCGGAACAAGGAAAGACCCTTTT-CAATTGTATCAACAACTGGATTATAAGATTATAATAAAGAATACAAATAGATTGTAAAC---------GAGACAAACAAAGGGGGTTTAGAGACCACTCAATAAATGAAATGACTAAGGATTTTATTTCAAGCTCTTTGAGAGTTATCCAACTTGAGTTATGAGTAAGAATGATTTTTTTT-GGTAA-G-TAAG-AAAAAAAAA----CAACTTAAAT-------CATA------GTCTAATTGATTTGATGATTTTATGGATCTATTTTCCATTATAATTCTATATATAC---------TATACATAACTTCGAATCATTTTTTCTCGAGCCGTATGAGGATAAAACTTCC-TATACGTTTCTAGGGGGGGTATTGTTTGTCTATATCTATCCCAATGAG-CCGTCTATCGA-TTGT-GC?????????????????????????????????????????GTGAGACTCTGCTTGGCAAACGGGTAGATTATTCGGGGCGTTCCGTCATTGTTGTAGGCCCTTCACTTTCATTACATCGATGTGGATTGCCTCGCGAAATAGCAATAGAGCTTTTCCAGACATTTGTAATTCGTGGTCTAATTAGACAACACGTTGCTTCGAACATAGGGGTTGCTAAGAGTAAAATTCGTGAAAAAGAACCAATTGTCTGGGAAATACTTCAGGAAGTTATGCAGGGGCATCCTGTATTGCTGAATAGAGCACCTACTCTGCATAGATTAGGCATACAGGCATTCCAACCAATTTTAGTGGAAGGACGCGCTATTTGTTTACATCCATTAGTTCGTAAGGGATTCAATGCAGACTTTGATGGGGATCAAATGGCTGTTCATGTACCTTTATCTTTGGAAGCTCAAGCGGAGGCTCGTTTACTTATGTTTTCTCATATGAATCTCCTGTCTCCAGCTATTTGGGATCCCATTTCTGTACCAACTCAAGATATGTTACTTTAGAGCATATATTAACTCATATATCCTTTTCGATCGTTTCAATTGTAATTACGATTTATTTAATAACCTTATTAGTCGATGGAATCGTAGAACTATATGATTCATCAGAAAAAGGCATGATAGCTACTTTTTTTTTTATAACAGGGTTATTAGTAACCCGTTGGATTTATTCGGGACATTTCCCATTAAGTGATTTATATGAATCATTAATCTTCCTTTCCTGGAGTTTCTCCATTATTAATATGGTTCCGTATTTTAAAAAATATCAAAAAACTTTAAGCGCAATAACAGCACCAAGTGCTATTTTTATTCAAGGCTTTGCTACTTCAGGTCTTTTAACTGAAATGCATCAATCCACAATATTAGTACCCGCTCTACAATCCCAG??????????????????????????????????????????????????????????????GCTGCTGTCGAAGCTCCATCCACAAATGGATAAAACTTCGGTATTAGATTAGTGTATACGAGTTTTTAAAAGTAAAATAAAAGAGCAATAACCAATTCCTTGTTCTATCAAGAGTATTGGTATTGCTCTTTTA-TTTATAT-----------------------------AAAATATATAATATTTAAAATATAAGTCTTTTTATTTATTTATTTAGTTTTATTTCAATTTAA--------------TTAAAAGTATTCTTATGTGTTGTTTTATTATTGAGTATCTTATTTTTGTTCTGTACTAATATTATATA------CGTTCTTCTCAATAAAAATGAAAATATTATACCTAATATTTGCATTTCAGAAGTAAGAAAGA----TAAGAAAGATAAGAAAAACTAAATTAAATAATTAAAAA--------TG-GTAGA--------------TTAAAGAAGAGTAGATGGGCGGATGTAGCCAAGTGGATCAAGGCAATGGATTGTGAATCCACCATGCGCGA?????CAGAAACTAAAGCAGGTGTTGGATTCAAAGCTGGTGTTAAAGATTACAAATTGACTTATTATACTCCTGACTATGAAACCAAAGATACTGATATCTTGGCAGCATTCCGAATGACTCCTCAACCTGGAGTTCCACCTGAGGAAGCAGGGGCCGCGGTAGCTGCCGAATCTTCTACTGGTACATGGACAACTGTGTGGACTGATGGACTTACCAGCCTTGATCGTTACAAAGGACGATGCTACAACATCGAGCCCGTTGCTGGAGAAGAAAATCAATATATTGCTTATGTAGCTTACCCTTTAGACCTTTTTGAAGAAGGTTCTGTTACTAACATGTTTACTTCCATTGTGGGGAATGTATTTGGGTTCAAAGCCCTACGCGCTCTACGTCTGGAGGATCTGCGAATCCCTCCTGCTTATGTTAAAACCTTCCAAGGCCCACCTCATGGCATCCAAGTTGAGAGAGATAAATTGAACAAGTATGGTCGTCCCCTATTGGGATGTACTATTAAACCTAAATTGGGTTTATCTGCTAAGAACTACGGCAGAGCAGTTTATGAATGTCTTCGCGGTGGACTTGATTTTACCAAAGATGATGAGAACGTGAACTCCCAACCATTTATGCGTTGGAGAGACCGTTTCTTATTTTGTGCCGAAGCAATTTATAAAGCACAGGCTGAAACAGGTGAAATCAAAGGACATTACTTGAATGCTACTGCAGGT????????????????????????????????????????????????????????????????????????????????????????????????????????????????????????????????????????????????????????????????????????????????????????????????????????????????????????????????????????????????????????????????????????????????????????????????????????????????????????????????????????????????????????????????????????????????????????????????????????????????????????????????????????????????????????????????????????????????????????????????????????????????????????????????????????????????????????????????????????????????????????????????????????????????????????????????????????????????????????????????????????????????????????????????????????????????????????????????????????????????TATGTGTCAGATATACTAATACCCCACCCCATCCATCTGGAAATCTTGGTTCAAACCCTTCGCTACTGGGTGAAAGATGCTCCTTCTTTGCATTTAGTACGATTTTTTCTACACGAGTATCGTAATTGGAATAGTCTTATTACTTCAATTACTCCAAAAAAATCCATTTACTTTTTGAAAAAAAGTAATAATCAAAGATTATTCTTATTACTATATAATTCTCATGTATGTGAATACGAATACATGTTTGTTTTTCTCCGTAATCAATCTTATCATTTACGATCAACATCTTCTGAGGTCCTTCTTGAGCGAATATATTTCTATGGAAAAATAGAACAGCTTGTAGGAGTCTTTATTAAGGATTTTCAGGGCATCCTATGTATGTTCAAGGATCCCTTCATGCATTATGTTAGGTATCAAGGAAAATCCATTTTGGCTTCAAAGGGAACGATCCTTATGATGAATAAATGGAAATATTACTTTCTAAATTTCTGGCAATGTCATTTTTACGTGTGGTCTCAACCGGGAAGGATCTATATAAACCAATTATACAATCATTCCCTAGACTTGCTGGGCTATCTTTCAAGTGTGCGACTAAGTCCTTCAGTGTTACGGAGTCAAATGTTAGAAAATTCATTTATAATAGATACTGCTCTTAAGAAGTTTGATACTATAATTCCAATTATTACTTTAATTGGATCATTGGCTAAAGCTAAATTTTGTAATGTATTAGGGCATCCCATTAGTAAGTCGGCTTGGGCCGATTCATCAGATTCTGATATTATCGACCGATTTGGGTGGATATGCAGAAATCTTTCTCATTATCACAGTGGATCTCAAAAAAAAAGAAT
G_manicata       ???GCGACTTGAAGGACATGATCAGATGTGGATTCTTACATCCACCATTTTATATAGAATGAAGGTGCTCTTGACTCGACATCGTT-GTTTTGTTTTACTATAACCCC----TTATTG---------GTAAATAGTA------CATGATGTAGCTCGAGTAGAAAGTATTGATTCATTTCTCAAGGGCAAGGATCTAGGGTTAGTGCCAATCAATAAGTTGGAAAAACTTCGTAAGTATATCTTCGATATAGAAATTCAAAGTATCCAATTAAAGCAAGCTTAAAATATAAAAGTCAAATTAGTTGGAATTGGTAAAACTTTTTCGATCAAAAGTGTATCACGCGGGAATCAACCGTTCATATGATTTTTTGATAGAAAGAAATCACAAAAAAAGGTATGTTGCTGCCATTTTGAAACGATT-AAGGATCACCGAAGTAATGTCTAAACCCAATGATTCAAAGCAAAGATAAAGGATCTCGGAACAAGGAAAGACCCTTTT-CAATTGTATCAACAACTGGATT--------ATAATAAAGAATACAAATAGATTGTAAAC---------GAGACAAACAAAGGGGGTTTAGAGACCACTCAATAAATGAAATGACTAAGGATTTTATTTCAAGCTCTTTGAGAGTTATCCAACTTGAGTTATGAGTAAGAATGATTTTTTTT-GGTAA-G-TAAG-AAGAAAAAA----CAACTTAAAT-------CATA------GTCTAATTGATTTGATGATTTTATGGATCTATTTTCCATTAGAATTCTATATATAC---------TATACATAACTTCGAATCATTTTTTCTCGAGCCGTATGAGGATAAAACTTCC-TATACGTTTCTAGGGGGGGTATTGTTTATCTATATCTATCCCAATGAG-CCGTCTATCGAATTGTTGCATC????????????????????????????GGAAGATTTCGTGAGACTCTGCTTGGCAAACGGGTAGATTATTCGGGGCGTTCCGTCATTGTTGTAGGCCCTTCACTTTCATTACATCGATGTGGATTGCCTCGCGAAATAGCAATAGAGCTTTTCCAGACATTTGTAATTCGTGGTCTAATTAGACAACACGTTGCTTCGAACATAGGGGTTGCTAAGAGTAAAATTCGTGAAAAAGAACCAATTGTCTGGGAAATACTTCAGGAAGTTATGCAGGGGCATCCTGTATTGCTGAATAGAGCACCTACTCTGCATAGATTAGGCATACAGGCATTCCAACCAATTTTAGTGGAAGGACGCGCTATTTGTTTACATCCATTAGTTCGTAAGGGATTCAATGCAGACTTTGATGGGGATCAAATGGCTGTTCATGTACCTTTATCTTTGGAAGCTCAAGCGGAGGCTCGTTTACTTATGTTTTCTCATATGAATCTCCTGTCTCCAGCTATTGGGGATCCCATTTCTGTACCAACTCAAG???????ACTTTAGAGCATATATTAACTCATATATCCTTTTCGATCGTTTCAATTGTAATTACTATTTATTTAATAACCTTATTAGTCAATGGAATCGTAGAACTATATGATTCATCAGAAAAAGGCATGATAGCTACTTTTTTTTGTATAACAGGGTTATTAGTAACCCGTTGGATTTTTTCGGGACATTTCCCATTAAGTGATTTATATGAATCATTAATCTTCCTTTCCTGGAGTTTCTCCATTATTAATATGGTTCCGTATTTTAAAAAATATCAAAAAACTTTAAGCACAATAACAGCACCAAGTGCTATTTTTACTCAAGGCTTTGCTACTTCAGGTCTTTTAACTGAAATGCATCAATCCACAATATTAGTACCTGCTCTACAATCCCAATGGTTAATGA???????????????????????????????????????????????ACCTAGCTGCTGTCGAAGCTCCATCCACAAATGGATAAAACTTCGGTATTAGATTAGTGTATACGAGTTTTTTTAAGTAAAA-----GAGCAATAACCAATTCCTTGTTCTATCAAGAGTATTGGTATTGCTCTTTTACTTTATATATATTAGTCTTTTATT-ATATATTTATATAAAATATATAATATTTTATATATAAGTCTTTTTATTTAGTTTTATTTCTTTATTTCAATTTAA--------------GAAAAAGTATTCTTATGTGTTGTTTTATTATTGAGTATCTTATTTTTGTTCTGTACTAATATTATATA------CGTTCTTCTCAATAAAAATTAAAATATTATACCTAATTTCTTAATTTCAGAAGTAAGAAATAAAGATAAGAAAA---------ACTAAATTAAATAATAAAAA--------CTG-GTAGA--------------TTAAAGAAGAGTAAATGGGCGGATGTAGCCAAGTGGATCAAGGCAATGGATTGTGAATCCACCATGC??????????????????????????GTTGGATTCAAAGCTGGTGTTAAAGATTACAAATTGACTTATTATACTCCTGACTATGAAACCAAAGATACTGATATCTTGGCAGCATTCCGAATGACTCCTCAACCCGGAGTTCCACCTGAGGAAGCAGGGGCCGCGGTAGCTGCCGAATCTTCTACTGGTACATGGACAACTGTGTGGACTGATGGACTTACCAGCCTTGATCGTTACAAAGGACGATGCTACGGCATCGAGCCCGTTGCTGGAGAAGAAAATCAATATATTGCTTATGTAGCTTACCCTTTAGACCTTTTTGAAGAAGGTTCTGTTACTAACATGTTTACTTCCATTGTGGGGAATGTATTTGGGTTCAAAGCCCTACGCGCTCTTCGTCTGGAGGATCTGCGAATCCCTCCTGCTTATGTTAAAACCTTCCAAGGCCCACCTCATGGCATCCAAGTTGAGAGAGATAAATTGAACAAGTATGGTCGTCCCCTATTGGGATGTACTATTAAACCTAAATTGGGTTTATCTGCTAAGAACTACGGCAGAGCAGTTTATGAATGTCTTCGCGGTGGACTTGATTTTACCAAAGATGATGAGAACGTGAACTCCCAACCATTTATGCGTTGGAGAGACCGTTTCTTATTTTGTGCCGAAGCAATTTATAAAGCACAGGCTGAAACAGGTGAAATCAAAGGACATTACTTGAATGCTACTGCAGGTACATGTGAAGAAATGATCAAAAGGGCGGTATTTGCCAGAGAATTGGGGGTTCCTATCGTAATGCATGACTACTTAACAGGGGGATTCACCGCAAATACTAGCTTGGCTTTTTATTGCCGAGATAATGGCCTACTTCTTCACATCCACCGTGCAATGCATGCAGTTATTGATAGACAGAAGAATCATGGTATACACTTTCGTGTACTAGCTAAAGCGTTACGTATGTCCGGTGGAGATCATATTCACTCTGGTACCGTAGTAGGTAAACTTGAAGGGGAAAGAGAAATCACTTTGGGTTTTGTTGATTTACTACGTGATGATTTTATTGAAAAAGACCGAAGTCGGGGTATTTATTTCACTCAAGATTGGGTCTCTTTACCAGGTGTTTTACCCGTGGCTTCGGGGGGTATTCACGTTTGGCATATGCCCGCTCTGACCGAGATCTTTGGGGATGATTCTGTACTACAGTTCGGTGGAGGAACTTTAGGACACCCTTGGGNAAATGCACCGGGTGCCGTAGCTAATCGAGTAGCTCTAGAAGCATGTGTACAAGCTCGTAATGAGGGGCGTGATCTTGCTCGTGAGGGTAATGAAATTATCCGTGAGGCTTCCAAATGGAGTCCTGAACTAGCTGCTGCTTATGAGGTATGGAAGGAGATCAAATTTGAATTCGAAGCAATGGATACTTTGTAA?????????????????????????ATTATGTGTCAGATATACTAATACCCCATCCCATCCATCTGGAAATCTTGGTTCAAACCCTTCGCTACTGGGTGAAAGATGCTCCTTCTTTGCATTTAGTACGATTTTTTCTACACGAGTATCGTAATTGGAATAGTCTTATTACTTCAATTACTCCAAATAAATCCATTTACTTTTTTTCAAAAAGTAATAATCAAAGATTATTCTTATTACTATATAATTCTCATGTATGTGAATACGAATACATGTTCATTTTTCTCCGTAATCAATCTTATCATTTACGATCAACATCTTCTGAGGTCCTTCTTGAGCGAATATATTTTTATGGAAAAATAGAACAGCTTGTAGGAGTCTTTATTAATGRTTTTCAGGGCATCTTATGTATGTTCAAGGATCCCTTCATGCATTATGTTAGGTATCAAGGAAAATCCATTTTGGCTTCAAAGGGAACGATCCTTATGATGAATAAATGGAAATATTACTTTATAAATTTCTGGCAATGTCATTTTTACGTGTGGTCTCAACCGGGAAGGATCTATATAAACCAATTATAYAATCATCCCCTAGACTTGCTGGGCTATCTTTCAAGTGTGCGACTAAGTCCTTCAGTGTTACGGAGTCAAATGTTAGAAAATTCATTTATAATAGATACTGCTATTAAGAAGTTTGATACTATAATTCCAATTATTACTTTAATTGGATCATTGGCTAAAGCTAAATTTTGTAATGTATTAGGGCATCCCATTAGTAAGCCAGCTTGGGCCGATTCATCAGATTCTGATATTATCGACCGATTTGGGCGGATATGCAGAAATCTTTCTCATTATCACAGTGGATCCTCAAAAAAAAATAA
G_chilensis      ????????????????????????????TGGATTCTTACATCCACCATTTTATATAGAATGAAGGTGCTCTTGACTCGACATCGTT-GTTTTGTTTTACTATAACCCC----TTATTG---------GTAAATAGTA------CATGATGTAGCTCGAGTAGAAAGTATTGATTCATTTCTCAAGGGCAAGGATCTAGGGTTAGTGCCAATCAATAAGTTGGAAAAACTTCGTAAGTATATCTTCGATATAGAAATTCAAAGTATCCAATTAAAGCAAGCTTAAAATATAAAAGTCAAATTAGTTGGAATTGGTAAAACTTTTTCGATCAAAAGTGTATCACGCGGGAATCAACCGTTCATATGATTTTTTGATAGAAAGAAATCACAAAAAAAGGTATGTTGCTGCCATTTTGAAACGATT-AAGGATCACCGAAGTAATGTCTAAACCCAATGATTCAAAGCAAAGATAAAGGATCTCGGAACAAGGAAAGACCCTTTT-CAATTGTATCAACAACTGGATT--------ATAATAAAGAATACAAATAGATTGTAAAC---------GAGACAAACAAAGGGGGTTTAGAGACCACTCAATAAATGAAATGACTAAGGATTTTATTTCAAGCTCTTTGAGAGTTATCCAACTTGAGTTATGAGTAAGAATGATTTTTTTT-GGTAA-G-TAAG-AAGAAAAAA----CAACTTAAAT-------CATA------GTCTAATTGATTTGATGATTTTATGGATCTATTTTCCATTAGAATTCTATATATAC---------TATACATAACTTCGAATCATTTTTTCTCGAGCCGTATGAGGATAAAACTTCC-TATACGTTTCTAGGGGGGGTATTGTTTATCTATATCTATCCCAATGGG-CCGTCTATCGAATTGTTGCAATTGATGTTCGATCCCCGAA??????????GGAAGATTTCGTGAGACTCTGCTTGGCAAACGGGTAGATTATTCGGGGCGTTCCGTCATTGTTGTAGGCCCTTCACTTTCATTACATCGATGTGGATTGCCTCGCGAAATAGCAATAGAGCTTTTCCAGACATTTGTAATTCGTGGTCTAATTAGACAACACGTTGCTTCGAACATAGGGGTTGCTAAGAGTAAAATTCGTGAAAAAGAACCAATTGTCTGGGAAATACTTCAGGAAGTTATGCAGGGGCATCCTGTATTGCTGAATAGAGCACCTACTCTGCATAGATTAGGCATACAGGCATTCCAACCAATTTTAGTGGAAGGACGCGCTATTTGTTTACATCCATTAGTTCGTAAGGGATTCAATGCAGACTTTGATGGGGATCAAATGGCTGTTCATGTACCTTTATCTTTGGAAGCTCAAGCGGAGGCTCGTTTACTTATGTTTTCTCATATGAATCTCCTGTCTCCAGCTATTGGGGATCCCATTTCTGTACCAACTCAAG??????TACTTTAGAGCATATATTAACTCATATATCCTTTTCGATCGTTTCAATTGTAATTACTATTTATTTAATAACCTTATTAGTCAATGGAATCGTAGAACTATATGATTCATCAGAAAAAGGCATGATAGCTACTTTTTTTTGTATAACAGGGTTATTAGTAACCCGTTGGATTTTTTCGGGACATTTCCCATTAAGTGATTTATATGAATCATTAATCTTCCTTTCCTGGAGTTTCTCCATTATTAATATGGTTCCGTATTTTAAAAAATATCAAAAAACTTTAAGCACAATAACAGCACCAAGTGCTATTTTTACTCAAGGCTTTGCTACTTCAGGTCTTTTAACTGAAATGCATCAATCCACAATATTAGTACCTGCTCTACAATCCCAATGGTTAATGATGCACGTAA???????????????????????????????????????????????????????????????????????????????????????????????????????????????????????????????????????????????????????????????????????????????????????????????????????????????????????????????????????????????????????????????????????????????????????????????????????????????????????????????????????????????????????????????????????????????????????????????????????????????????????????????????????????????????????????????????????????????????????????????????????????????????????????????????????????????????????????????????????????????????????????????????????AAGCAGGTGTTGGATTCAAAGCTGGTGTTAAAGATTACAAATTGACTTATTATACTCCTGACTATGAAACCAAAGATACTGATATCTTGGCAGCATTCCGAATGACTCCTCAACCCGGAGTTCCACCTGAGGAAGCAGGGGCCGCGGTAGCTGCCGAATCTTCTACTGGTACATGGACAACTGTGTGGACTGATGGACTTACCAGCCTTGATCGTTACAAAGGACGATGCTACGGCATCGAGCCCGTTGCTGGAGAAGAAAATCAATATATTGCTTATGTAGCTTACCCTTTAGACCTTTTTGAAGAAGGTTCTGTTACTAACATGTTTACTTCCATTGTGGGGAATGTATTTGGGTTCAAAGCCCTACGCGCTCTTCGTCTGGAGGATCTGCGAATCCCTCCTGCTTATGTTAAAACCTTCCAAGGCCCACCTCATGGCATCCAAGTTGAGAGAGATAAATTGAACAAGTATGGTCGTCCCCTATTGGGATGTACTATTAAACCTAAATTGGGTTTATCTGCTAAGAACTACGGCAGAGCAGTTTATGAATGTCTTCGCGGTGGACTTGATTTTACCAAAGATGATGAGAACGTGAACTCCCAACCATTTATGCGTTGGAGAGACCGTTTCTTATTTTGTGCCGAAGCAATTTATAAAGCACAGGCTGAAACAGGTGAAATCAAAGGCCATTACTTGAATGCTACTGCAGGTACATGTGAAGAAATGATCAAAAGGGCGGTATTTGCCAGAGAATTGGGGGTCCCTATCGTAATGCATGACTACTTAACAGGGGGATTCACCGCAAATACTAGCTTGGCTTTTTATTGCCGAGATAATGGCCTACTTCTTCACATCCACCGTGCAATGCATGCAGTTATTGATAGACAGAAGAATCATGGTATACACTTTCGTGTACTAGCTAAAGCGTTACGTATGTCCGGTGGAGATCATATTCACTCTGGTACCGTAGTAGGTAAACTTGAAGGGGAAAGAGAAATCACTTTGGGTTTTGTTGATTTACTACGTGATGATTTTATTGAAAAAGACCGAAGTCGGGGTATTTATTTCACTCAAGATTGGGTCTCTTTACCAGGTGTTTTACCCGTGGCTTCGGGGGGTATTCACGTTTGGCATATGCCCGCTCTGACCGAGATCTTTGGGGATGATTCTGTACTACAGTTCGGTGGAGGAACTTTAGGACACCCTTGGGNAAATGCACCGGGTGCCGTAGCTAATCGAGTAGCTCTAGAAGCATGTGTACAAGCTCGTAATGAGGGGCGTGATCTTGCTCGTGAGGGTAATGAAATTATCCGTGANGCTTCCAAATGGAGTCCTGAACTAGCTGCTGCTTGTGAGGTATGGAAGGAGATCAAATTTGAATTCGAAGCAATGGATACTTTGTAA??????????????????????????????GTGTCAGATATACTAATACCCCACCCCATCCATCTGGAAATCTTGGTTCAAACCCTTCGCTACTGGGTGAAAGATGCTCCTTCTTTGCATTTAGTACGATTTTTTCTACACGAGTTTCGTAATTGGAATAGTCTTATTACTTCAATTACTCCAAATAAATCCATTTACTTTTTTTCAAAAAGTAATAATCAAAGATTATTCTTATTACTATATAATTCTCATGTATGTGAATACGAATACATGTTCATTTTTCTCCGTAATCAATCTTATCATTTACGATCAACATCTTCTGAGGTCCTTCTTGAGCGAATATATTTTTATGGAAAAATAGAACAGCTTGTAGGAGTCTTTATTAATGATTTTCAGGGCATCTTATGTATGTTCAAGGATCCCTTCATGCATTATGTTAGGTATCAAGGAAAATCCATTTTGGCTTCAAAGGGAACGATCCTTATGATGAATAAATGGAAATATTACTTTATAAATTTCTGGCAATGTCATTTTTACGTGTGGTCTCAACCGGGAAGGATCTATATAAACCAATTATACAATCATCCCCTAGACTTGCTGGGCTATCTTTCAAGTGTGCGACTAAGTCCTTCAGTGTTACGGAGTCAAATGTTAGAAAATTCATTTATAATAGATACTGCTATTAAGAAGTTTGATACTATAATTCCAATTATTACTTTAATTGGATCATTGGCTAAAGCTAAATTTTGTAATGTATTAGGGCATCCCATTAGTAAGCCAGCTTGGGCCGATTCATCAGATTCTGATATTATCGACCGATTTGGGCGGATATGCAGAAATCTTTCTCATTATCACAGTGG??????????????????
G_monoica        ?????????????????ATGA-CAGCTGTGGATTCTTACATCCACCATTTTATATAGAATGAAGGTGCTCTTGACTCGACATCGTT-GTTTTGTTTCACTATAACCCC----TTATTG---------GTAA-TAGTA------CATGATGTAGCTCGAGTAGAAAGTATTGATTCATTTCTCAAGGGCAAGGATCTAGGGTTAGTGCCAATCAATAAGTTGGAAAAACTTCGTAAGTATATCTTCGATATAGAAATTCAAAGTATCCAATTAAAGTAAGCTTAAAATATAAAAGTCAAATTAGTTGGAATTGGTAAAGCTTTTTCGATCAAAAGTGTATCACGCGGGAATCAACCGTTCATATGATTTTTTGATAGAAAGAAATCACAAAAAAAGGTATGTTGCTGCCATTTTGAAACGATT-AAGGATCACCGAAGTAATGTCTAAACCCAATGATTCAAAGCAAAGATAAAGGATCCCGGAACAAGGAAAGACCCTTTT-CAATTGTATCAACAACTGGATTATAAGATTATAATAAAGAATACAAATAGATTGTAAAC---------GAGACAAACAAAGGGGGTTTAGAGACCACTCAATAAATGAAATGACTAAGGATTTTATTTCAAGCTCTTTGAGAGTTATCCAACTTGAGTTATGAGTAAGAATGATTTTTTTT-GGTAA-G-TAAG-AAAAAAAAA----CAACTTAAAT-------CATA------GTCTAATTGATTTGATGATTTTATGGATCTATTTTCCATTATAATTCTGTATATAC---------TATACATAACTTCGAATCATTTTTTCTCGAGCCGTATGAGGATAAAACTTCC-TATACGTTTCTAGGGGGGGTATTGTTTGTCTATATCTATCCCAATGAG-CCGTCTATCGAATTGT????????????????????????CGATCCCGAAGGAAGATTTCGTGAGACTCTGCTTGGCAAACGGGTAGATTATTCGGGGCGTTCCGTCATTGTTGTAGGCCCTTCACTTTCATTACATCGATGTGGATTGCCTCGCGAAATAGCAATAGAGCTTTTCCAGACATTTGTAATTCGTGGTCTAATTAGACAACACGTTGCTTCGAACATAGGGGTTGCTAAGAGTAAAATTCGTGAAAAAGAACCAATTGTCTGGGAAATACTTCAGGAAGTTATGCAGGGGCATCCTGTATTGCTGAATAGAGCACCTACTCTGCATAGATTAGGCATACAGGCATTCCAACCAATTTTAGTGGAAGGACGCGCTATTTGTTTACATCCATTAGTTCGTAAGGGATTCAATGCAGACTTTGATGGGGATCAAATGGCTGTTCATGTACCTTTATCTTTGGAAGCTCAAGCGGAGGCTCGTTTACTTATGTTTTCTCATATGAATCTCCTGTCTCCAGCTATTTGGGATCCCATTTCTGTACCAACTCAAG???????????????????????????????????????????????????????GTAATTACGATTTATTTAATAACCTTATTAGTCGATGGAATCGTAGAACTATATGATTCATCAGAAAAAGGCATGATAGCTACTTTTTTTTTTATAACAGGGTTATTAGTAACCCGTTGGATTTATTCGGGACATTTCCCATTAAGTGATTTATATGAATCATTAATCTTCCTTTCCTGGAGTTTCTCCATTATTAATATGGTTCCGTATTTTAAAAAATATCAAAAAACTTTAAGCGCAATAACAGCACCAAGTGCTATTTTTACTCAAGGCTTTGCTACTTCAGGTCTTTTAACTGAAATGCATCAATCCACAATATTAGTACCCGCTCTACAATCCCA?????????????????????????????????????????????????????????????????????????????????????????????????????????????????????????????????????????????????????????????????????????????????????????????????????????????????????????????????????????????????????????????????????????????????????????????????????????????????????????????????????????????????????????????????????????????????????????????????????????????????????????????????????????????????????????????????????????????????????????????????????????????????????????????????????????????????????????????????????????????????????????????????????????????????????????GAAAGCAGGTGTTGGATTCAAAGCTGGTGTTAAAGATTAMAAATTGACTTATTATACTCCTKACTATGAAACCAAAGATACTGAKATCTTGGCAGCATTCCGAATGACTCCTCAACCYGGAGTTCCACCTGAGGAAGCAGGGGCCGCGGTAGCTGCCGAATCTTCTACTGGTACATGGACAACTGTGTGGACTGATGGACTTACCAGCCTTGATCGTTACAAAGGACGATGCTACAACATCGAGCCCGTTGCTGGAGAAGAAAATCAATATATTGCTTATGTAGCTTACCCTTTAGACCTTTTTGAAGAAGGTTCTGTTACTAACATGTTTACTTCCATTGTGGGGAATGTATTTGGGTTCAAAGCCCTACGCGCTCTACGTCTGGAGGATCTGCGAATCCCTCCTGCTTATGTTAAAACCTTCCAAGGCCCACCTCATGGCATCCAAGTTGAGAGAGAKAAATTGAACAAGTATGGTCGTCCCCTATTGGGATGTACTATTAAACCWAAATTGGGTTTATCTGCTAAGAACTACGGCAGAGCAGTTTATGAATGTCTCCGCGGTGGACTTGATTTTACCAAAGATGATGAGAACGTGAACTCCCAACCATTTATGCGTTGGAGAGACCSTTTCTTATTTTGTGCCGAAGCAMTTTRTAAAGCACAGGCTGAAACAGGTGAAATCAAAGGACATTACTTGAATGCTACTGCAGGTACATGCGAAGAAATGMTCAAAAGGGCGGTATTTGCCAGAGAATTGGGGGTTCCTATCGTAATGCATGACTACTTAACAGGGGGRTTCACCGCAAATACTAGCTTGGCTTTTTATTGCCGAGATAATGGCCTACTTCTTCACATCCATCGTGCAATGCATGCAGTTATTGATAGACAGAAGAATCATGGTATACACTTTCGTGTACTAGCWAAAGCGTTACGTATGTCCGGTGGAGATCATATTCACTCTGGTACCGTAGTAGGTAAACTTGAAGGGGAAAGAGAAAKMACTTTGGGTTTTGTTGATTTACTACGTGATGATTTTMTTGAAAAAGACCGAAGTCGGGGTATTTATTTCACTCAAGATTGGGTCTCTTTACCAGGTGTTTTACCCGTGGCTTCGGGGGGTATTCACGTTTGGCATATGCCCGCTCTGACCGAGATCTTTGGGGATGATTCTGTACTACAGTTCGGTGGAGGAACTTTAGGACACCCTTGGGGAAATGCACCGGGTGCCGTAGCTAATCGAGTAGCTCTAGAAGCATGTGTACAAGCTCGTAATGARGGGCGTGATCTTGCTCGTGAGGGTAATGAAATTMTCCGTGAGGCTTGCAAATGGAGTCCTGAACTAGCTGCTGCTTGTGAGGTATGGAAGGAGATCCAATTTGAATTCGAAGCAATGGATACTTTGTAA??AGAGGACAAGTTCTCACATTTAAATTATGTGTCAGATATACTAATACCCCACCCCATCCATCTGGAAATCTTGGTTCAAACCCTTCGCTACTGGGTGAAAGATGCTCCTTCTTTGCATTTAGTACGATTTTTTCTACACGAGTATCGTAATTGGAATAGTCTTATTACTTCAATTACTCCAAAAAAATCCATTTACTTTTTGAAAAAAAGTAATAATCAAAGATTATTCTTATTACTATATAATTCTCATGTATGTGAATACGAATACATGTTCGTTTTTCTCCGTAATCAATCTTATCATTTACGATCAACATCTTCTGAGGTCCTTCTTGAGCGAATATATTTCTATGGAAAAATAGAACAGCTTGTAGGAGTCTTTATTAAGGATTTTCAGGGCATCCTATGTATGTTCAAGGATCCCTTCATGCATTATGTTAGGTATCAAGGAAAATCCATTTTGGCTTCAAAGGGAACGATCCTTATGATGAATAAATGGAAATATTACTTTCTAAATTTCTGGCAATGTCATTTTTACGTGTGGTCTCAACCGGGAAGGATCTATATAAACCAATTATACAATCATTCCCTAGACTTGCTGGGCTATCTTTCAAGTGTGCGACTAAGTCCTTCAGTGTTACGGAGTCAAATGTTAGAAAATTCATTTATAATAGATACTGCTCTTAAGAAGTTTGATACTATAATTCCAATTATTACTTTAATTGGATCATTGGCTAAAGCTAAATTTTGTAATGTATTAGGGCATCCCATTAGTAAGTCGGCTTGGGCCGATTCATCAGATTCTGATATTATCGACCGATTTGGGTGGATATGCAGAAATCTTTCTCATTATCACAGTGGATCTTCAAAAAAAAAGAA
G_herteri        ????????????????????????????????????TACATCCATCATTTTATATAGAATGAAGATGCTCTTGACTCGACATCGTT-GTTTTGTTTCACAATAACCCCAATTTTATTGGTAAATA--GTAA-TAGTA------CATGATGTAGCTCGAGTAGAAAGTATTGATTCATTTCTCAAGGGCAAGGATCTAGGGTTAGTGCCAATCAATAAGTTGGAACAACTTCGTAAGTATATTTTCGATATAGAAATCCAAAGTATCCAATTAAAGCAAGCTTAAAATAGAAAAGTCAAATTAGTTGGAATTGGTAAAACTTTTTCGATCAAAAGTGTATCACGCAGGAATCAACTGTTCATATGATTTTTTGATAGAAAGAAATCACAAAAAAAGGTATGTTGCTGCCATTTTGAAACGATT-AAGGATCACCGAAGTAATGTCTAAACCCAATGATTCAAAGTAAAGATAAAGGATCCAGGAACAAGGAAAGACCTTTTT-CAATTGTCTCAACAACAGGATTATAT----ATAATAAAGAATACAAATAGATTTTAAACATTGTAAACGAGATAAACAAAGAGAGTTTAGAGACCACTCAATAAATGAAATGACTAAGGATTTGACTGCAAGTCCTTTGAGAGTTATCCAACTTGAGTTATGAGTAAGAATGATTTTTTC--GGTAAGG-TAAGTAAGAAGAAA-AAACAACTTAAATC-ATAATCATAGTCTAAGTCTAATTGATTTGATGATTTTTAGGGTCTATTTTCCATTAGAATTCTATCTATAC--------------ATAACTTCGAATTATTTTTTCTCGAGCCGTATGAGGATAAAACTTCC-TATACGTTTCTAGGGGGGGTATTGTTTGTCTATATCTATCCCAATGAGGCCGTCCCAAGAATTGTTGCAATTGATGTTCGATCCCCGAAGGCAAAGA-GGGAAGATTTCGTGAGACTCTGCTTGGCAAACGGGTAGATTATTCGGGTCGTTCCGTCATTGTCGTAGGCCCTTCACTTGCATTACATCGATGTGGATTGCCTCGCGAAATAGCAATAGAGCTTTTCCAGACATTTGTAATTCGTGGTCTAATTAGACAACACGTTGCTTCTAACATAGGGGTTGCTAAAAGTAAAATTCGTGAAAAAGAACCAATTGTCTGGGAAATACTTCAGGAAGTTATGCAAGGGCATCCTGTATTGCTGAATAGAGCACCTACTCTGCATAGATTAGGCATACAGGCATTCCAACCAATTTTAGTGGAAGGACGCGCTATTTGTTTACATCCATTAGTTCGTAAGGGATTCAATGCAGACTTTGATGGGGATCAAATGGCTGTTCATGTACCTTTATCTTTGGAGGCTCAAGCGGAGGCTCGTTTACTTATGTTTTCTCATATGAATCTCCTGTCTCCAGCTATTGGGGATCCCATTTCTGTACCAACTCAAGATATGTTACTTTAGAGCATATATTAACTCATATATCCTTTTCGATAGTTTCCATTGTAATTTTGATTTATTTAATAACCTTATTTGTAGATGGAATTGTAGGACTATATGATTCATCAGAAAAGGGCATGATAGCTACTTTTTTTTGTATAACAGGGTTATTAGTAACCCGTTGGATTTATTCGGGACATTTCCCATTAAGTGATTTATATGAATCATTAATCTTCCTTTCATGGAGTTTCTCCATTATTAATATGGTTCCGTATTTAAAAAAATATCAAAAAACTTTAAGCGCAATAACAGCACCAAGTGCTATTTTTACTCAAGGATTTGCTACTTCAGGTCTTTTAACTGAAATGCATCAATCGACAATATTAGTACCTGCTCTACAATCCCAGTGGTTAATGATGCACGTAA????????????????????????????????????????????????????????????????????????????????????????????????????????????????????????????????????????????????????????????????????????????????????????????????????????????????????????????????????????????????????????????????????????????????????????????????????????????????????????????????????????????????????????????????????????????????????????????????????????????????????????????????????????????????????????????????????????????????????????????????????????????????????????????????????????????????????????????????????????????????????????????????????TAAAAGCAGGTGTTGGATTCAAAGCTGGTGTTAAAGATTACAAATTGACTTATTATACTCCTGACTATGAAACCAAAGATACTGATATCTTGGCAGCATTCCGAATGACTCCTCAACCCGGAGTTCCACCTGAGGAAGCAGGGGCCGCGGTAGCTGCCGAATCTTCTACTGGTACATGGACAACCGTGTGGACTGATGGACTTACCAGCCTTGATCGTTACAAAGGACGTTGCTACGGCATCGAGCCAGTTGCTGGAGAAGAAAATCAATATATTGCTTATGTAGCTTACCCTTTAGACCTTTTTGAAGAAGGTTCTGTTACTAACATGTTTACTTCCATTGTAGGTAATGTATTTGGGTTCAAAGCCCTACGTGCTCTACGTCTGGAGGATTTGCGAATCCCTCCTGCTTATGTTAAAACCTTCCAAGGCCCACCTCATGGTATCCAAGTTGAGAGAGATAAATTGAACAAGTATGGTCGTCCCCTATTGGGATGTACTATTAAACCTAAATTGGGTTTATCTGCTAAGAACTACGGTAGAGCAGTTTATGAATGTCTTCGTGGTGGACTTGATTTTACCAAAGATGATGAAAACGTGAACTCCCAACCTTTTATGCGTTGGAGAGACCGTTTCTTATTTTGTGCCGAAGCAATTTATAAAGCACAGGCTGAAACAGGTGAAATCAAAGGACACTACTTGAATGCTACTGCAGGTACATCCGAAGAAATGCTAAAAAGGGCGATATTTGCCAGAGAATTGGGAGTCCCTATCGTAATGCATGACTACTTAACAGGGGGATTCACCGCAAATACTAGCTTGGCTTTTTATTGCCGAGATAATGGCCTACTTCTTCACATCCACCGTGCAATGCATGCAGTTATTGATAGACAGAAGAATCATGGTATCCACTTTCGTGTACTAGCTAAAGCGTTACGTATGTCCGGTGGAGATCATATTCACTCTGGTACCGTAGTAGGTAAACTTGAAGGGGAAAGAGAAATCACTTTGGGTTTTGTTGATTTACTACGTGATGATTTTATTGAAAAAGACAGAAGTCGGGGTATTTATTTTACTCAAGATTGGGTTTCTTTACCAGGTGTTTTACCCGTGGCTTCAGGTGGTATTCACGTTTGGCATATGCCNGCTCTGACCGAGATCTTTGGGGATGATTCTGTACTACAGTTCGGTGGAGGAACTTTAGGACACCCTTGGGNAAATGCACCGGGTGCCGTAGCTAATCGAGTAGCTCTAGAAGCATGTGTACAAGCTCGTAATGAAGGGCGTGATCTTGCTCGTGAGGGTAATGAAATTATCCGTGANGCTACCAAATGGAGTCCTGAACTAGCCGCTGCTTGTGAGGTATGGAAGGAGATCAAATTTGAATTTGAAGCAATGGATACTTTGTAATTAGAGGACAAATTCTCACATTTAAATTATGTGTCAGATATACTAATACCCTACCCCATCCATCGAGAAATCTTGGTTCAAACCCTTCGTTACTGGGTGAAGGATGCTCCTTCTTTGCATTTAGTACGGTTTTTTCTACATGAGTATCGTAATTGGAATAGTCTTATTACTCCAATTACTCAAAATAAATCCATTTCCTTTTTGAAAAAAAGTAAT---CAAAGATTATTCTTATTACTCTATAATTCTCATGTATGTGAATACGAATACATGTTCGTTTTTATCCGTAACCAATCTGATAATTTAAGATCAACCTCTTTTCAGGGCCTTCTTGAGCGAATCTATTTCTATGGAAAAATAGAACAGCTTGTAGAAGTATTTATTAATGATTTTCAGGGCATCCTATGTCTGTTTAAAGATCCTTTCCTACATTATGTTAGATATAAAGGAAAATCCCTTTTGGCTTCAAAGGGAACGATCCTTATGATGAATAAATGGAAATATTACTTTTTAAATTTCTGGCAATGTCATTTTTACATGTGGTCTCAACCAGAAAGGATCTATATAAACCAATTATACAATCATTCCCTAGAATTTCTGGGTTATCTTTCAAGTGTGCGGTTAAGTCCTTCAGTGTTACGGAGTCAAATGTTAGAAAATTCATTTATAATAGATAATCCTATTAAGAAGTTCGATACTATAATTCCAATTCTTACTTTAATTGGATCATTGGCTAAAGCGAAATTTTGTAATGTATTAGGACATCCTATTAGTAAGCCCGCTTGGGCCGATTCATCAGATTCTGATATTATCGAACGATTTGGACGAATATGCAGAAATATTTCTCATTATCACAGCGGATCCTCAAAAAAAAAGAA
G_cordifolia     ????????????????CATGATCAGCTGTGGATTCTTACATCCACCATTTTATATAGAATGAAGGTGCTCTTGACTCGACATCGTT-GTTTTGCTTCACTATAACCCC----TTATTG---------GTAA-TAGTA------CATGATGTAGCTCGAGTAGAAAGTATTGATTCATTTCTCAAGGGCAAGGATCTAGGGTTAGTGCCAATCAATAAGTTGGAAAAACTTCGTAAGTATATCTTCGATATAGAAATTCAAAGTATCCAATTAAAGTAAGCTTAAAATATAAAAGTCAAATTAGTTGGAATTGGTAAAGCTTTTTCGATCAAAAGTGTATCACGCGGGAATCAACCGTTCATATGATTTTTTGATAGAAAGAAATCACAAAAAAAGGTATGTTGCTGCCATTTTGAAACGATT-AAGGATCACCGAAGTAATGTCTAAACCCAATGATTCAAAGCAAAGATAAAGGATCCCGGAACAAGGAAAGACCCTTTT-CAATTGTATCAACAACTGGATTATAAGATTATAATAAAGAATACAAATAGATTGTAAAC---------GAGACAAACAAAGGGGGTTTAGAGACCACTCAATAAATGAAATGACTAAGGATTTTATTTCAAGCTCTTTGAGAGTTATCCAACTTGAGTTATGAGTAAGAATGATTTTTTTT-GGTAA-G-TAAG-AAAAAAAAAA---CAACTTAAAT-------CATA------GTCTAATTGATTTGATGATTTTATGGATCTATTTTCCATTATAATTCTATATATAC---------TATACATAACTTCGAATCATTTTTTCTCGAGCCGTATGAGGATAAAACTTCC-TATACGTTTCTAGGGGGGGTATTGTTTGTCTATATCTATCCCAATGAG-CCGTCTATCGAATTGTTGCAATTGATGTTCG???????????????????GGAAGATTTCGTGAGACTCTGCTTGGCAAACGGGTAGATTATTCGGGGCGTTCCGTCATTGTTGTAGGCCCTTCACTTTCATTACATCGATGTGGATTGCCTCGCGAAATAGCAATAGAGCTTTTCCAGACATTTGTAATTCGTGGTCTAATTAGACAACACGTTGCTTCGAACATAGGGGTTGCTAAGAGTAAAATTCGTGAAAAAGAACCAATTGTCTGGGAAATACTTCAGGAAGTTATGCAGGGGCATCCTGTATTGCTGAATAGAGCACCTACTCTGCATAGATTAGGCATACAGGCATTCCAACCAATTTTAGTGGAAGGACGCGCTATTTGTTTACATCCATTAGTTCGTAAGGGATTCAATGCAGACTTTGATGGGGATCAAATGGCTGTTCATGTACCTTTATCTTTGGAAGCTCAAGCGGAGGCTCGTTTACTTATGTTTTCTCATATGAATCTCCTGTCTCCAGCTATTTGGGATCCCATTTCTGTACCAACTCAAG????????CTTTAGAGCATATATTAACTCATATATCCTTTTCGATCGTTTCAATTGTAATTACGATTTATTTAATAACCTTATTAGTCGATGGAATCGTAGAACTATATGATTCATCAGAAAAAGGCATGATAGCTACTTTTTTTTTTATAACAGGGTTATTAGTAACCCGTTGGATTTATTCGGGACATTTCCCATTAAGTGATTTATATGAATCATTAATCTTCCTTTCCTGGAGTTTCTCCATTATTAATATGGTTCCGTATTTTAAAAAATATCAAAAAACTTTAAACGCAATAACAGCACCAAGTGCTATTTTTATTCAAGGCTTTGCTACTTCAGGTCTTTTAACTGAAATGCATCAATCCACAATATTAGTACCCGCTCTACAATCCCAG????????????????????GTTATGCATGAACGTAATGCTCATAACTTCCCTCTAGACCTAGCTGCTGTCGAAGCTCCATCCACAAATGGATAAAACTTCGGTATTAGATTAGTGTATACGAGTTTTTTAAAGTAAAATAAAAGAGCAATAACCAATTCCTTGTTCTATCAAGAGTATTGGTATTGCTCTTTTA-TTTATAT-----------------------------AAAATATATAATATTTAAAATATAAGTCTTTTTATTTATTTATTTAGTTTTATTTCAATTTAA--------------TTAAAAGTATTCTTATGTGTTGTTTTATTATTGAGTATCTTATTTTTGTTCTGTACTAATATTATATA------CGTTCTTCTCAATAAAAATGAAAATATTATACCTAATATTTTCATTTCAGAAGTAAGAAAGA----TAAGAAAA---------ACTAAATTAAATAATTAAAAA--------TG-GTAGA--------------TTAAAGAAGAGTAGATGGGCGGATGTAGCCAAGTGGATCAAGGCAATGGATTGTGAATCCACCATGCGCGA?????????????????????????????????????GGTGTTAAAGANTACAAATTGACTTATTATACTCCTGACTATGAAACCAAAGATACTGATATCTTGGCAGCATTCCGAATGACTCCTCAACCTGGAGTTCCACCTGANGAAGCAGGGGCCGCGGTAGCTGCCGAATCTTCTACTGGTACATGGACAACTGTGTGGACTGATGGACTTACCAGCCTTGATCGTTACAAAGGACGATGCTACAACATCGAGCCCGTTGCTGGAGAAGAAAATCAATATATTGCTTATGTNGCTTACCCTTTAGACCTTTTTGAAGAAGGTTCTGTTACTAACATGTTTACTTCCATTGTGGGGAATGTATTTGGGTTCAAAGCCCTACGCGCTCTACGTCTGGAGGATCTGCGAATCCCTCCTGCTTATGTTAAAACCTTCCAAGGCCCACCTCATGGCATCCAAGTTGAGAGAGATAAATTGAACAAGTATGGTCGTCCCCTATTGGGATGTACTATTAAACCTAAATTGGGTTTATCTGCTAAGAACTACGGCAGAGCAGTTTATGAATGTCTTCGCGGTGGACTTGATTTTACCAAAGATGATGAGAACGTGAACTCCCAACCATTTATGCGTTGGAGAGACCGTTTCTTATTTTGTGCCGAAGCAATTTATAAAGCACAGGCTGAAACAGGTGAAATCAAAGGACATTACTTGAATGCTACTGCAGGTACATGCGAAGAAATGATCAAAAGGGCGGTATTTGCCAGAGAATTGGGGGTTCCTATCGTAATGCATGACTACTTAACAGGGGGGTTCACCGCAAATACTAGCTTGGCTTTTTATTGCCGAGATAATGGCCTACTTCTTCACATCCATCGTGCAATGCATGCAGTTATTGATAGACAGAAGAATCATGGTATACACTTTCGTGTACTAGCAAAAGCGTTACGTATGTCCGGTGGAGATCATATTCACTCTGGTACCGTAGTAGGTAAACTTGAAGGGGAAAGAGAAAGCACTTTGGGTTTTGTTGATTTACTACGTGATGATTTTATTGAAAAAGACCGAAGTCGGGGTATTTATTTCACTCAAGATTGGGTCTCTTTACCAGGTGTTTTACCCGTGGCTTCGGGGGGTATTCACGTTTGGCATATGCCCGCTCTGACCGAGATCTTTGGGGATGATTCTGTACTACAGTTCGGTGGAGGAACTTTAGGACACCCTTGGGNAAATGCACCGGGTGCCGTAGNTANTCGAGTAGCTCTAGAAGCATGTGTACAAGCTCGTAATGAGGGGCGTGATCTTGCTCGTGAGGGTAATGAAATTCTCCGTGAGGCTTGCAAATGGAGTCCTGAACTAGCTGCTGCTTGTGAGGTATGGAAGGAGATCCAATTTGAATTCGAAGCAANGGATACTTTGTAA??AGAGGACAAGTTCTCACATTTAAATTATGTGTCAGATATACTAATACCCCACCCCATCCATCTGGAAATCTTGGTTCAAACCCTTCGCTACTGGGTGAAAGATGCTCCTTCTTTGCATTTAGTACGATTTTTTCTACACGAGTATCGTAATTGGAATAGTCTTATTACTTCAATTACTCCAAAAAAATCCATTTACTTTTTGAAAAAAAGTAATAATCAAAGATTATTCTTATTACTATATAATTCTCATGTATGTGAATACGAATACATGTTTGTTTTTCTCCGTAATCAATCTTATCATTTACGATCAACATCTTCTGAGGTCCTTCTTGAGCGAATATATTTCTATGGAAAAATAGAACAGCTTGTAGGAGTCTTTATTAAGGATTTTCAGGGCATCCTATGTATGTTCAAGGATCCCTTCATGCATTATGTTAGGTATCAAGGAAAATCCATTTTGGCTTCAAAGGGAACGATCCTTATGATGAATAAATGGAAATATTACTTTCTAAATTTCTGGCAATGTCATTTTTACGTGTGGTCTCAACCGGGAAGGATCTATATAAACCAATTATACAATCATTCCCTAGACTTGCTGGGCTATCTTTCAAGTGTGCGACTAAGTCCTTCAGTGTTACGGAGTCAAATGTTAGAAAATTCATTTATAATAGATACTGCTCTTAAGAAGTTTGATACTATAATTCCAATTATTACTTTAATTGGATCATTGGCTAAAGCTAAATTTTGTAATGTATTAGGGCATCCCATTAGTAAGTCGGCTTGGGCCGATTCATCAGATTCTGATATTATCGACCGATTTGGGTGGATATGCAGAAATCTTTCTCATTATCACAGTGGATCTTCAAAAAAAAAGAA
G_brephogea      ??????????GAAGGACATGATCAGATGTGGATTCTTACATCCACCATTTTATATAGAATGAAGGTGCTCTTGACTCGACATCGTT-GTTTTGTTTTACTATAACCCC----TTATTG---------GTAAATAGTA------CATGATGTAGCTCGAGTAGAAAGTATTGATTCATTTCTCAAGGGCAAGGATCTAGGGTTAGTGCCAATCAATAAGTTGGAAAAACTTCGTAAGTATATCTTCGATATAGAAATTCAAAGTATCCAATTAAAGCAAGCTTAAAATATAAAAGTCAAATTAGTTGGAATTGGTAAAACTTTTTCGATCAAAAGTGTATCACGCGGGAATCAACCGTTCATATGATTTTTTGATAGAAAGAAATCACAAAAAAAGGTATGTTGCTGCCATTTTGAAACGATT-AAGGATCACCGAAGTAATGTCTAAACCCAATGATTCAAAGCAAAGATAAAGGATCTCGGAACAAGGAAAGACCCTTTT-CAATTGTATCAACAACTGGATT--------ATAATAAAGAATACAAATAGATTGTAAAC---------GAGACAAACAAAGGGGGTTTAGAGACCACTCAATAAATGAAATGACTAAGGATTTTATTTCAAGCTCTTTGAGAGTTATCCAACTTGAGTTATGAGTAAGAATGATTTTTTTT-GGTAA-G-TAAG-AAGAAAAAA----CAACTTAAAT-------CATA------GTCTAATTGATTTGATGATTTTATGGATCTATTTTCCATTAGAATTCTATATATAC---------TATACATAACTTCGAATCATTTTTTCTCGAGCCGTATGAGGATAAAACTTCC-TATACGTTTCTAGGGGGGGTATTGTTTATCTATATCTATCCCAATGAG-CCGTCTATCGAATTGTTGCAA?????????????????????????????GGAAGATTTCGTGAGACTCTGCTTGGCAAACGGGTAGATTATTCGGGGCGTTCCGTCATTGTTGTAGGCCCTTCACTTTCATTACATCGATGTGGATTGCCTCGCGAAATAGCAATAGAGCTTTTCCAGACATTTGTAATTCGTGGTCTAATTAGACAACACGTTGCTTCGAACATAGGGGTTGCTAAGAGTAAAATTCGTGAAAAAGAACCAATTGTCTGGGAAATACTTCAGGAAGTTATGCAGGGGCATCCTGTATTGCTGAATAGAGCACCTACTCTGCATAGATTAGGCATACAGGCATTCCAACCAATTTTAGTGGAAGGACGCGCTATTTGTTTACATCCATTAGTTCGTAAGGGATTCAATGCAGACTTTGATGGGGATCAAATGGCTGTTCATGTACCTTTATCTTTGGAAGCTCAAGCGGAGGCTCGTTTACTTATGTTTTCTCATATGAATCTCCTGTCTCCAGCTATTGGGGATCCCATTTCTGTACCAACTCAAGATATG???CTTTAGAGCATATATTAACTCATATATCCTTTTCGATCGTTTCAATTGTAATTACTATTTATTTAATAACCTTATTAGTCAATGGAATCGTAGAACTATATGATTCATCAGAAAAAGGCATGATAGCTACTTTTTTTTGTATAACAGGGTTATTAGTAACCCGTTGGATTTTTTCGGGACATTTCCCATTAAGTGATTTATATGAATCATTAATCTTCCTTTCCTGGAGTTTCTCCATTATTAATAAGGTTCCGTATTTAAAAAAATATCAAAAAACTTTAAGCACAATAACAGCACCAAGTGCTATTTTTACTCAAGGCTTTGCTACTTCAGGTCTTTTAACTGAAATGCATCAATCCACAATATTAGTACCTGCTCTACAATCCCAATGGTTAATGATG????????????????????????????????????????????????TAGCTGCTGTCGAAGCTCCATCCACAAATGGATAAAACTTCGGTATTAGATTAGTGTATACGAGTTTTTTTAAGTAAAA-----GAGCAATAACCAATTCCTTGTTCTATCAAGAGTATTGGTATTGCTCTTTTACTTTATATATATTAGTCTTTTATT-ATATATTTATATAATATATATAATATTTTATATATAAGTCTTTTTATTTAGTTTTATTTCTTTATTTCAATTTAA--------------GAAAAAGTATTCTTATGTGTTGTTTTATTATTGAGTATCTTATTTTTGTTCTGTACTAATATTATATA------CGTTCTTCTCAATAAAAATTAAAATATTATACCTAATTTCTTAATTTCAGAAGTAAGAAATAAAGATAAGAAAA---------ACTAAATTAAATAATAAAAA--------CTG-GTAGA--------------TTAAAGAAGAGTAAATGGGCGGATGTAGCCAAGTGGATCAAGGCAATGGATTGTGAATCCACCATGC????ACAAACAGAAACTAAAGCAGGTGTTGGATTCAAAGCTGGTGTTAAAGATTACAAATTGACTTATTATACTCCTGACTATGAAACCAAAGATACTGATATCTTGGCAGCATTCCGAATGACTCCTCAACCCGGAGTTCCTGCTGAGGAAGCAGGGGCCGCGGTAGCTGCCGAATCTTCTACTGGTACATGGACAACTGTGTGGACTGATGGACTTACCAGCCTTGATCGTTACAAAGGACGATGCTACGGCATCGAGCCCGTTGCTGGAGAAGAAAATCAATATATTGCTTATGTAGCTTACCCTTTAGACCTTTTTGAAGAAGGTTCTGTTACTAACATGTTTACTTCCATTGTGGGGAATGTATTTGGGTTCAAAGCCCTACGCGCTCTTCGTCTGGAGGATCTGCGAATCCCTACTGCTTATGTTAAAACCTTCCAAGGCCCACCTCATGGCATCCAAGTTGAGAGAGATAAATTGAACAAGTATGGTCGTCCCCTATTGGGATGTACTATTAAACCTAAATTGGGTTTATCTGCTAAGAACTACGGCAGAGCAGTTTATGAATGTCTTCGCGGTGGACTTGATTTTACCAAAGATGATGAGAACGTGAACTCCCAACCATTTATGCGTTGGAGAGACCGTTTCTTATTTTGTGCCGAAGCAATTTATAAAGCACAGGCTGAAACAGGTGAAATCAAAGGACATTACTTGAATGCTACTGCAGGTACATGCGAA????????????????????????????????????????????????????????????????????????????????????????????????????????????????????????????????????????????????????????????????????????????????????????????????????????????????????????????????????????????????????????????????????????????????????????????????????????????????????????????????????????????????????????????????????????????????????????????????????????????????????????????????????????????????????????????????????????????????????????????????????????????????????????????????????????????????????????????????????????????????????????????????????????????????????????????????????????????????????????????????????????????????????????????????????????????TTAGAGGACAAATTCTCACATTTAAATTATGTGTCAGATATACTAATACCCCACCCCATCCATCTGGAAATCTTGGTTCAAACCCTTCGCTACTGGGTGAAAGATGCTCCTTCTTTGCATTTAGTACGATTTTTTCTACACGAGTATCGTAATTGGAATAGTCTTATTACTTCAATTACTCCAAATAAATCCATTTACTTTTTTTCAAAAAGTAATAATCAAAGATTATTCTTATTACTATATAATTCTCATGTATGTGAATACGAATACATGTTCATTTTTCTCCGTAATCAATCTTATCATTTACGATCAACATCTTCTGAGGTCCTTCTTGAGCGAATATATTTTTATGGAAAAATAGAACAGCTTGTAGGAGTCTTTATTAATGATTTTCAGGGCATCTTATGTATGTTCAAGGATCCCTTCATGCATTATGTTAGGTATCAAGGAAAATCCATTTTGGCTTCAAAGGGAACGATCCTTATGATGAATAAATGGAAATATTACTTTATAAATTTCTGGCAATGTCATTTTTACGTGTGGTCTCAACCGGGAAGGATCTATATAAACCAATTATACAATCATCCCCTAGACTTGCTGGGCTATCTTTCAAGTGTGCGACTAAGTCCTTCAGTGTTACGGAGTCAAATGTTAGAAAATTCATTTATAATAGATACTGCTATTAAGAAGTTTGATACTATAATTCCAATTATTACTTTAATTGGATCATTGGCTAAAGCTAAATTTTGTAATGTATTAGGGCATCCCATTAGTAAGCCAGCTTGGGCCGATTCATCAGATTCTGATATTATCGACCGATTTGGGCGGATATGCAGAAATCTTTCTCATTATCACAG?????????????????????
G_boliviana      CGTGCGACTTGAAGGACATGATCAGATGTGGATTCTTACATCCACCATTTTATATAGAATGAAGGTGCTCTTGACTCGACATCGTT-GTTTTGTTTTACTATAACCCC----TTATTG---------GTAAATAGTA------CATGATGTAGCTCGAGTAGAAAGTATTGATTCATTTCTCAAGGGCAAGGATCTAGGGTTAGTGCCAATCAATAAGTTGGAAAAACTTCGTAAGTATATCTTCGATATAGAAATTCAAAGTATCCAATTAAAGCAAGCTTAAAATATAAAAGTCAAATTAGTTGGAATTGGTAAAACTTTTTCGATCAAAAGTGTATCACGCGGGAATCAACCGTTCATATGATTTTTTGATAGAAAGAAATCACAAAAAAAGGTATGTTGCTGCCATTTTGAAACGATT-AAGGATCACCGAAGTAATGTCTAAACCCAATGATTCAAAGCAAAGATAAAGGATCTCGGAACAAGGAAAGACCCTTTT-CAATTGTATCAACAACTGGATT--------ATAATAAAGAATACAAATAGATTGTAAAC---------GAGACAAACAAAGGGGGTTTAGAGACCACTCAATAAATGAAATGACTAAGGATTTTATTTCAAGCTCTTTGAGAGTTATCCAACTTGAGTTATGAGTAAGAATGATTTTTTTT-GGTAA-G-TAAG-AAGAAAAAA----CAACTTAAAT-------CATA------GTCTAATTGATTTGATGATTTTATGGATCTATTTTCCATTAGAATTCTATATATAC---------TATACATAACTTCGAATCATTTTTTCTCGAGCCGTATGAGGATAAAACTTCC-TATACGTTTCTAGGGGGGGTATTGTTTATCTATATCTATCCCAATGAG-CCGTCTATCGAATTGTTGCAATT??????????????????????????GGGAAGATTTCGTGAGACTCTGCTTGGCAAACGGGTAGATTATTCGGGGCGTTCCGTCATTGTTGTAGGCCCTTCACTTTCATTACATCGATGTGGATTGCCTCGCGAAATAGCAATAGAGCTTTTCCAGACATTTGTAATTCGTGGTCTAATTAGACAACACGTTGCTTCGAACATAGGGGTTGCTAAGAGTAAAATTCGTGAAAAAGAACCAATTGTCTGGGAAATACTTCAGGAAGTTATGCAGGGGCATCCTGTATTGCTGAATAGAGCACCTACTCTGCATAGATTAGGCATACAGGCATTCCAACCAATTTTAGTGGAAGGACGCGCTATTTGTTTACATCCATTAGTTCGTAAGGGATTCAATGCAGACTTTGATGGGGATCAAATGGCTGTTCATGTACCTTTATCTTTGGAAGCTCAAGCGGAGGCTCGTTTACTTATGTTTTCTCATATGAATCTCCTGTCTCCAGCTATTGGGGATCCCATTTCTGTACCAACTCAAGAT????TACTTTAGAGCATATATTAACTCATATATCCTTTTCGATCGTTTCAATTGTAATTACTATTTATTTAATAACCTTATTAGTCAATGGAATCGTAGAACTATATGATTCATCAGAAAAAGGCATGATAGCTACTTTTTTTTGTATAACAGGGTTATTAGTAACCCGTTGGATTTTTTCGGGACATTTCCCATTAAGTGATTTATATGAATCATTAATCTTCCTTTCCTGGAGTTTCTCCATTATTAATATGGTTCCGTATTTTAAAAAATATCAAAAAACTTTAAGCACAATAACAGCACCTAGTGCTATTTTTACTCAAGGCTTTGCTACTTCAGGTCTTTTAACTGAAATGCATCAATCCACAATATTAGTACCTGCTCTACAATCCCAATGGTTAATGATGCACGTAATGTTATGCATGAACGTAATGCTCATAACTTCCCTCTAGACCTAGCTGCTGTCGAAGCTCCATCCACAAATGGATAAAACTTCGGTATTAGATTAGTGTATACGAGTTTTTTTAAGTAAAA-----GAGCAATAACCAATTCCTTGTTCTATCAAGAGTATTGGTATTGCTCTTTTACTTTATATATATTAGTCTTTTATT-TTATATTTATATAAAATATATAATATTTTATATATAAGTCTTTTTATTTAGTTTTATTTCTTTATTTCAATTTAA--------------GAAAAAGTATTCTTATGTGTTGTTTTATTATGGAGTATCTTATTTTTGTTCTGTACTAATATTATATA------CGTTCTTCTCAATAAAAATTAAAATATTATACCTAATTTCTTAATTTCAGAAGTAAGAAATAAAGATAAGAAAA---------ACTAAATTAAATAATAAAAA--------CTG-GTAGA--------------TTAAAGAAGAGTAAATGGGCGGATGTAGCCAAGTGGATCAAGGCAATGGATTGTGAATCCACCATGC?????CAAACAGAAACTAAAGCAGGTGTTGGATTCAAAGCTGGTGTTAAAGATTACAAATTGACTTATTATACTCCTGACTATGAAACCAAAGATACTGATATCTTGGCAGCATTCCGAATGACTCCTCAACCCGGAGTTCCACCTGAGGAAGCAGGGGCCGCGGTAGCTGCCGAATCTTCTACTGGTACATGGACAACTGTGTGGACTGATGGACTTACCAGCCTTGATCGTTACAAAGGACGATGCTACGGCATCGAGCCCGTTGCTGGAGAAGAAAATCAATATATTGCTTATGTAGCTTACCCTTTAGACCTTTTTGAAGAAGGTTCTGTTACTAACATGTTTACTTCCATTGTGGGGAATGTATTTGGGTTCAAAGCCCTACGCGCTCTTCGTCTGGAGGATCTGCGAATCCCTCCTGCTTATGTTAAAACCTTCCAAGGCCCACCTCATGGCATCCAAGTTGAGAGAGATAAATTGAACAAGTATGGTCGTCCCCTATTGGGATGTACTATTAAACCTAAATTGGGTTTATCTGCTAAGAACTACGGCAGAGCAGTTTATGAATGTCTTCGCGGTGGACTTGATTTTACCAAAGATGATGAGAACGTGAACTCCCAACCATTTATGCGTTGGAGAGACCGTTTCTTATTTTGTGCCGAAGCACTTTATAAAGCACAGGCTGAAACAGGTGAAATCAAAGGACATTACTTGAATGCTACTGCAG????????????????????????????????????????????????????????????????????????????????????????????????????????????????????????????????????????????????????????????????????????????????????????????????????????????????????????????????????????????????????????????????????????????????????????????????????????????????????????????????????????????????????????????????????????????????????????????????????????????????????????????????????????????????????????????????????????????????????????????????????????????????????????????????????????????????????????????????????????????????????????????????????????????????????????????????????????????????????????????????????????????????????????????????????????????????????????????????????????????????????????????ATATACTAATACCCCACCCCATCCATCTGGAAATCTTGGTTCAAACCCTTCGCTACTGGGTGAAAGATGCTCCTTCTTTGCATTTAGTACGATTTTTTCTACACGAGTATCGTAATTGGAATAGTCTTATTACTTCAATTACTCCAAATAAATCCATTTACTTTTTTTCAAAAAGTAATAATCAAAGATTATTCTTATTACTATATAATTCTCATGTATGTGAATACGAATACATGTTCATTTTTCTCCGTAATCAATCTTATCATTTACGATCAACATCTTCTGAGGTCCTTCTTGAGCGAATATATTTTTATGGAAAAATAGAACAGCTTGTAGGAGTCTTTATTAATGATTTTCAGGGCATCTTATGTATGTTCAAGGATCCCTTCATGCATTATGTTAGGTATCAAGGAAAATCCATTTTGGCTTCAAAGGGAACGATCCTTATGATGAATAAATGGAAATATTACTTTATAAATTTCTGGCAATGTCATTTTTACGTGTGGTCTCAACCGGGAAGGATCTATATAAACCAATTATACAATCATCCCCTAGACTTGCTGGGCTATCTTTCAAGTGTGCGACTAAGTCCTTCAGTGTTACGGAGTCAAATGTTAGAAAATTCATTTATAATAGATACTGCTATTAAGAAGTTTGATACTATAATTCCAATTATTACTTTAATTGGATCATTGGCTAAAGCTAAATTTTGTAATGTATTAGGGCATCCCATTAGTAAGCCAGCTTGGGCCGATTCATCAGATTCTGATATTATCGACCGATTTGGGCGGATATGCAGAAATCTTT??????????????????????????????????
G_densiflora     ?????GACTTGAAGGACATGATCAGCTGTGGATTCTTACATCCACCATTTTATATAGAATGAAGGTGCTCTTGACTCGACATCGTT-GTTTTGTTTCACTATAACCCC----TTATTG---------GTAA-TAGTA------CATGATGTAGCTCGAGTAGAAAGTATTGATTCATTTCTCAAGGGCAAGGATCTAGGGTTAGTGCCAATCAATAAGTTGGAAAAACTTCGTAAGTATATCTTCGATATAGAAATTCAAAGTATCCAATTAAAGTAAGCTTAAAATATAAAAGTCAAATTAGTTGGAATTGGTAAAGCTTTTTCGATCAAAAGTGTATCACGCGGGAATCAACCGTTCATATGATTTTTTGATAGAAAGAAATCACAAAAAAAGGTATGTTGCTGCCATTTTGAAACGATT-AAGGATCACCGAAGTAATGTCTAAACCCAATGATTCAAAGCAAAGATAAAGGATCCCGGAACAAGGAAAGACCCTTTT-CAATTGTATCAACAACTGGATTATAAGATTATAATAAAGAATACAAATAGATTGTAAAC---------GAGACAAACAAAGGGGGTTTAGAGACCACTCAATAAATGAAATGACTAAGGATTTTATTTCAAGCTCTTTGAGAGTTATCCAACTTGAGTTATGAGTAAGAATGATTTTTTTT-GGTAA-G-TAAG-AAAAAAAAA----CAACTTAAAT-------CATA------GTCTAATTGATTTGATGATTTTATGGATCTATTTTCCATTATAATTCTATATATAC---------TATACATAACTTCGAATCATTTTTTCTCGAGCCGTATGAGGATAAAACTTCCCTATACGTTTCTAGGGGGGGTATTGTTTGTCTATATCTATCCCAATGAG-CCGTCTATCGA-TTGT????????????????????????????????????????????????????????????????????TAGATTATTCGGGGCGTTCCGTCATTGTTGTAGGCCCTTCACTTTCATTACATCGATGTGGATTGCCTCGCGAAATAGCAATAGAGCTTTTCCAGACATTTGTAATTCGTGGTCTAATTAGACAACACGTTGCTTCGAACATAGGGGTTGCTAAGAGTAAAATTCGTGAAAAAGAACCAATTGTCTGGGAAATACTTCAGGAAGTTATGCAGGGGCATCCTGTATTGCTGAATAGAGCACCTACTCTGCATAGATTAGGCATACAGGCATTCCAACCAATTTTAGTGGAAGGACGCGCTATTTGTTTACATCCATTAGTTCGTAAGGGATTCAATGCAGACTTTGATGGGGATCAAATGGCTGTTCATGTACCTTTATCTTTGGAAGCTCAAGCGGAGGCTCGTTTACTTATGTTTTCTCATATGAATCTCCTGTCTCCAGCTATTTGGGATCCCATTTCTGTACCAACTC???????????CTTTAGAGCATATATTAACTCATATATCCTTTTCGATCGTTTCAATTGTAATTACGATTTATTTAATAACCTTATTAGTCGATGGAATCGTAGAACTATATGATTCATCAGAAAAAGGCATGATAGCTACTTTTTTTTTTATAACAGGGTTATTATTAACCCGTTGGATTTATTCGGGACATTTCCCATTAAGTGATTTATATGAATCATTAATCTTCCTTTCCTGGAGTTTCTCCATTATTAATATGGTTCCGTATTTTAAAAAATATCAAAAAACTTTAAACGCAATAACAGCACCAAGTGCTATTTTTATTCAAGGCTTTGCTACTTCAGGTCTTTTAACTGAAATGCATCAATCCACAATATTAGTACCCGCTCTACAATCCCA??????????????????????????????????????????????????????????????????????????????????????????????????????????????????????????????????????????????????????????????????????????????????????????????????????????????????????????????????????????????????????????????????????????????????????????????????????????????????????????????????????????????????????????????????????????????????????????????????????????????????????????????????????????????????????????????????????????????????????????????????????????????????????????????????????????????????????????????????????????????????????????????????????????????????????????????????GGTTGGATTCAAAGCTGGTGTTAAAGATTACAAATTGACTTATTATACTCCTGACTATGAAACCAAAGATACTGATATCTTGGCAGCATTCCGAATGACTCCTCAACCTGGAGTTCCACCTGAGGAAGCAGGGGCCGCGGTAGCTGCCGAATCTTCTACTGGTACATGGACAACTGTGTGGACTGATGGACTTACCAGCCTTGATCGTTACAAAGGACGATGCTACAACATCGAGCCCGTTGCTGGAGAAGAAAATCAATATATTGCTTATGTAGCTTACCCTTTAGACCTTTTTGAAGAAGGTTCTGTTACTAACATGTTTACTTCCATTGTGGGGAATGTATTTGGGTTCAAAGCCCTACGCGCTCTACGTCTGGAGGATCTGCGAATCCCTCCTGCTTATGTTAAAACCTTCCAAGGCCCACCTCATGGCATCCAAGTTGAGAGAGATAAATTGAACAAGTATGGTCGTCCCCTATTGGGATGTACTATTAAACCTAAATTGGGTTTATCTGCTAAGAACTACGGCAGAGCAGTTTATGAATGTCTTCGCGGTGGACTTGATTTTACCAAAGATGATGAGAACGTGAACTCCCAACCATTTATGCGTTGGAGAGACCGTTTCTTATTTTGTGCCGAAGCAATTTATAAAGCACAGGCTGAAACAGGTGAAATCAAAG???????????????????????????????????????????????????????????????????????????????????????????????????????????????????????????????????????????????????????????????????????????????????????????????????????????????????????????????????????????????????????????????????????????????????????????????????????????????????????????????????????????????????????????????????????????????????????????????????????????????????????????????????????????????????????????????????????????????????????????????????????????????????????????????????????????????????????????????????????????????????????????????????????????????????????????????????????????????????????????????????????????????????????????????????????????????????????????????????????????????TTAGAGGACAAGTTCTCACATTTAAATTATGTGTCAGATATACTAATACCCCACCCCATCCATCTGGAAATCTTGGTTCAAACCCTTCGCTACTGGGTGAAAGATGCTCCTTCTTTGCATTTAGTACGATTTTTTCTACACGAGTATCGTAATTGGAATAGTCTTATTACTTCAATTACTCCAAAAAAATCCATTTACTTTTTGAAAAAAAGTAATAATCAAAGATTATTCTTATTACTATATAATTCTCATGTATGTGAATAGGAATACATGTTTGTTTTTCTCCGTAATCAATCTTATCATTTACGATCAACATCTTCTGAGGTCCTTCTTGAGCGAATATATTTCTATGGAAAAATAGAACAGCTTGTAGGAGTCTTTATTAAGGATTTTCAGGGCATCCTATGTATGTTCAAGGATCCCTTCATGCATTATGTTAGGTATCAAGGAAAATCCATTTTGGCTTCAAAGGGAACGATCCTTATGATGAATAAATGGAAATATTACTTTCTAAATTTCTGGCAATGTCATTTTTACGTGTGGTCTCAACCGGGAAGGATCTATATAAACCAATTATACAATCATTCCCTAGACTTGCTGGGCTATCTTTCAAGTGTGCGACTAAGTCCTTCAGTGTTACGGAGTCAAATGTTAGAAAATTCATTTATAATAGATACTGCTCTTAAGAAGTTTGATACTATAATTCCAATTATTACTTTAATTGGATCATTGGCTAAAGCTAAATTTTGTAATGTATTAGGGCATCCCATTAGTAAGTCGGCTTGGGCCGATTCATCAGATTCTGATATTATCGACCGATTTGGGTGGATATGCAGAAATCTTTCTCATTATCACAGTGGATCTCAAAAAAAAAGAAT
G_magellanica    ??????????????????????????TGTGGATTCTTACATCCACCATTTTATATAGAATGAAGGTGCTCTTGACTCGACATCGTT-GTTTTGTTTTACTATAACCCC----TTATTG---------GTAAATAGTA------CATGATGTAGCTCGAGTAGAAAGTATTGATTCATTTCTCAAGGGCAAGGATCTAGGGTTAGTGCCAATCAATAAGTTGGAAAAACTTCGTAAGTATATCTTCGATATAGAAATTCAAAGTATCCAATTAAAGCAAGCTTAAAATATAAAAGTCAAATTAGTTGGAATTGGTAAAACTTTTTCGATCAAAAGTGTATCACGCGGGAATCAACCGTTCATATGATTTTTTGATAGAAATAAATCACAAAAAAAGGTATGTTGCTGCCATTTTGAAACGATT-AAGGATCACCGAAGTAATGTCTAAACCCAATGATTCAAAGCAAAGATAAAGGATCTCGGAACAAGGAAAGACCCTTTT-CAATTGTATCAACAACTGGATT--------ATAATAAAGAATACAAATAGATTGTAAAC---------GAGACAAACAAAGGGGGTTTAGAGACCACTCAATAAATGAAATGACTAAGGATTTTATTTCAAGCTCTTTGAGAGTTATCCAACTTGAGTTATGAGTAAGAATGATTTTTTTT-GGTAA-G-TAAG-AAGAAAAAA----CAACTTAAAT-------CATA------GTCTAATTGATTTGATGATTTTATGGATCTATTTTCCATTATAATTCTATATATAC---------TATACATAACTTCGAATCATTTTTTCTCGAGCCGTATGAGGATAAAACTTCC-TATACGTTTCTAGGGGGGGTATTGTTTGTCTATATCTATCCCAATGAG-CCGTCTATCGAATTGTTGCAATTGATGTTC??????????GATCCCGAA-GGAAGATTTCGTGAGACTCTGCTTGGCAAACGGGTAGATTATTCGGGGCGTTCCGTCATTGTTGTAGGCCCTTCACTTTCATTACATCGATGTGGATTGCCTCGCGAAATAGCAATAGAGCTTTTCCAGACATTTGTAATTCGTGGTCTAATTAGACAACACGTTGCTTCGAACATAGGGGTTGCTAAGAGTAAAATTCGTGAAAAAGAACCAATTGTCTGGGAAATACTTCAGGAAGTTATGCAGGGGCATCCTGTATTGCTGAATAGAGCACCTACTCTGCATAGATTAGGCATACAGGCATTCCAACCAATTTTAGTGGAAGGACGCGCTATTTGTTTACATCCATTAGTTCGTAAGGGATTCAATGCAGACTTTGATGGGGATCAAATGGCTGTTCATGTACCTTTATCTTTGGAAGCTCAAGCGGAGGCTCGTTTACTTATGTTTTCTCATATGAATCTCCTGTCTCCAGCTATTGGGGATCCCATTTCTGTACCAACTCAAGATATG??ACTTTAGAGCATATATTAACTCATATATCCTTTTCGATCGTTTCAATTGTAATTACGATTTATTTAATAACCTTATTAGTCAATGGAATCGTAGAACTATATGATTCATCAGAAAAAGGCATGATAGCTACTTTTTTTTGTATAACAGGGTTATTAGTAACCCGTTGGATTTTTTCGGGACATTTACCATTAAGTGATTTATATGAATCATTAATCTTCCTTTCCTGGAGTTTCTCCATTATTAATATGGTTCCGTATTTTAAAAAATATAAAAAAACTTTAAGCGCAATAACAGCACCAAGTGCTATTTTTACTCAAGGCTTTGCTACTTCAGGTCTTTTAACTGAAATGCATCAATCCACAATATTAGTACCTGCTCTACAATCCCAGTGGTTAATGATGCACGTAA?????????????????????????????????????????TAGCTGCTGTCGAAGCTCCATCCACAAATGGATAAAACTTCGGTATTAGATTAGTGTATACGAGTTTTTTAAAGTAAAA-----GAGCAATAACCAATTCCTTGTTCTATCAAGAGTATTGGTATTGCTCTTTTACTTTATATATATTAGTCTTTTATT-CTATATTTATATAAAATATAGAATATTTTATATATAAGTCTTTTTATTTAGTTTTATTTCTTTATTTAAATTTAA--------------TAAAAAGTATTTTTATGTGTTGTTTTATTATTGAGTATCTTATTTTTGTTCTGTACTAATATTATATA------CGTTCTTCTCAATAAAAATTAAAATATTATACCTAATATTTTAATTTCAGAAGTAAGAAAGAAAGATAAGAAAA---------ACTAAATTAAATA-TTAAATAATAAAATCTG-GTAGA--------------TTAAAGAAGAGTAAATGGGCGGATGTAGCCAA??????????????????????????????????????????????????????AGCAGGTGTTGGATTCAAAGCTGGTGTTAAAGATTACAAATTGACTTATTATACTCCTGACTATGAAACCAAAGATACTGATATCTTGGCAGCATTCCGAATGACTCCTCAACCCGGAGTTCCACCTGAGGAAGCAGGGGCCGCGGTAGCTGCCGAATCTTCTACTGGTACATGGACAACTGTGTGGACTGATGGACTTACCAACCTTGATCGTTACAAAGGACGATGCTACGGCATCGAGCCCGTTGCTGGAGAAGAAAATCAATATATTGCTTATGTAGCTTACCCTTTAGACCTTTTTGAAGAAGGTTCTGTTACTAACATGTTTACTTCCATTGTGGGGAATGTATTTGGGTTCAAAGCCCTACGCGCTCTTCGTCTGGAGGATCTGCGAATCCCTCCTGCTTATGTTAAAACCTTCCAAGGCCCACCTCATGGCATCCAAGTTGAGAGAGATAAATTGAACAAGTATGGTCGTCCCCTATTGGGATGTACTATTAAACCTAAATTGGGTTTATCTGCTAAGAACTACGGCAGAGCAGTTTATGAATGTCTTCGCGGTGGACTTGATTTTACCAAAGATGATGAGAACGTGAACTCCCAACCATTTATGCGTTGGAGAGACCGTTTCTTATTTTGTGCCGAAGCAATTTATAAAGCACAGGCTGAAACAGGTGAAATCAAAGGACATTACTTGAATGCTACTGCAGGTACATGCGAAGAAATGATCAAAAGGGCGGTATTTGCCAGAGAATTGGGGGTTCCTATCGTAATGCATGACTACTTAACAGGGGGATTCACCGCAAATACTAGCTTGGCTTTTTATTGCCGAGATAATGGCCTACTTCTTCACATCCACCGTGCAATGCATGCAGTTATTGATAGACAGAAGAATCATGGTATACACTTTCGTGTACTAGCTAAAGCGTTACGTATGTCCGGTGGAGATCATATTCACTCTGGTACCGTAGTAGGTAAACTTGAAGGGGAAAGAGAAATCACTTTGGGTTTTGTTGATTTACTACGTGATGATTTTATTGAAAAAGACCGAAGTCGGGGTATTTATTTCACTCAAGATTGGGTCTCTTTACCAGGTGTTTTACCCGTGGCTTCGGGGGGTATTCACGTTTGGCATATGCCCGCTCTGACCGAGATCTTTGGGGATGATTCTGTACTACAGTTCGGTGGAGGAACTTTAGGACACCCTTGGGNAAATGCACCGGGTGCCGTAGCTAATCGAGTAGCTCTAGAAGCATGTGTACAAGCTCGTAATGAGGGGCGTGATCTTGCTCGTGAGGGTAATGAAATTATCCGTGAGGCTTCCAAATGGAGTCCTGAACTAGCTGCTGCTTGTGAGGTATGGAAGGAGATCAAATTTGAATTCGAAGCAATGGATACTTTGTAATTAGAGGACAAATTCTCACATTTAAATTATGTGTCAGATATACTAATACCCCACCCCATCCATCTGGAAATCTTGGTTCAAACCCTTCGTTACTGGGTGAAAGATGCTCCTTCTTTGCATTTAGTACGATTTTTTCTACACGAGTATCGTAATTGGAATAGTCTTATTACTTCAATTACTCCAAATAAATCCATTTACTTTTTTTCAAAAAGTAATAATCAAAGATTATTCTTATTACTATATAATTCTCATGTATGTGAATACGAATACATGTTCATTTTTCTCCGTAATCAATCTTATCATTTACGATCAACATCTTCTGAGGTCCTTCTTGAGCGAATATATTTTTATGGAAAAATAGAACAGCTTGTAGGAGTCTTTATTAATGATTTTCAGGGCATCCTATGTATGTTCAAGGATCCCTTCATGCATTATGTTAGATATCAAGGAAAATCCATTTTGGCTTCAAAGGGAACGATCCTTATGATGAATAAATGGAAATATTACTTTATAAATTTCTGGCAATGTCATTTTTACGTGTGGTCTCAACCGGGAAGGATCTATATAAACCAATTATACAATCATTCCCTAGACTTGCTGGGCTATCTTTCAAGTGTGCGACTAAGTCCTTCAGTGTTACGGAGTCAAATGTTAGAAAATTCATTTATAATAGATACTGCTATTAAGAAGTTTGATACTATAATTCCAATTATTACTTTAATTGGATCATTGGCTAAAGCTAAATTTTGTAATGTATTAGGGCATCCCATTAGTAAGCCAGCTTGGGCCGATTCATCAGATTCTGATATTATCGACCGATTTGGGCGGATATGCAGAAATCTTTCTCATTATCACAGTGGATCCTCAAAAAAAAAGAA
G_petaloidea     ?????????????????????????????????????ACATCCACCATTTTATATAGAATGAAGGTGCTCTTGACTCGACATCGTT-GTTTTGTTTTACTATAACCCC----TTATTG---------GTAAATAGTA------CATGATGTAGCTCGAGTAGAAAGTATTGATTCATTTCTCAAGGGCAAGGATCTAGGGTTAGTGCCAATTAATAAGTTGGAAAAACTTCGTAAGTATATCTTCGATATAGAAATTCAAAGTATCCAATTAAAGCAAGCTTAAAATATAAAAGTAAAATGAGTTGGAATTGGTAAAACTTTTTCGATCAAAAGTGTATCACGCGGGAATCAACCGTTCATATGATTTTTTGATAGAAATAAATCACAAAAAAAGGTATGTTGCTGCCATTTTGAAACGATT-AAGGATCACCGAAGTAATGTCTAAACCCAATGATTCAAAGCAAAGATAAAGGATCTCGGAACAAGGAAAGACCCTTTT-CAATTGTATCAACAACTGGATT--------ATAATAAAGAATACAAATAGATTGTAAAC---------GAGACAAACAAAGGGGGTTTAGAGACCCCTCAATAAATGAAATGACTAAGGATTTTATTTCAAGCTCTTTGAGAGTTATCCAACTTGAGTTATGAGTAAGAATGATTTTTTTTT-GTAA-G-TAAG-AAGAAAAAA----CAACTTNAAT-------CATA------GTCTAATTGATTTGATGATTTTATGGATCTATTTTCCNTTAGAATTCTATATATAC---------TATACATAACTTCGAATCATTTTTTCTCGAGCCGTATGAGGATAAAACTTCC-TATACGTTTCTAGGGGGGGTATTGTTTGTCT??????????????????????????????????????????????????????????????????????????????GTGAGACTCTGCTTGGCAAACGGGTAGATTATTCGGGGCGTTCCGTCATTGTTGTAGGCCCTTCACTTTCATTACATCGATGCGGATTGCCTCGCGAAATAGCAATAGAGCTTTTCCAGACATTTGTAATTCGTGGTCTAATTAGACAACACGTTGCTTCGAACATAGGGGTTGCTAAGAGTAAAATTCGTGAAAAAGAACCAATTGTCTGGGAAATACTTCAGGAAGTTATGCAGGGGCATCCTGTATTGCTGAATAGAGCACCTACTCTGCATAGATTAGGCATACAGGCATTCCAACCAATTTTAGTGGAAGGACGCGCTATTTGTTTACATCCATTAGTTCGTAAGGGATTCAATGCAGACTTTGATGGGGATCAAATGGCTGTTCATGTACCTTTATCTTTGGAAGCTCAAGCGGAGGCTCGTTTACTTATGTTTTCTCATATGAATCTCCTGTCTCCAGCTATTGGGGATCCCATTTCTGTACCAACTCAAG?????????????????????????????????????????????????????????????????????????????????????????????????????????????????????????????????????????????????????????????????????????????????????????????????????????????????????????????????????????????????????????????????????????????????????????????????????????????????????????????????????????????????????????????????????????????????????????????????????????????????????????????????GTTATGCATGAACGTAATGCTCATAACTTCCCTCTAGACCTAGCTGCTGTCGAAGCTCCATCCACAAATGGATAAAACTTCGGTATTAGATTAGTGTATACGAGTTTTTTAAAGTAAAA-----GAGCAATAACCAATTCCTTGTTCTATCAAGAGTATTGGTATTGCTCTTTTACTTTATATATATTAGTCTTTTATT-ATATATTTATAGAAAATATATAATATTTTATATATAAGTCTTTTTATTTAGTTTTATTTCTTTATTTCAATTTAA--------------GAAAAAGTATTCTTATGTGTTGTTTTATTATTGAGTATCTTATTTTGGTTCTGTACTAATATTATATA------CGTTCTTCTCAATAAAAATTAAAATATTATACCTAATTTCTTAATTTCAGAAGTAAGAAATAAAGATAAGAAAA---------ACTAAATTAAATAATAAAAAC--------TG-GTAGA--------------TTAAAGAAGAGTAAATGGGCGGATGTAGCCAAGTGGATCAAGGCAATGGATTGTGAATCCACCATGC???????????????????????????????????????????????????????????????CTTATTATACTCCTGACTATGAAACCAAAGATACTGATATCTTGGCAGCATTCCGAATGACTCCTCAACCCGGAGTTCCACCTGAGGAAGCAGGGGCCGCGGTAGCTGCCGAATCTTCTACTGGTACATGGACAACTGTGTGGACTGATGGACTTACCAGCCTTGATCGTTACAAAGGACGATGCTACGGCATCGAGCCCGTTGCTGGAGAAGAAAATCAATATATTGCTTATGTAGCTTACCCTTTAGACCTTTTTGAAGAAGGTTCTGTTACTAACATGTTTACTTCCATTGTGGGGAATGTATTTGGGTTCAAAGCCCTACGCGCTCTTCGTCTGGAGGATCTGCGAATCCCTCCTGCTTATGTTAAAACCTTCCAAGGCCCACCTCATGGCATCCAAGTTGAGAGAGATAAATTGAACAAATATGGTCGTCCCCTATTGGGATGTACTATTAAACCTAAATTGGGTTTATCTGCTAAGAACTACGGCAGAGCAGTTTATGAATGTCTTCGCGGTGGACTTGATTTTACCAAAGATGATGAGAACGTGAACTCCCAACCATTTATGCGTTGGAGAGACCGTTTCTTATTTTGTACCGAAGCAATTTATAAAGCACAGGCTGAAACAGGTGAAATCAAAGGACATTACTTGAATGCTACTGCAGGTACATGTGAAGAAATGATCAAAAGGGCGGTATTTGCCAGAGAATTGGGGGTTCCTATCGTAATGCATGACTACTTAACAGGGGGATTCACCGCAAATACTAGCTTGGCTTTTTATTGCCGAGATAATGGCCTACTTCTTCACATCCACCGTGCAATGCATGCAGTTATTGATAGACAGAAGAATCATGGTATACACTTTCGTGTACTAGCTAAAGCGTTACGTATGTCCGGTGGAGATCATATTCACTCTGGTACCGTAGTAGGTAAACTTGAAGGGGAAAGAGAAATCACTTTGGGTTTTGTTGATTTACTACGTGATGATTTTATTGAAAAAGACCGAAGTCGGGGTATTTATTTCACTCAAGATTGGGTCTCTTTACCAGGTGTTTTACCCGTGGCTTCGGGGGGTATTCACGTTTGGCATATGCCNGCTCTGACCGAGATCTTTGGGGATGATTCTGTACTACAGTTCGGTGGAGGAACTTTAGGACACCCTTGGGNAAATGCACCGGGTGCCGTAGCTAATCGAGTAGCTCTAGAAGCATGTGTACAAGCTCGTAATGAGGGGCGTGATCTTGCTCGTGAGGGTAATGAAATTATCCGTGANGCTTCCAAATGGAGTCCTGAACTAGCTGCTGCTTGTGAGGTATGGAAGGAGATCAAATTTGAATTCGAAGCAATGGATACTTTGTAA??????????????????????????????????????????????????????????????????????????????????????????????????????????????????????????????????????????????????????????????????????????????????????????????????????????????????????????????????????????????????????????????????????????????????????????????????????????????????????????????????????????????????????????????????????????????????????????????????????????????????????????????????????????????????????????????????????????????????????????????????????????????????????????????????????????????????????????????????????????????????????????????????????????????????????????????????????????????????????????????????????????????????????????????????????????????????????????????????????????????????????????????????????????????????????????????????????????????????????????????????????????????????????????????????????????????????????????????????????????????
G_macrophylla_J  ?????????????????????????????????????ACATCCACCATTTTATATAGAATGAAGGTGCTCTTGACTCGACATCGTT-GTTTTGTTTCACTATAACCTC----TTATTG---------GTAAATAGTA------CATGATGTAGCTCGAGTAGAAAGTATTGATTCATTTCTCAAGGGCAAGGATCTAGGGTTAGTGCCAATCAATAAGTTGGAAAAACTTCGTAAGTATATCTTCGATATAGCAATTCAAAGTATCCAATTAAAGTAAGCTTAAAATATAAAAGTCAAATTAGTTGGAATTGGTAAAGCTTTTTCGATCAAAAGTGTATCACGCGGGAATCAACCGTTCATATGATTTTTTGATAGAAAGAAATCACAAAAAAAGGTATGTTGCTGCCATTTTGAAACGATT-AAGGATCACCCAAGTAATGTCTAAACCCAATGATTCAAAGCAAAGATAAAGGATCCCGGAACAAGGAAAGACCCTTTT-CAATTGTATCAACAACTGGATTATAAGATTATAATAAAGAATACAAATAGATTGTAAAC---------GAGACAAACAAAGGGGGTTTAGAGACCACTCAATAAATGAAATGACTAAGGATTTTATTTCAAGCTCTTTGAGAGTTATCCAACTTGAGTTATGAGTAAGAATGCTTTTTTTT-GGTAA-G-TAAG-AAAAAAAAAA---CAACTTTAAT-------CATA------GTCTAATTGATTTGATGATTTTATGGATCTATTTTCCATTATAATTCTATATATAC---------TATACATAACTTCGAATCATTTTTTCTCGAGCCGTATGAGGATAAAACTTCC-TATACGTTTCTAGGGGGGGTATTGTTTGTCTATATCTATCCCAATGAG-CCGTCTATCGAATTGTTGCAATTGATGTTCGATCCCCGAA?????????????????????????????TGCTTGGCAAACGGGTAGATTATTCGGGGCGTTCCGTCATTGTTGTAGGCCCTTCACTTTCATTACATCGATGTGGATTGCCTCGCGAAATAGCAATAGAGCTTTTCCAGACATTTGTAATTCGTGGTCTAATTAGACAACACGTTGCTTCGAACATAGGGGTTGCTAAGAGTAAAATTCGTGAAAAAGAACCAATTGTCTGGGAAATACTTCAGGAAGTTATGCAGGGGCATCCTGTATTGCTGAATAGAGCACCTACTCTGCATAGATTAGGCATACAGGCATTCCAACCCATTTTAGTGGAAGGACGCGCTATTTGTTTACATCCATTAGTTCGTAAGGGATTCAATGCAGACTTTGATGGGGATCAAATGGCTGTTCATGTACCTTTATCTTTGGAAGCTCAAGCGGAAGCTCGTTTACTTATGTTTTCTCATATGAATCTCCTGTCTCCAGCTATTTGGGATCCCATTTCTGTACCAACTCAAGA???????CTTTAGAGCATATATTAACTCATATATCCTTTTCGATCGTTTCAATTGTAATTACGATTTATTTAATAACCTTATTAGTCGATGGAATCGTAGAACTATATGATTCATCAGAAAAAGGCATGATAGCTACTTTTTTTTTTATAACAGGATTATTAGTAACCCGTTGGATTTATTCGGGACATTTCCCATTAAGTGATTTATATGAATCATTAATCTTCCTTTCCTGGAGTTTCTCCATTATTAATATGGTTCCGTATTTTAAAAAATATCAAAAAACTTTAAGCGCAATAACAGCACCAAGTGCTATTTTTACTCAAGGCTTTGCTACTTCAGGTCTTTTAACTGAAATGCATCAATCCACAATATTA????????????????????????????????????????????????????????????????????????????????CTAGCTGCTGTCGAAGCTCCATCCACAAATGGATAAAACTTCGGTATTAGATTAGTGTATACGAGTTTTTAAAAGTAAAATAAAAGAGCAATAACCAATTCCTTGTTCTATCAAGAGTATTGGTATTGCTCTTTTA-TTTATAT-----------------------------AAAATATATAATATTTAAAATATAAGTCTTTTTATTTATTTATTTAGTTTTATTTCAATTTAA--------------TTAAAAGTATTCTTATGTGTTGTTTTATTATTGAGTATCTTATTTTTGTT------TAATATTATATA------CGTTCTTCTCAATAAAAATGAAAATATTATACCTAATATTTTCATTTCAGAAGTAAGAAAGA----TAAGAAA----------ACTAAATTAAATAATTAAATAATAAAAAATG-GTAGA--------------TTAAAGAAGAGTAGATGGGCGGA????????????????????????????????????????????????????????????????????????????????????????????????????????????????????????????????????????????????????????????????????????????????????????????????????????????????GTAG---CCGAATCTTCTACTGGTACATGGACAACTGTGTGGACTGATGGACTTACCAGCCTTGATCGTTACAANGGACGATGCTACAACATCGAGCCCGTTGCTGGAGAATAAAATCAATATATTGCTTATG--------CCTTTAGACCTTTTTGAAGAAGGTTCTGTTACTAACATGTTTACTTCCATTGTGGGGAATGTATTTGGGTTCAAAGCCCTACGCGCTCTACGTCTGGAGGATCTGCGAATCCCTCCTGCTTATGTTAAAACCTTCCAAGGCCCACCTCATGGCATCCAAGTTGAGAGAGAGAAATTGAACAAGTATGGTCGTCCCCTATTGGGATGTACTATTAAACCTAAATTGGGTTTATCTGCTAAGAACTACGGCAGAGCAGTTTATGAATGTCTCCGCGGTGGACTTGATTTTACCAAAGATGATGAGAACGTGAACTCCCAACCATTTATGCGTTGGAGAGACCGTTTCTTATTTTGTGCCGAAGCAATTTATAAAGCACAGGCTGAAACAGGTGAAATCAAAGGACATTACTTGAATGCTACTGCAGGTACATGCGAAGAAATGATCAAAAGGGCGGTATTTGCCAGAGAATTGGGGGTTCCTATCGTAATGCATGACTACTTAACAGGGGGATTCACCGCAAATACTAGCTTGGCTTTTTATTGCCGAGATAATGGCCTACTTCTTCACATCCATCGTGCAATGCATGCAGTTATTGATAGACAGAAGAATCATGGTAAACACTTTCGTGTACTAGCTAAAGCGTTACGTATGTCCGGTGGAGATCATATTCACTCTGGTACCGTAGTAGGTAAACTTGAAGGGGAAAGAGAAAGAACTTTGGGTTTTGTTGATTTACTACGTGATGATTTTCTTGAAAAAGACCGAAGTCGGGGTATTTATTTCACTCAAGATTGGGTCTCTTTACCAGGTGTTTTACCCGTGGCTTCGGGGGGTATTCACGTTTGGCATATGCCCGCTCTGACCGAGATCTTTGGGGATGATTCTGTACTACAGTTCGGTGGAGGAACTTTAGGACACCCTTGGGNAAATGCACCGGGTGCCGTAGCTAATCGAGTAGCTCTAGAAGCATGTGTACAAGCTCGTAATGAGGGGCGTGATCTTGCTCGTGAGGGTAATGAAATTATCCGTGANGCTTGCAAATGGAGTCCTGAACTAGCTGCTGCTTGTGAGGTATGGAAGGAGATCCAATTTGAATTCGAAGCAATGGATACTTTGTAA??????????????????????????????????????????????????????????????????????????????????????????????????????????????????????????????????????????????????????????????????????????????????????????????????????????????????????????????????????????????????????????????????????????????????????????????????????????????????????????????????????????????????????????????????????????????????????????????????????????????????????????????????????????????????????????????????????????????????????????????????????????????????????????????????????????????????????????????????????????????????????????????????????????????????????????????????????????????????????????????????????????????????????????????????????????????????????????????????????????????????????????????????????????????????????????????????????????????????????????????????????????????????????????????????????????????????????????????????????????????
G_macrophylla_S  ?????????????????????????????????????ACATCCACCATTTTATATAGAATGAAGGTGCTCTTGACTCGACATCGTT-GTTTTGTTTCACTATAACCTC----TTATTG---------GTAAATAGTA------CATGATGTAGCTCGAGTAGAAAGTATTGATTCATTTCTCAAGGGCAAGGATCTAGGGTTAGTGCCAATCAATAAGTTGGAAAAACTTCGTAAGTATATCTTCGATATAGCAATTCAAAGTATCCAATTAAAGTAAGCTTAAAATATAAAAGTCAAATTAGTTGGAATTGGTAAAGCTTTTTCGATCAAAAGTGTATCACGCGGGAATCAACCGTTCATATGATTTTTTGATAGAAAGAAATCACAAAAAAAGGTATGTTGCTGCCATTTTGAAACGATT-AAGGATCACCCAAGTAATGTCTAAACCCAATGATTCAAAGCAAAGATAAAGGATCCCGGAACAAGGAAAGACCCTTTT-CAATTGTATCAACAACTGGATTATAAGATTATAATAAAGAATACAAATAGATTGTAAAC---------GAGACAAACAAAGGGGGTTTAGAGACCACTCAATAAATGAAATGACTAAGGATTTTATTTCAAGCTCTTTGAGAGTTATCCAACTTGAGTTATGAGTAAGAATGCTTTTTTTT-GGTAA-G-TAAG-AAAAAAAAAA---CAACTTTAAT-------CATA------GTCTAATTGATTTGATGATTTTATGGATCTATTTTCCATTATAATTCTATATATAC---------TATACATAACTTCGAATCATTTTTTCTCGAGCCGTATGAGGATAAAACTTCC-TATACGTTTCTAGGGGGGGTATTGTTTGTCTATATCTATCCCAATGAG-CCGTCTATCGAATTGTTGCAATTGATGTTC?????????????????????????????????????????GATCCCCGAAGGGTAGATTATTCGGGGCGTTCCGTCATTGTTGTAGGCCCTTCACTTTCATTACATCGATGTGGATTGCCTCGCGAAATAGCAATAGAGCTTTTCCAGACATTTGTAATTCGTGGTCTAATTAGACAACACGTTGCTTCGAACATAGGGGTTGCTAAGAGTAAAATTCGTGAAAAAGAACCAATTGTCTGGGAAATACTTCAGGAAGTTATGCAGGGGCATCCTGTATTGCTGAATAGAGCACCTACTCTGCATAGATTAGGCATACAGGCATTCCAACCAATTTTAGTGGAAGGACGCGCTATTTGTTTACATCCATTAGTTCGTAAGGGATTCAATGCAGACTTTGATGGGGATCAAATGGCTGTTCATGTACCTTTATCTTTGGAAGCTCAAGCGGAAGCTCGTTTACTTATGTTTTCTCATATGAATCTCCTGTCTCCAGCTATTTGGGATCCCATTTCTGTACCAACTCAAGATATG???CTTTAGAGCATATATTAACTCATATATCCTTTTCGATCGTTTCAATTGTAATTACGATTTATTTAATAACCTTATTAGTCGATGGAATCGTAGAACTATATGATTCATCAGAAAAAGGCATGATAGCTACTTTTTTTTTTATAACAGGATTATTAGTAACCCGTTGGATTTATTCGGGACATTTCCCATTAAGTGATTTATATGAATCATTAATCTTCCTTTCCTGGAGTTTCTCCATTATTAATATGGTTCCGTATTTTAAAAAATATCAAAAAACTTTAAGCGCAATAACAGCACCAAGTGCTATTTTTACTCAAGGCTTTGCTACTTCAGGTCTTTTAACTGAAATGCATCAATCCACAATATTA????????????????????????????????????????????????????????????????????????????????CTAGCTGCTGTCGAAGCTCCATCCACAAATGGATAAAACTTCGGTATTAGATTAGTGTATACGAGTTTTTAAAAGTAAAATAAAAGAGCAATAACCAATTCCTTGTTCTATCAAGAGTATTGGTATTGCTCTTTTA-TTTATAT-----------------------------AAAATATATAATATTTAAAATATAAGTCTTTTTATTTATTTATTTAGTTTTATTTCAATTTAA--------------TTAAAAGTATTCTTATGTGTTGTTTTATTATTGAGTATCTTATTTTTGTT------TAATATTATATA------CGTTCTTCTCAATAAAAATGAAAATATTATACCTAATATTTTCATTTCAGAAGTAAGAAAGA----TAAGAAA----------ACTAAATTAAATAATTAAATAATAAAAAATG-GTAGA--------------TTAAAGAAGAGTAGATGGGCGGA?????????????????????????????????????????????????CAAACAGAAACTAAAGCAGGTGTTGGATTCAAAGCTGGTGTTAAAGATTACAAATTGACTTATTATACTCCGGACTATGAAACCAAAGATACTGATATCTTGGCAGCATTCCGAATGACTCCTCAACCTGGAGTTCCACCTGAGGAAGCAGGGGCCGCGGTAGCTGCCGAATCTTCTACTGGTACATGGACAACTGTGTGGACTGATGGACTTACCAGCCTTGATCGTTACAAAGGACGATGCTACAACATCGAGCCCGTTGCTGGAGAAGAAAATCAATATATTGCTTATGTAGCTTACCCTTTAGACCTTTTTGAAGAAGGTTCTGTTACTAACATGTTTACTTCCATTGTGGGGAATGTATTTGGGTTCAAAGCCCTACGCGCTCTACGTCTGGAGGATCTGCGAATCCCTCCTGCTTATGTTAAAACCTTCCAAGGCCCACCTCATGGCATCCAAGTTGAGAGAGATAAATTGAACAAGTATGGTCGTCCCCTATTGGGATGTACTATTAAACCTAAATTGGGTTTATCTGCTAAGAACTACGGCAGAGCAGTTTATGAATGTCTCCGCGGTGGACTTGATTTTACCAAAGATGATGAGAACGTGAACTCCCAACCATTTATGCGTTGGAGAGACCGTTTCTTATTTTGTGCCGAAGCAATTTATAAAGCACAGGCTGAAACAGG????????????????????????????????????????????????????????????????????????????????????????????????????????????????????????????????????????????????????????????????????????????????????????????????????????????????????????????????????????????????????????????????????????????????????????????????????????????????????????????????????????????????????????????????????????????????????????????????????????????????????????????????????????????????????????????????????????????????????????????????????????????????????????????????????????????????????????????????????????????????????????????????????????????????????????????????????????????????????????????????????????????????????????????????????????????????????????????????????????????????????????????????????????????????????????????????????????????????????????????????????????????????????????????????????????????????????????????????????????????????????????????????????????????????????????????????????????????????????????????????????????????????????????????????????????????????????????????????????????????????????????????????????????????????????????????????????????????????????????????????????????????????????????????????????????????????????????????????????????????????????????????????????????????????????????????????????????????????????????????????????????????????????????????????????????????????????????????????????????????????????????????????????????????????????????????????????????????????????????????????????????????????????????????????????????????????????????????????????????????????????????????????????????????????????????????????????????????????????????????????????????
G_perpensa       ???????????????ACATGATCAGCTGTGGATTCTTACATCCACCATTTTATATAGAATGAAGGTGCTCTTGACTCGACATCGTT-GTTTTGTTTCACTATAACCCC----TTAATAG--------GTAAATAGTA------CATGATGTAGCTCGAGTAGAAAGTATTGATTCATTTCTCAAGGGCAAGGATCTAGGGTTAGTGCCAATCAATAAGTTGGAAAAACTTCGTAAGTATATCTTCGATATAGAAATTCAAAGTATCCAATTAAAG------------------------TTAGTTGGAATTGGTAAAACTTTTTCGATCAAAAGTGTATCACGCGGGAATCAACCGTTCATATGATTTTTTGATAGAAAGAAATCATAAAAAAAGGTATGTTGCTGCCATTTTGAAACGATTTAAGGATCACCGAAGTAATGTCTAAACCCAATGATTCAAAGTAAAGATAAAGGATCCCGGAACAAGGAAAGACCCTTTT-CAATTGTATCAACAACTAGATT--------ATAATAAAGAATACAAATAGATTGTAAAC---------GAGACAAACAAAGGGG--TTAGAGACCACTCAAAAAATGAAATGACTAAGGATTTTATTTCAAGCTCTTTGAGAGTTATCCAACTTGAGTTATGAGTAAGAATGATTTTTTT---GTAA-GTTAAG-AAGAAAAAA-----AACTTAAAT-------CATA------GTCTAATTGATTTGATGATTTTATAGATCTATTTTCCATTAGAATTCTATATATAC---------TATACATAACTTCGAATCATTTTTTCTCGAGCCGTATGAGGATAAAACTTCC-TATACGTTTCTAGGGGGGGTATTGTTTGTTTATATCTATCCCAATGAG-CCGTCTATCGAATTGTTGCAATTGATGTTC??????????GATCCCGAAGGGAAGATTTCGTGAGACTTTACTTGGCAAACGGGTAGATTATTCGGGGCGTTCCGTCATTGTTGTAGGCCCTTCACTTTCATTACATCGATGTGGATTGCCTCGCGAAATAGCAATAGAGCTTTTCCAGACATTTGTAATTCGTAGTCTAATTAGACAACACGTTGCTTCGAACATAGGGGTTGCTAAGAGTAAAATTCGTGAAAAAGAACCAATTGTCTGGGAAATACTTCAGGAAGTTATGCAGGGGCATCCTGTATTACTGAATAGAGCACCTACTCTGCATAGATTAGGCATACAGGCATTCCAACCAATTTTAGTGGAAGGACGCGCTATTTGTTTACATCCATTAGTTCGTAAGGGATTCAATGCAGACTTTGATGGGGATCAAATGGCTGTTCATGTACCTTTATCTTTGGAAGCTCAAGCGGAGGCTCGTTTACTTATGTTTTCTCATATGAATCTCCTGTCTCCAGCTATTGGGGATCCCATTTCTGTACCAACTCAAGA???????CTTTAGAGCATATATTAACTCATATATCCTTTTCGATTGTTTCAATTGTAATTACGATTTATTTAATAACCTTATTAGTCGATGGAATCGTAGAACTATATGATTCATCAGAAAAAGGCATGATAACTACTTTTTTTTGTATAACAGGGTTATTAGTAACCCGTTGGATTTATTCGGGACATTTCCCATTAAGTGATTTATATGAATCATTAATCTTCCTTTCCTGGAGTTTCTCCATTATTAATATGGTTCCGTATTTAAAAAAATATAAAAAAACTTTAAGCGCAATAACAGCACCAAGTGCTATTTTTACTCAAGGCTTTGCTACTTCAGGTCTTTTAACTGAAATGCATCAATCCACAATATTAGTACCTGCTCTACAATCCCAGTGGTTAATGATGCACGTAA?????????????????????????????????????????TAGCTGCTGTCGAAGCTCCATCTACAAATGGATAAAACTTCGGTATTAGATTAGTGTATACGAGTTTTAAAAAGTAAAATAAAAGAGCAATA-CCAATTCCTTGTTCTATCAAGAGTATTGGTATTGCTCTTTTA-TTTAT-------------------CTATATTTATAT------TAG--TATTTTA-AT-TA----TTTATA-TTAG---TATTTTAATTTTTTAATTTAA--------------GAAAAAGTTTTTTTATGTGTTGTTTTATTATTGAGTATCTTATTTTTCTTCTGTACTAATATTATATA------CGTTTTTCTCAATAAAAATGAAAATATTATACCAAATATTTTCATTTCAGAAGTAAGGAAGG----TAAGAAAA---------ACTAAATAAAATAATAAAAAA--------TG-GTAAATTTTAAATGGTAAATTAAAAAAGAGTAGATGGGCGGATGTAGCCAAGTGGATTAAGGCAATGGATTGTGAATCCACCATGCGCGA?????????????????CAGGTGTTGGATTCAAAGCTGGTGTTAAAGATTACAAATTGACTTATTATACTCCTGACTATGAAACCAAAGATACTGATATCTTGGCAGCATTCCGAATGACTCCTCAACCCGGAGTTCCACCTGAGGAAGCAGGGGCCGCGGTAGCTGCCGAATCTTCTACCGGTACATGGACAACTGTGTGGACTGATGGACTTACCAGCCTTGATCGTTACAAAGGACGATGCTACGACATCGAGCCCGTTGCTGGAGAAGAAAATCAATATATTGCTTATGTAGCTTACCCCTTAGACCTTTTTGAAGAAGGTTCTGTTACTAACATGTTTACTTCCATTGTGGGGAATGTATTTGGGTTCAAAGCCCTACGCGCTCTTCGTCTGGAGGATCTGCGAATCCCTCCTGCTTATGTTAAAACCTTCCAAGGCCCACCTCATGGCATCCAAGTTGAGAGAGATAAATTNAACAAGTATGGTCGTCCCCTATTGGGCTGTACTATTAAACCTAAATTGGGTTTATCTGCTAAGAACTACGGCAGAGCAGTTTATGAATGTCTCCGCGGTGGACTTGATTTTACTAAAGATGATGAGAACGTGAACTCCCAACCATTTATGCGTTGGAGAGACCGTTTCTTATTTTGTGCCGAAGCAATTTATAAAGCACAGGCTGAAACAGGTGAAATCAAAGGACATTACTTGAATGCTACTGCAGGTACATGCGAAGAAATGATCAAAAGGGCGGTATTTGCCAGAGAATTGGGGGCTCCTATCGTAATGCATGACTATTTAACAGGGGGATTCACCGCAAATACTAGCTTGGCTTTTTATTGCCGAGATAATGGCCTACTTCTTCACATCCACCGTGCAATGCATGCAGTTATTGATAGACAGAAGAATCATGGTATACACTTTCGTGTACTAGCTAAAGCGTTACGTATGTCCGGTGGAGATCATATTCACTCTGGTACCGTAGTAGGTAAACTTGAAGGGGAAAGAGAAATCACTTTGGGTTTTGTTGATTTACTACGTGATGATTTTATTGAAAAAGACCGAAGTCGGGGTATTTATTTCACTCAAGATTGGGTCTCTTTACCAGGTGTTTTACCCGTGGCTTCGGGGGGTATTCACGTTTGGCATATGCCCGCTCTGACCGAGATCTTTGGGGATGATTCTGTACTACAGTTTGGTGGGGGAACTTTAGGACACCCTTGGGNAAATGCACCGGGTGCCGTAGCTAATCGAGTAGCTCTAGAAGCATGTGTACAAGCTCGTAATGAGGGGCGTGATCTTGCTCGTGAGGGTAATGAAATTATCCGTGAAGCTNNCAAATGGAGTCCTGAACTAGCTGCTGCTTGTGAGGTATGGAAGGAGATCAAATTTGAATTCGAAGCAATGGATACTTTGTAA??????????????????????????????????????????????????????????????????????????????????????????????????????????????????????????????????????????????????????????????????????????????????????????????????????????????????????????????????????????????????????????????????????????????????????????????????????????????????????????????????????????????????????????????????????????????????????????????????????????????????????????????????????????????????????????????????????????????????????????????????????????????????????????????????????????????????????????????????????????????????????????????????????????????????????????????????????????????????????????????????????????????????????????????????????????????????????????????????????????????????????????????????????????????????????????????????????????????????????????????????????????????????????????????????????????????????????????????????????????????
G_kauaiensis     ????CGACTTGAAGGACATGATCAGATGTGGATTCTTACATCCACCATTTTATATAGAATGAAGGTGCTCTTGACTCGACATCGTT-GTTTTGTTTTACTATAACCCC----TTATTG---------GTAAATAGTA------CATGATGTAGCTCGAGTAGAAAGTATTGATTCATTTCTCAAGGGCAAGGATCTAGGGTTAGTGCCAATTAATAAGTTGGAAAAACTTCGTAAGTATATCTTCGATATAGAAATTCAAAGTATCCAATTAAAGCAAGCTTAAAATATAAAAGTAAAATGAGTTGGAATTGGTAAAACTTTTTCGATCAAAAGTGTATCACGCGGGAATCAACCGTTCATATGATTTTTTGATAGAAATAAATCACAAAAAAAGGTATGTTGCTGCCATTTTGAAACGATT-AAGGATCACCGAAGTAATGTCTAAACCCAATGATTCAAAGCAAAGATAAAGGATCTCGGAACAAGGAAAGACCCTTTT-CAATTGTATCAACAACTGGATT--------ATAATAAAGAATACAAATAGATTGTAAAC---------GAGACAAACAAAGGGGGTTTAGAGACCACTCAATAAATGAAATGACTAAGGATTTTATTTCAAGCTCTTTGAGAGTTATCCAACTTGAGTTATGAGTAAGAATGATTTTTTTTT-GTAA-G-TAAG-AAGAAAAAA----CAACTTAAAT-------CATA------GTCTAATTGATTTGATGATTTTATGGATCTATTTTCCATTAGAATTCTATATATAC---------TATACATAACTTCGAATCATTTTTTCTCGAGCCGTATGAGGATAAAACTTCC-TATACGTTTCTAGGGGGGGTATTGTTTGTCTATATCTATCCCAA???????????????????????????????????????????????????????GGAAGATTTCGTGAGACTCTGCTTGGCAAACGGGTAGATTATTCGGGGCGTTCCGTCATTGTTGTAGGCCCTTCACTTTCATTACATCGATGCGGATTGCCTCGCGAAATAGCAATAGAGCTTTTCCAGACATTTGTAATTCGTGGTCTAATTAGACAACACGTTGCTTCGAACATAGGGGTTGCTAAGAGTAAAATTCGTGAAAAAGAACCAATTGTCTGGGAAATACTTCAGGAAGTTATGCAGGGGCATCCTGTATTGCTGAATAGAGCACCTACTCTGCATAGATTAGGCATACAGGCATTCCAACCAATTTTAGTGGAAGGACGCGCTATTTGTTTACATCCATTAGTTCGTAAGGGATTCAATGCAGACTTTGATGGGGATCAAATGGCTGTTCATGTACCTTTATCTTTGGAAGCTCAAGCGGAGGCTCGTTTACTTATGTTTTCTCATATGAATCTCCTGTCTCCAGCTATTGGGGATCCCATTTCTGTACCAACTCAAGATATGTTACTTTAGAGCATATATTAACTCATATATCCTTTTCGATCGTTTCAATTGTAATTACGATTTATTTAATAACCTTATTAGTCAATGGAATCGTAGAACTATATGATTCATCAGAAAAAGGCATGATAGCTACTTTTTTTTGTATAACAGGGTTATTAGTAACCCGTTGGATTTTTTCGGGACATTTCCCATTAAGTGATTTATATGAATCATTAATCTTCCTTTCCTGGAGTTTCTCCATTATTAATATGGTTCCGTATTTTAAAAAATATCAAAAAACTTTAAGCGCAATAACAGCACCAAGTGCTATTTTTACTCAAGGTTTTGCTACTTCAGGTCTTTTAACTGAAATGCATCAATCCACAATATTAGTACCTGCTCTACAATCCCAATGGTTAATGATGCACGTAATGTTATGCATGAACGTAATGCTCATAACTTCCCTCTAGACCTAGCTGCTGTCGAAGCTCCATCCACAAATGGATAAAACTTCGGTATTAGATTAGTGTATACGAGTTTTTTAAAGTAAAA-----GAGCAATAACCAATTCCTTGTTCTATCAAGAGTATTGGTATTGCTCTTTTACTTTATATATATTAGTCTTTTATT-ATATATTTATAGAAAATATATAATATTTTATATATAAGTCTTTTTATTTAGTTTTATTTCTTTATTTCAATTTAA--------------TAAAAAGTATTCTTATGTGTTGTTTTATTATTGAGTATCTTATTTTGGTTCTGTACTAATATTATATA------CGTTCTTCTCAATAAAAATTAAAATATTATACCTAATTTCTTAATTTCAGAAGTAAGAAATAAAGATAAGAAAA---------ACTAAATTAAATAATAAAAA--------CTG-GTAGA--------------TTAAAGAAGAGTAAATGGGCGGATGTAGCCAAGTGGATCAAGGCAATGGATTGTGAATCCACCATGC?????CAAACAGAAACTAAAGCAGGTGTTGGATTCAAAGCTGGTGTTAAAGATTACAAATTGACTTATTATACTCCTGACTATGAAACCAAAGATACTGATATCTTGGCAGCATTCCGAATGACTCCTCAACCCGGAGTTCCACCTGAGGAAGCAGGGGCCGCGGTAGCTGCCGAATCTTCTACTGGTACATGGACAACTGTGTGGACTGATGGACTTACCAGCCTTGATCGTTACAAAGGACGATGCTACGGCATCGAGCCCGTTGCTGGAGAAGAAAATCAATATATTGCTTATGTAGCTTACCCTTTAGACCTTTTTGAAGAAGGTTCTGTTACTAACATGTTTACTTCCATTGTGGGGAATGTATTTGGGTTCAAAGCCCTACGCGCTCTTCGTCTGGAGGATCTGCGAATCCCTCCTGCTTATGTTAAAACCTTCCAAGGCCCACCTCATGGCATCCAAGTTGAGAGAGATAAATTGAACAAATATGGTCGTCCCCTATTGGGATGTACTATTAAACCTAAATTGGGTTTATCTGCTAAGAACTACGGCAGAGCAGTTTATGAATGTCTTCGCGGTGGACTTGATTTTACCAAAGATGATGAGAACGTGAACTCCCAACCATTTATGCGTTGGAGAGACCGTTTCTTATTTTGTACCGAAGCAATTTATAAAGCACAGACTGAAACAGGTGAAATCAAAGGACATTACTTGAATGCTACTGC??????????????????????????????????????????????????????????????????????????????????????????????????????????????????????????????????????????????????????????????????????????????????????????????????????????????????????????????????????????????????????????????????????????????????????????????????????????????????????????????????????????????????????????????????????????????????????????????????????????????????????????????????????????????????????????????????????????????????????????????????????????????????????????????????????????????????????????????????????????????????????????????????????????????????????????????????????????????????????????????????????????????????????????????????????????????????????????????????????????????????????????????????????????????????????????????????????????????????????????????????????????????????????????????????????????????????????????????????????????????????????????????????????????????????????????????????????????????????????????????????????????????????????????????????????????????????????????????????????????GAATATATTTTTATGGAAAAATAGAACAGCTTGTAGGRGTMTTTATTAATGATTTTCAGGGCATMTTATGTATGTTCAAGGATCCCTTCATGCATTAWGTTAGGTATCAAGAAAAATCCATTTTGGCTTCRAAGGGAACGATCCTTATGAWGAATAAATGGAAATATTACTTTMTAAATTTYTGGCAATGTCATTTTTACGTGTGGTYTCAACCGGGAAGGATCTATATAAACCAATTATACAATCATCCCCTAGACTTGCTGGGTTATCTTTCAAGTGTGCGACTAAGTCCTTCAGTGTTACGGAGTCAAATGTTAGAAAATTCATTTATAATAGATACTGCTATTAAGAAGTTTGATACTATAATTCCAATTATTACTTTAATTGGATCATTGGCTAAAGCTAAATTTTGTAATGTATTAGGGCATCCCATYAGTAAGCCAGCTTGGGCCGAYTCATCAGMTTCTGATATTATCGACCGAYTTGGGCGGMTATGCAGAAATCTTTCTCATTATCACAGYGGATCCTCAAAAAAAAATAA
G_talamancana    CGTGCGACTTGAAGGACATGATCAGATGTGGGCTCTGACATCCACCATTTTATATAGAATGAAGGTGCTCTTGACTCGACATCGTT-GTTTTGTTTTACTATAACCCC----TTATTG---------GTAAATAGTA------CATGATGTAGCTCGAGTAGAAAGTATTGATTCATTTCTCAAGGGCAAGGATCTAGGGTTAGTGCCAATCAATAAGTTGGAAAAACTTCGTAAGTATATCTTCGATATAGAAATTCAAAGTATCCAATTAAAGCAAGCTTAAAATATAAAAGTCAAATTAGTTGGAATTGGTAAAACTTTTTCGATCAAAAGTGTATCACGCGGGAATCAACCGTTCATATGATTTTTTGATAGAAAGAAATCACAAAAAAAGGTATGTTGCTGCCATTTTGAAACGATT-AAGGATCACCGAAGTAATGTCTAAACCCAATGATTCAAAGCAAAGATAAAGGATCTCGGAACAAGGAAAGACCCTTTT-CAATTGTATCAACAACTGGATT--------ATAATAAAGAATACAAATAGATTGTAAAC---------GAGACAAACAAAGGGGGTTTAGAGACCACTCAATAAATGAAATGACTAAGGATTTTATTTCAAGCTCTTTGAGAGTTATCCAACTTGAGTTATGAGTAAGAATGATTTTTTTTTGGTAA-G-TAAG-AAGAAAAAA----CAACTTAAAT-------CATA------GTCTAATTGATTTGATGATTTTATGGATCTATTTTCCATTAGAATTCTATATATAC---------TATACATAACTTCGAATCATTTTTTCTCGAGCCGTATGAGGATAAAACTTCC-TATACGTTTCTAGGGGGGGTATTGTTTATCTATATCTATCCCAATGAG-CCGTCTATCGAATTGTTGCAATTGAT????????????????????????GGAAGATTTCGTGAGACTCTGCTTGGCAAACGGGTAGATTATTCGGGGCGTTCCGTCATTGTTGTAGGCCCTTCACTTTCATTACATCGATGTGGATTGCCTCGCGAAATAGCAATAGAGCTTTTCCAGACATTTGTAATTCGTGGTCTAATTAGACAACACGTTGCTTCGAACATAGGGGTTGCTAAGAGTAAAATTCGTGAAAAAGAACCAATTGTCTGGGAAATACTTCAGGAAGTTATGCAGGGGCATCCTGTATTGCTGAATAGAGCACCTACTCTGCATAGATTAGGCATACAGGCATTCCAACCAATTTTAGTGGAAGGACGCGCTATTTGTTTACATCCATTAGTTCGTAAGGGATTCAATGCAGACTTTGATGGGGATCAAATGGCTGTTCATGTACCTTTATCTTTGGAAGCTCAAGCGGAGGCTCGTTTACTTATGTTTTCTCATATGAATCTCCTGTCTCCAGCTATTGGGGATCCCATTTCTGTACCAACTCAAGATAT?TTACTTTAGAGCATATATTAACTCATATATCCTTTTCGATCGTTTCAATTGTAATTACTATTTATTTAATAACCTTATTAGTCAATGGAATCGTAGAACTATATGATTCATCAGAAAAAGGCATGATAGCTACTTTTTTTTGTATAACAGGGTTATTAGTAACCCGTTGGATTTTTTCGGGACATTTCCCATTAAGTGATTTATATGAATCATTAATCTTCCTTTCCTGGAGTTTCTCCATTATTAATAAGGTTCCGTATTTTAAAAAATATCAAAAAACTTTAAGCACAATAACAGCACCAAGTGCTATTTTTACTCAAGGCTTTGCTACTTCAGGTCTTTTAACTGAAATGCATCAATCCACA??????????????????????????????????????????????????????????????????????????????????????????????????????????????????????????????????????????????????????????????????????????????????????????????????????????????????????????????????????????????????????????????????????????????????????????????????????????????????????????????????????????????????????????????????????????????????????????????????????????????????????????????????????????????????????????????????????????????????????????????????????????????????????????????????????????????????????????????????????????????????????????????????????????????????????????????????????????????????????????????????????????????????????????????TTGACTTATTATACTCCTGACTATGAAACCAAAGATACTGATATCTTGGCAGCATTCCGAATGACTCCTCAACCCGGAGTTCCACCTGAGGAAGCAGGGGCCGCGGTAGCTGCCGAATCTTCTACTGGTACATGGACAACTGTGTGGACTGATGGACTTACCAGCCTTGATCGTTACAAAGGACGATGCTACGGCATCGAGCCCGTTGCTGGAGAAGAAAATCAATATATTGCTTATGTAGCTTACCCTTTAGACCTTTTTGAAGAAGGTTCTGTTACTAACATGTTTACTTCCATTGTGGGGAATGTATTTGGGTTCAAAGCCCTACGCGCTCTTCGTCTGGAGGATCTGCGAATCCCTCCTGCTTATGTTAAAACCTTCCAAGGCCCACCTCATGGCATCCAAGTTGAGAGAGATAAATTGAACAAGTATGGTCGTCCCCTATTGGGATGTACTATTAAACCTAAATTG????????????????????????????????????????????????????????????????????????????????????????????????????????????????????????????????????????????????????????????????????????????????????????????????????????????????????????????????????????????????????????????????????????????????????????????????????????????????????????????????????????????????????????????????????????????????????????????????????????????????????????????????????????????????????????????????????????????????????????????????????????????????????????????????????????????????????????????????????????????????????????????????????????????????????????????????????????????????????????????????????????????????????????????????????????????????????????????????????????????????????????????????????????????????????????????????????????????????????????????????????????????????????????????????????????????????????????????????????????????????????????????????????????????????????????????????????????????????????????????????????????????????????????????????????????????????????????????????????????????????????????????????????????????????????????????????????????????????????????????????????????????????????????????????????????????????????????????????????????????????????????????????????????????????????????????????????????????????????????????????????????????????????????????????????????????????????????????????????????????????????????????????????????????????????????????????????????????????????????????????????????????????????????????????????????????????????????????????????????????????????????????????????????????????????????????????????????????????????????????????????????????????????????????????????????????????????????????????????????????????????????????????????????????????????????????????????????????????????????????????????????????
G_masafuerae     ????????????????????????????????????????????????????????????????????????????????????????????????????????????????????????????????????????????????????????????????????????????????????????????????????????????????????????????????????????????????????????????????????????????????????????????????????????????????????????????????????????????????????????????????????????????????????????????????????????????????????????????????????????????????????????????????????????????????????????????????????????????????????????????????????????????????????????????????????????????????????????????????????????????????????????????????????????????????????????????????????????????????????????????????????????????????????????????????????????????????????????????????????????????????????????????????????????????????????????????????????????????????????????????????????????????????????????????????????????????????????????????????????????????????????????????????????????????????????????????????????GTGAGACTCTGCTTGGCAAACGGGTAGATTATTCGGGGCGTTCCGTCATTGTTGTAGGCCCTTCACTTTCATTACATCGATGTGGATTGCCTCGCGAAATAGCAATAGAGCTTTTCCAGACATTTGTAATTCGTGGTCTAATTAGACAACACGTTGCTTCGAACATAGGGGTTGCTAAGAGTAAAATTCGTGAAAAAGAACCAATTGTCTGGGAAATACTTCAGGAAGTTATGCAGGGGCATCCTGTATTGCTGAATAGAGCACCTACTCTGCATAGATTAGGCATACAGGCATTCCAACCAATTTTAGTGGAAGGACGCGCTATTTGTTTACATCCATTAGTTCGTAAGGGATTCAATGCAGACTTTGATGGGGATCAAATGGCTGTTCATGTACCTTTATCTTTGGAAGCTCAAGCGGAGGCTCGTTTACTTATGTTTTCTCATATGAATCTCCTGTCTCCAGCTATT?????????????????????????????????????????????????????????????????????????????????????????????????????????????????????????????????????????????????????????????????????????????????????????????????????????????????????????????????????????????????????????????????????????????????????????????????????????????????????????????????????????????????????????????????????????????????????????????????????????????????????????????????????????????????????????????????????????????????????????????????????????????????????????????????????????????????????????????????????????????????????????????????????????????????????????????????????????????????????????????????????????????????????????????????????????????????????????????????????????????????????????????????????????????????????????????????????????????????????????????????????????????????????????????????????????????????????????????????????????????????????????????????????????????????????????????????????????????????????????????????????????????????????????????????????????????????????????????????????????????????????????????????????????????????TTATTATACTCCTGAATATGAAACCAAAGATACTGATATCTTGGCAGCATTGCGAATGACTCCTCAACCTGGAGTTCCACCTGAGGAAGCAGGGGCCGCGGTAGCTGCCGAATCTTCTACTGGTACATGGACAAATGTGTGGACTGATGGACTTACCAGCCTTGATCGTTACAAAGGACGATGCTACAACATCGATCCCGTTGCTGGAGAAGAAAATCAATATATTGCTTATGTAGCTTACCCTTTAGACCTTTGTGAANAAGGATCTGCTACTAACATGTTTACTTCCATTGTGGGGAATGTATCTNNNTTCANAGCCNTACNNNNTNTANGTCTGGAGGATCTNNNAATCCNTCNNNCTTATGTTNAANCCTTNCAAGNNCCACCTCATGNNNTTCNANTTGAGAGAGATAAATTGAACAAGTATGGTCGTCCCCTATTGGG---TACTATTAAACCTAAATTGGGTTTATCTGCTAAGAACTACGGCAGAGCAGTTTATGAATGTCTTCGCGGTGGACTTGATTTTACCAAAGATGATGAGAACGTGAACTCCCAACCATTTATGCGTTGGAGAGACCGTTTCTTATTTTGTGCCGAAGCAATTTATAAA?????????????????????????????????????????????????????????????????????????????????????????????????????????????????????????????????????????????????????????????????????????????????????????????????????????????????????????????????????????????????????????????????????????????????????????????????????????????????????????????????????????????????????????????????????????????????????????????????????????????????????????????????????????????????????????????????????????????????????????????????????????????????????????????????????????????????????????????????????????????????????????????????????????????????????????????????????????????????????????????????????????????????????????????????????????????????????????????????????????????????????????????????????????????????????????????????????????????????????????????????????????????????????????????????????????????????????????????????????????????????????????????????????????????????????????????????????????????????????????????????????????????????????????????????????????????????????????????????????????????????????????????????????????????????????????????????????????????????????????????????????????????????????????????????????????????????????????????????????????????????????????????????????????????????????????????????????????????????????????????????????????????????????????????????????????????????????????????????????????????????????????????????????????????????????????????????????????????????????????????????????????????????????????????????????????????????????????????????????????????????????????????????????????????????????????????????????????????????????????????????????????????????????????
G_peltata        ???????CTTGAAGGACATGATCAGATGTGGATTCTTACATCCACCATTTTATATAGAATGAAGGTGCTCTTGACTCGACATCGTT-GTTTTGTTTTACTATAACCCC----TTATTG---------GTAAATAGTA------CATGATGTAGCTCGAGTAGAAAGTATTGATTCATTTCTCAAGGGCAAGGATCTAGGGTTAGTGCCAATCAATAAGTTGGAAAAACTTCGTAAGTATATCTTCGATATAGAAATTCAAAGTATCCAATTAAAGCAAGCTTAAAATATAAAAGTCAAATTAGTTGGAATTGGTAAAACTTTTTCGATCAAAAGTGTATCACGCGGGAATCAACCGTTCATATGATTTTTTGATAGAAAGAAATCACAAAAAAAGGTATGTTGCTGCCATTTTGAAACGATT-AAGGATCACCGAAGTAATGTCTAAACCCAATGATTCAAAGCAAAGATAAAGGATCTCGGAACAAGGAAAGACCCTTTT-CAATTGTATCAACAACTGGATT--------ATAATAAAGAATACAAATAGATTGTAAAC---------GAGACAAACAAAGGGGGTTTAGAGACCACTCAATAAATGAAATGACTAAGGATTTTATTTCAAGCTCTTTGAGAGTTATCCAACTTGAGTTATGAGTAAGAATGATTTTTTTT-GGTAA-G-TAAG-AAGAAAAAA----CAACTTAAAT-------CATA------GTCTAATTGATTTGATGATTTTATGGATCTATTTTCCATTAGAATTCTATATATAC---------TATACATAACTTCGAATCATTTTTTCTCGAGCCGTATGAGGATAAAACTTCC-TATACGTTTCTAGGGGGGGTATTGTTTATCTATATCTATCCCAATGAG-CCGTCTATCGAATTGTTGC???????????????????????????????GGAAGATTTCGTGAGACTCTGCTTGGCAAACGGGTAGATTATTCGGGGCGTTCCGTCATTGTTGTAGGCCCTTCACTTTCATTACATCGATGTGGATTGCCTCGCGAAATAGCAATAGAGCTTTTCCAGACATTTGTAATTCGTGGTCTAATTAGACAACACGTTGCTTCGAACATAGGGGTTGCTAAGAGTAAAATTCGTGAAAAAGAACCAATTGTCTGGGAAATACTTCAGGAAGTTATGCAGGGGCATCCTGTATTGCTGAATAGAGCACCTACTCTGCATAGATTAGGCATACAGGCATTCCAACCAATTTTAGTGGAAGGACGCGCTATTTGTTTACATCCATTAGTTCGTAAGGGATTCAATGCAGACTTTGATGGGGATCAAATGGCTGTTCATGTACCTTTATCTTTGGAAGCTCAAGCGGAGGCTCGTTTACTTATGTTTTCTCATATGAATCTCCTGTCTCCAGCTATTGGGGATCCCATTTCTGTACCAACTCAAGATATGTTACTTTAGAGCATATATTAACTCATATATCCTTTTCGATCGTTTCAATTGTAATTACTATTTATTTAATAACCTTATTAGTCAATGGAATCGTAGAACTATATGATTCATCAGAAAAAGGCATGATAGCTACTTTTTTTTGTATAACAGGGTTATTAGTAACCCGTTGGATTTTTTCGGGACATTTCCCATTAAGTGATTTATATGAATCATTAATCTTCCTTTCCTGGAGTTTCTCCATTATTAATATGGTTCCGTATTTTAAAAAATATCAAAAAACTTTAAGCACAATAACAGCACCAAGTGCTATTTTTACTCAAGGCTTTGCTACTTCAGGTCTTTTAACTGAAATGCATCAATCCACAATATTAGTACCTGCTCTACAATCCCAATGGTTAATGATGCACGTAA?GTTATGCATGAACGTAATGCTCATAACTTCCCTCTAGACCTAGCTGCTGTCGAAGCTCCATCCACAAATGGATAAAACTTCGGTATTAGATTAGTGTATACGAGTTTTTTTAAGTAAAA-----GAGCAATAACCAATTCCTTGTTCTATCAAGAGTATTGGTATTGCTCTTTTACTTTATATATATTAGTCTTTTATT-ATATATTTATATAAAATATATAATATTTTATATATAATTCTTTTTATTTAGTTTTATTTCTTTATTTCAATTTAA--------------GAAAAAGTATTCTTATGTGTTGTTTTATTATTGAGTATCTTATTTTTGTTCTGTACTAATATTATATA------CGTTCTTCTCAATAAAAATTAAAATATTATACCTAATTTCTTAATTTCAGAAGTAAGAAATAAAGATAAGAAAA---------ACTAAATTAAATAATAAAAA--------CTG-GTAGA--------------TTAAAGAAGAGTAAATGGGCGGATGTAGCCAAGTGGATCAAGGCAATGGATTGTGAATCCACCATGC????GACAACAGAAACTAAAGCAGGTGTTGGATTCAAAGCTGGTGTTAAAGATTACAAATTGACTTATTATACTCCTGACTATGAAACCAAAGATACTGATATCTTGGCAGCATTCCGAATGACTCCTCAACCCGGAGTTCCACCTGAGGAAGCAGGGGCCGCGGTAGCTGCCGAATCTTCTACTGGTACATGGACAACTGTGTGGACTGATGGACTTACCAGCCTTGATCGTTACAAAGGACGATGCTACGGCATCGAGCCCGTTGCTGGAGAAGAAAATCAATATATTGCTTATGTAGCTTACCCTTTAGACCTTTTTGAAGAAGGTTCTGTTACTAACATGTTTACTTCCATTGTGGGGAATGTATTTGGGTTCAAAGCCCTACGCGCTCTTCGTCTGGAGGATCTGCGAATCCCTCCTGCTTATGTTAAAACCTTCCAAGGCCCACCTCATGGCATCCAAGTTGAGAGAGATAAATTGAACAAGTATGGTCGTCCCCTATTGGGATGTACTATTAAACCTAAATTGGGTTTATCTGCTAAGAACTACGGCAGAGCAGTTTATGAATGTCTTCGCGGTGGACTTGATTTTACCAAAGATGATGAGAACGTGAACTCCCAACCATTTATGCGTTGGAGAGACCGTTTCTTATTTTGTGCCGAAGCAATTTATAAAGCACAGGCTGAAACAGGTGAAATCAAAGGACATTACTTGAATGCTACTG????????????????????????????????????????????????????????????????????????????????????????????????????????????????????????????????????????????????????????????????????????????????????????????????????????????????????????????????????????????????????????????????????????????????????????????????????????????????????????????????????????????????????????????????????????????????????????????????????????????????????????????????????????????????????????????????????????????????????????????????????????????????????????????????????????????????????????????????????????????????????????????????????????????????????????????????????????????????????????????????????????????????????????????????????????????????????????????????????????????????????????????????????????????????????????????????????????????????????????????????????????????????????????????????????????????????????????????????????????????????????????????????????????????????????????????????????????????????????????????????????????????????????????????????????????????????????????????????????????????????????????????????????????????????????????????????????????????????????????????????????????????????????????????????????????????????????????????????????????????????????????????????????????????????????????????????????????????????????????????????????????????????????????????????????????????????????????????????????????????????????????????????????????????????????????????????????????????????????????????????????????????????????????????????????????????????????????????????????????????????????????????????????????????????????????????????????????
G_lobata         CGTGCGACTTGAAGGACATGATCAGTTGTGGATTCTTACATCCACCATTTTATATAGAATGAAGGTGCTCTTGACTCGACATCGTT-GTTTTGTTTTACTATAACCCC----TTATTG---------GTAAATAGTA------CATGATGTAGCTCGAGTAGAAAGTATTGATTCATTTCTCAAGGGCAAGGATCTAGGGTTAGTGCCAATCAATAAGTTGGAAAAACTTCGTAAGTATATCTTTGATATAGAAATTCAAAGTATCCAATTAAAGCAAGCTTAAAATATAAAAGTCAAATTAGTTGGAATTGGTAAAACTTTTTCGATCAAAAGTGTATCACGCGGGAATCAACCGTTCATATGATTTTTTGATAGAAATAAATCACAAAAAAAGGTATGTTGCTGCCATTTTGAAACGATT-AAGGATCACCGAAGTAATGTCTAAACCCAATGATTCAAAGCAAAGATAAAGGATCTCGGAACAAGGAAAGACCCTTTT-CAATTGTWTCAWCAACTGGATT--------ATAATAAAGAATACAAATAGATTGTAAAC---------GAGACAAACAAAGGGGGTTTAGAGACCACTCAATAAATGAAATGACTAAGGATTTTATTTCAAGCTCTTTGAGAGTTATCCAACTTGAGTTATGAGTAAGAATGATTTTTTTT-GGTAA-G-TAAG-AAGAAAAAA----CAACTTAAAT-------CATA------GTCTAATTGATTTGATGATTTTATGGATCTATTTTCCATTATAATTCTATATATAC---------TATACATAACTTCGAATCATTTTTTCTCGAGCCGTATGAGGATAAAACTTCC-TATACGTTTCTAGGGGGGGTATTGTTTGTCT??????????????????????????????????????????????????????????GGCAAAGA-GGGAAGATTTCGTGAGACTCTGCTTGGCAAACGGGTAGATTATTCGGGGCGTTCCGTCATTGTTGTAGGCCCTTCACTTTCATTACATCGATGTGGATTGCCTCGCGAAATAGCAATAGAGCTTTTCCAGACATTTGTAATTCGTGGTCTAATTAGACAACACGTTGCTTCGAACATAGGGGTTGCTAAGAGTAAAATTCGTGAAAAAGAACCAATTGTCTGGGAAATACTTCAGGAAGTTATGCAGGGGCATCCTGTATTGCTGAATAGAGCACCTACTCTGCATAGATTAGGCATACAGGCATTCCAACCAATTTTAGTGGAAGGACGCGCTATTTGTTTACATCCATTAGTTCGTAAGGGATTCAATGCAGACTTTGATGGGGATCAAATGGCTGTTCATGTACCTTTATCTTTGGAAGCTCAAGCGGAGGCTCGTTTACTTATGTTTTCTCATATGAATCTCCTGTCTCCAGCTATTGGGGATCCCATTTCTGTACCAACTCAAGATATG???CTTTAGAGCATATATTAACTCATATATCCTTTTCGATCGTTTCAATTGTAATTACGATTTATTTAATAACCTTATTAGTCAATGGAATCGTAGAACTATATGATTCATCAGAAAAAGGCATGATAGCTACTTTTTTTTGTATAACAGGGTTATTAGTAACCCGTTGGATTTTTTCGGGACATTTACCATTAAGTGATTTATATGAATCATTAATCTTCCTTTCCTGGAGTTTCTCCATTATTAATATGGTTCCGTATTTTAAAAAATATAAAAAAACTTTAAGCGCAATAACAGCACCAAGTGCTATTTTTACTCAAGGCTTTGCTACTTCAGGTCTTTTAACTGAAATGCATCAATCCACAATATTAGTACCTGCTCTACAATCCCAGTGGTTAATGATGCACGTAA???????????????????????????????????????CCTAGCTGCTGTCGAAGCTCCATCCACAAATGGATAAAACTTCGGTATTAGATTAGTGTATACGAGTTTTTTAAAGTAAAA-----GAGCAATAACCAATTCCTTGTTCTATCAAGAGTATTGGTATTGCTCTTTTACTTTATATATATTAGTCTTTTATT-CTATATTTATATAAAATATAGAATATTTTATATATAAGTCTTTTTATTTAGTTTTATTTCTTTATTTAAATTTAA--------------TAAAAAGTATTTTTATGTGTTGTTTTATTATTGAGTATCTTATTTTTGTTCTGTACTAATATTATATA------CGTTCTTCTCAATAAAAATTAAAATATTATACCTAATATTTTAATTTCAGAAGTAAGAAAGAAAGATAAGAAAA---------ACTAAATTAAATAATAAAAA--------CTG-GTAGA???????????????????????????????????????????????????????????????????????????????????????????????????AAGCAGGTGYTGGATTCAAAGCTGGTGTTAAAGATTACAAATTGACTTATTATACTCCTGACTATGAAACCAAAGATACTGATATCTTGGCAGCATTCCGAATGACTCCTCAACCCGGAGTTCCACCTGAGGAAGCAGGGGCCGCGGTAGCTGCCGAATCTTCTACTGGTACATGGACAACTGTGTGGACTGATGGACTTACCAACCTTGATCGTTACAAAGGACGATGCTACGGCATCGAGCCCGTTGCTGGAGAAGAAAATCAATATATTGCTTATGTAGCTTACCCTTTAGACCTTTTTGAAGAAGGTTCTGTTACTAACATGTTTACTTCCATTGTGGGGAATGTATTTGGGTTCAAAGCCCTACGCGCTCTTCGTCTGGAGGATCTGCGAATCCCTCCTGCTTATGTTAAAACCTTCCAAGGCCCACCTCATGGCATCCAAGTTGAGAGAGATAAATTGAACAAGTATGGTCGTCCCCTATTGGGATGTACTATTAAACCTAAATTGGGTTTATCTGCTAAGAACTACGGCAGAGCAGTTTATGAATGTCTTCGCGGTGGACTTGATTTTACCAAAGATGATGAGAACGTGAACTCCCAACCATTTATGCGTTGGAGAGACCGTTTCTTATTTTGTGCCGAAGCAATTTATAAAGCACAGGCTGAAACAGGTGAAATCAAAGGACATTACTTGAATGCTACTGCAGGTACATGCGAAGAAATGATCAAAAGGGCGGTATTTGCCAGAGAATTGGGGGTTCCTATCGTAATGCATGACTACTTAACAGGGGGATTCACCGCAAATACTAGCTTGGCTTTTTATTGCCGAGATAATGGCCTACTTCTTCACATCCACCGTGCAATGCATGCAGTTATTGATAGACAGAAGAATCATGGTATACACTTTCGTGTACTAGCTAAAGCGTTACGTATGTCCGGTGGAGATCATATTCACTCTGGTACCGTAGTAGGTAAACTTGAAGGGGAAAGAGAAATCACTTTGGGTTTTGTTGATTTACTACGTGATGATTTTATTGAAAAAGACCGAAGTCGGGGTATTTATTTCACTCAAGATTGGGTCTCTTTACCAGGTGTTTTACCCGTGGCTTCGGGGGGTATTCACGTTTGGCATATGCCCGCTCTGACCGAGATCTTTGGGGATGATTCTGTACTACAGTTCGGTGGAGGAACTTTAGGACACCCTTGGGGAAATGCACCGGGTGCCGTAGCTAATCGAGTAGCTCTAGAAGCATGTGTACAAGCTCGTAATGAGGGGCGTGATCTTGCTCGTGAGGGTAATGAAATTATCCGTGAGGCTTCCAAATGGAGTCCTGAACTAGCTGCTGCTTGTGAGGTATGGAAGGAGATCAAATTTGAATTCGAAGCAATGGATACTTTGTAA??????????????????????????????????????????????????????????????????????????????????????????????????????????????????????????????????????????????????????????????????????????????????????????????????????????????????????????????????????????????????????????????????????????????????????????????????????????????????????????????????????????????????????????????????????????????????????????????????????????????????????????????????????????????????????????????????????????????????????????????????????????????????????????????????????????????????????????????????????????????????????????????????????????????????????????????????????????????????????????????????????????????????????????????????????????????????????????????????????????????????????????????????????????????????????????????????????????????????????????????????????????????????????????????????????????????????????????????????????????????
G_mexicana       ?????????????????????????????????????????????????????????????????????????????????????????????????????????????????????????????????????????????????????????????????????????????????????????????????????????????????????????????????????????????????????????????????????????????????????????????????????????????????????????????????????????????????????????????????????????????????????????????????????????????????????????????????????????????????????????????????????????????????????????????????????????????????????????????????????????????????????????????????????????????????????????????????????????????????????????????????????????????????????????????????????????????????????????????????????????????????????????????????????????????????????????????????????????????????????????????????????????????????????????????????????????????????????????????????????????????????????????????????????????????????????????????????????????????????????????????????????????????????????????????????????????????TGCTTGGCAAACGGGTAGATTATTCGGGGCGTTCCGTCATTGTTGTAGGCCCTTCACTTTCATTACATCGATGTGGATTGCCTCGCGAAATAGCAATAGAGCTTTTCCAGACATTTGTAATTCGTGGTCTAATTAGACAACACGTTGCTTCGAACATAGGGGTTGCTAAGAGTAAAATTCGTGAAAAAGAACCAATTGTCTGGGAAATACTTCAGGAAGTTATGCAGGGGCATCCTGTATTGCTGAATAGAGCACCTACTCTGCATAGATTAGGCATACAGGCATTCCAACCAATTTTAGTGGAAGGACGCGCTATTTGTTTACATCCATTAGTTCGTAAGGGATTCAATGCAGACTTTGATGGGGATCAAATGGCTGTTCATGTACCTTTATCTTTGGAAGCTCAAGCGGAGGCTCGTTTACTTATGTTTTCTCATATGAATCTCCTGTCTCCAGCTATTGGGGATCCCATTTCTGTACCAACTCAAGA?????????????????????TTAACTCATATATCCTTTTCGATCGTTTCAATTGTAATTACGATTTATTTAATAACCTTATTAGTCAATGGAATCGTAGAACTATATGATTCATCAGAAAAAGGCATGATAGCTACTTGTTTTTGTATAACAGGGTTATTAGTAACCCGTTGGATTTTTTCGGGACATTTCCCATTAAGTGATTTATATGAATCATTAATCTTCCTTTCCTGGAGTTTCTCCATTATTAATATGGTTCCGTATTTTAAAAAATATCAAAAAACTTTAAGCGCAATAACAGCACCAAGTGCTATTTTTACTCAAGGCTTTGCTACTTCAGGTCTTTTAACTGAAATGCATCAATCC?????????????????????????????????????????????????????????????????????????????????????????CTAGCTGCTGTCGAAGCTCCATCCACAAATGGATAAAACTTCGGTATTAGATTAGTGTATACGAGTTTTTTAAAGTAAAA-----GAGCAATAACCAATTCCTTGTTCTATCAAGAGTATTGGTATTGCTCTTTGACTTTATATAGATTAGTCTTTTATT-ATATCTTTATAGAAAATATATAATATTTAAAATAGAAGTCTTTTTATT-----------CTTTATTTCAATTTAA--------------GAAAAAGTCTTCTTATGTGTTGTTTTATTATTGAGTATCTTATTTTTGTTCTGTACTAATATTATATA------CGTTCTTCTCAATAAAAATGAAAAGATTATACCTAATATCTGAATTTCAGAAGTAAGAAAGAAAGATAAGAAAA---------ACTAAATGAAATAATAAAAA--------CTG-GTAGA--------------TTAAAGAAGAGTAAATGGGCGGA?????????????????????????????????????????????????CAAACAGAAACTAAAGCAAGTGTTGGATTCAAAGCTGGTGTTAAAGATTACAAATTGACTTATTATACTCCTGACTATGAAACCAAAGATACTGATATCTTGGCAGCATTCCGAATGACTCCTCAACCCGGAGTTCCACCTGAGGAAGCAGGGGCCGCGGTAGCTGCCGAATCTTCTACTGGTACATGGACAACTGTGTGGACTGATGGACTTACCAGCCTTGATCGTTACAAAGGACGATGCTACGGCATCGAGCCCGTTGCTGGAGAAGAAAATCAATATATTGCTTATGTAGCTTACCCTTTAGACCTTTTTGAAGAAGGTTCTGTTACTAACATGTTTACTTCCATTGTGGGGAATGTATTTGGGTTCAAAGCCCTACGCGCTCTTCGTCTGGAGGATCTGCGAATCCCTCCTGCTTATGTTAAAACCTTCCAAGGCCCACCTCATGGCATCCAAGTTGAGAGAGATAAATTGAACAAGTATGGTCGTCCCCTATTGGGATGTACTATTAAACCTAAATTGGGTTTATCTGCTAAGAACTACGGCAGAGCAGTTTATGAATGTCTTCGCGGTGGACTTGATTTTACCAAAGATGATGAGAACGTGAACTCCCAACCATTTATGCGTTGGAGAGACCGTTTCTTATTTTGTGCCGAAGCACTTTATAAAGCACAGGCTGAAACAGGTGAAATCAAAGGACATTACTTGAATGCTACTGCAGGTACATG??????????????????????????????????????????????????????????????????????????????????????????????????????????????????????????????????????????????????????????????????????????????????????????????????????????????????????????????????????????????????????????????????????????????????????????????????????????????????????????????????????????????????????????????????????????????????????????????????????????????????????????????????????????????????????????????????????????????????????????????????????????????????????????????????????????????????????????????????????????????????????????????????????????????????????????????????????????????????????????????????????????????????????????????????????????????????????????????????????????????????????????????????????????????????????????????????????????????????????????????????????????????????????????????????????????????????????????????????????????????????????????????????????????????????????????????????????????????????????????????????????????????????????????????????????????????????????????????????????????????????????????????????????????????????????????????????????????????????????????????????????????????????????????????????????????????????????????????????????????????????????????????????????????????????????????????????????????????????????????????????????????????????????????????????????????????????????????????????????????????????????????????????????????????????????????????????????????????????????????????????????????????????????????????????????????????????????????????????????????????????????????????????????????????????????????????
G_prorepens      ????????????????????????GCTGTGGATTCTTACATCCACCATTTTATATAGAATGAAGGTGCTCTTGACTCGACATCGTT-GTTTTGTTTCACTATAACCCC----TTATTG---------GTAA-TGGTAATAGTACATGATGTAGCTCGAGTAGAAAGTATTGATTCATTTCTCAAGGGCAAGGATCTAGGGTTAGTGCCAATCAATAAGTTGGAAAAACTTCGTAAGTATATCTTCGATATAGAAATTCAAAGTATCCAATTAAAGTAAGCTTAAAATATAAAAGTCAAATTAGTTGGAATTGGTAAAGCTTTTTCGATCAAAAGTGTATCACGCGGGAATCAACCGTTCATATGATTTTTTGATAGAAAGAAATCACAAAAAAAGGTATGTTGCTGCCATTTTGAAACGATT-AAGGATCACCGAAGTAATGTCTAAACCCAATGATTCAAAGCAAAGATAAAGGATCCCGGAACAAGGAAAGACCCTTTT-CAATTGTATCAACAACTGGATTATAAGATTATAATAAAGAATACAAATAGATTGTAAAC---------GAGACAAACAAAGGGGGTTTAGAGACCACTCAATAAATGAAATGACTAAGGATTTTATTTCAAGCTCTTTGAGAGTTATCCAACTTGAGTTATGAGTAAGAATGATTTTTTTT-GGTAA-G-TAAG-AAAAAAAAA----CAACTTAAAT-------CATA------GTCTAATTGATTTGATGATTTTATGGATCTATTTTCCATTATAATTCTATATATAC---------TATACATAACTTCGAATCATTTTTTCTCGAGCCGTATGAGGATAAAACTTCC-TATACGTTTCTAGGGGGGGTATTGTTTGTCTATATCTATCCCAATGAG-CCGTCTATCGAATTGTTGCAATTGAT?????????????????????????GAAGATTTCGTGAGACTCTGCTTGGCAAACGGGTAGATTATTCGGGGCGTTCCGTCATTGTTGTAGGCCCTTCACTTTCATTACATCGATGTGGATTGCCTCGCGAAATAGCAATAGAGCTTTTCCAGACATTTGTAATTCGTGGTCTAATTAGACAACACGTTGCTTCGAACATAGGGGTTGCTAAGAGTAAAATTCGTGAAAAAGAACCAATTGTCTGGGAAATACTTCAGGAAGTTATGCAGGGGCATCCTGTATTGCTGAATAGAGCACCTACTCTGCATAGATTAGGCATACAGGCATTCCAACCAATTTTAGTGGAAGGACGCGCTATTTGTTTACATCCATTAGTTCGTAAGGGATTCAATGCAGACTTTGATGGGGATCAAATGGCTGTTCATGTACCTTTATCTTTGGAAGCTCAAGCGGAGGCTCGTTTACTTATGTTTTCTCATATGAATCTCCTGTCTCCAGCTATTTGGGATCCCATTTCTGTACCAACTCAAGA???????CTTTAGAGCATATATTAACTCATATATCCTTTTCGATCGTTTCAATTGTAATTACGATTTATTTAATAACCTTATTAGTCGATGGAATCGTAGAACTATATGATTCATCAGAAAAAGGCATGATAGCTACTTTTTTTTTTATAACAGGGTTATTAGTAACCCGTTGGATTTATTCGGGACATTTCCCATTAAGTGATTTATATGAATCATTAATCTTCCTTTCCTGGAGTTTCTCCATTATTAATATGGTTCCGTATTTTAAAAAATATCAAAAAACTTTAAGCGCAATAACAGCACCAAGTGCTATTTTTATTCAAGGCTTTGCTACTTCAGGTCTTTTAACTGAAATGCATCAATCCACAATATTAGTACCCGCTCTACAATCCCA?????????????????????????????????????????????????????????????????????????????????????????????????????????????????????????????????????????????????????????????????????????????????????????????????????????????????????????????????????????????????????????????????????????????????????????????????????????????????????????????????????????????????????????????????????????????????????????????????????????????????????????????????????????????????????????????????????????????????????????????????????????????????????????????????????????????????????????????????????????????????????????????????????????????GCAAACAGAAACTAAAGCAGGTGTTGGATTCAAAGCTGGTGTTAAAGATTACAAATTGACTTATTATACTCCTGACTATGAAACCAAAGATACTGATATCTTGGCAGCATTCCGAATGACTCCTCAACCTGGAGTTCCACCTGAGGAAGCAGGGGCCGCGGTAGCTGCCGAATCTTCTACTGGTACATGGACAACTGTGTGGACTGATGGACTTACCAGCCTTGATCGTTACAAAGGACGATGCTACAACATCGAGCCCGTTGCTGGAGAAGAAAATCAATATATTGCTTATGTAGCTTACCCTTTAGACCTTTTTGAAGAAGGTTCTGTTACTAACATGTTTACTTCCATTGTGGGGAATGTATTTGGGTTCAAAGCCCTACGCGCTCTACGTCTGGAGGATCTGCGAATCCCTCCTGCTTATGTTAAAACCTTCCAAGGCCCACCTCATGGCATCCAAGTTGAGAGAGATAAATTGAACAAGTATGGTCGTCCCCTATTGGGATGTACTATTAAACCTAAATTGGGTTTATCTGCTAAGAACTACGGCAGAGCAGTTTATGAATGTCTTCGCGGTGGACTTGATTTTACCAAAGATGATGAGAACGTGAACTCCCAACCATTTATGCGTTGGAGAGACCGTTTCTTATTTTGTGCCGAAGCAATTTATAAAGCACAGGCTGAAACAGGTGAAATCAAAGGACATTACTTGAATGCTACTGCAGG????????????????????????????????????????????????????????????????????????????????????????????????????????????????????????????????????????????????????????????????????????????????????????????????????????????????????????????????????????????????????????????????????????????????????????????????????????????????????????????????????????????????????????????????????????????????????????????????????????????????????????????????????????????????????????????????????????????????????????????????????????????????????????????????????????????????????????????????????????????????????????????????????????????????????????????????????????????????????????????????????????????????????????????????????????????????????????????????????????????????????????????????????????????????????????????????????????????????????????????????????????????????????????????????????????????????????????????????????????????????????????????????????????????????????????????????????????????????????????????????????????????????????????????????????????????????????????????????????????????????????????????????????????????????????????????????????????????????????????????????????????????????????????????????????????????????????????????????????????????????????????????????????????????????????????????????????????????????????????????????????????????????????????????????????????????????????????????????????????????????????????????????????????????????????????????????????????????????????????????????????????????????????????????????????????????????????????????????????????????????????????????????????????????????????????????????????
G_morae          ??????ACT-GAAGGACATGATCAGATGTGGATTCTTACATCCACCATTTTATATAGAATGAAGGTGCTCTTGACTCGACATCGTT-GTTTTGTTTTACTATAACCCC----TTATTG---------GTAAATAGTA------CATGATGTAGCTCGAGTAGAAAGTATTGATTCATTTCTCAAGGGCAAGGATCTAGGGTTAGTGCCAATCAATAAGTTGGAAAAACTTCGTAAGTATATCTTCGATATAGAAATTCAAAGTATCCAATTAAAGCAAGCTTAAAATATAAAAGTCAAATTAGTTGGAATTGGTAAAACTTTTTCGATCAAAAGTGTATCACGCGGGAATCAACCGTTCATATGATTTTTTGATAGAAAGAAATCACAAAAAAAGGTATGTTGCTGCCATTTTGAAACGATT-AAGGATCACCGAAGTAATGTCTAAACCCAATGATTCAAAGCAAAGATAAAGGATCTCGGAACAAGGAAAGACCCTTTT-CAATTGTATCAACAACTGGATT--------ATAATAAAGAATACAAATAGATTGTAAAC---------GAGACAAACAAAGGGGGTTTAGAGACCACTCAATAAATGAAATGACTAAGGATTTTATTTCAAGCTCTTTGAGAGTTATCCAACTTGAGTTATGAGTAAGAATGATTTTTTTT-GGTAA-G-TAAG-AAGAAAAAA----CAACTTAAAT-------CATA------GTCTAATTGATTTGATGATTTTATGGATCTATTTTCCATTAGAATTCTATATATAC---------TATACATAACTTCGAATCATTTTTTCTCGAGCCGTATGAGGATAAAACTTCC-TATACGTTTCTAGGGGGGGTATTGTTTATCTATATCTATCCCAATGAG-CCGTCTATCGAATTGTTGCAA??????????????????????????????????????????????????????????????????????????????????????????????????????????????????????????????????????????????????????????????????????????????????????????????????????????????????????????????????????????????????????????????????????????????????????????????????????????????????????????????????????????????????????????????????????????????????????????????????????????????????????????????????????????????????????????????????????????????????????????????????????????????????????????????????????????????????????????????????????????????????????????????????????????????????????????????????????????????????????????????????????????????????????????????????????????????????????????????????????????????????????????????????????????????????????????????????????????????????????????????????????????????????????????????????????????????????????????????????????????????????????????????????????????????????????????????????????????????????????????????????????????????????????????????????????????????????????????????????????????????????????????????????????????????????????????????????????????????????????????????????????????????????????????????????????????????????????????????????????????????????????????????????????????????????????????????????????????????????????????????????????????????????????????????????????????????????????????????????????????????????????????????????????????????????????????????????????????????????????????????????????????????????????????????????????????????????????????????????????????????????????ACAGAAACTAAATCAGGTGTTGGATTCAAAGCTGGTGTTAAAGATTACAAATTGACTTATTATACTCCTGACTATGAAACCAAAGATACTGATATCTTGGCAGCATTCCGAATGACTCCTCAACCCGGAGTTCCACCTGAGGAAGCAGGGGCCGCGGTAGCTGCCGAATCTTCTACTGGTACATGGACAACTGTGTGGACTGATGGACTTACCAGCCTTGATCGTTACAAAGGACGATGCTACGGCATCGAGCCCGTTGCTGGAGAAGAAAATCAATATATTGCTTATGTAGCTTACCCTTTAGACCTTTTTGAAGAAGGTTCTGTTACTAACATGTTTACTTCCATTGTGGGGAATGTATTTGGGTTCAAAGCCCTACGCGCTCTTCGTCTGGAGGATCTGCGAATCCCTCCTGCTTATGTTAAAACCTTCCAAGGCCCACCTCATGGCATCCAAGTTGAGAGAGATAAATTGAACAAGTATGGTCGTCCCCTATTGGGATGTACTATTAAACCTAAATTGGGTTTATCTGCTAAGAACTACGGCAGAGCAGTTTATGAATGTCTTCGCGGTGGACTTGATTTTACCAAAGATGATGAGAACGTGAACTCCCAACCATTTATGCGTTGGAGAGACCGTTTCTTATTTTGTGCCGAAGCAATTTATAAAGCACAGGCTGAAACAGGTGAAATCAAAGGACATTACTTGAATGCTACTGCAG?????????????????????????????????????????????????????????????????????????????????????????????????????????????????????????????????????????????????????????????????????????????????????????????????????????????????????????????????????????????????????????????????????????????????????????????????????????????????????????????????????????????????????????????????????????????????????????????????????????????????????????????????????????????????????????????????????????????????????????????????????????????????????????????????????????????????????????????????????????????????????????????????????????????????????????????????????????????????????????????????????????????????????????????????????????????????????????????????????????????????????????????????????????????????????????????????????????????????????????????????????????????????????????????????????????????????????????????????????????????????????????????????????????????????????????????????????????????????????????????????????????????????????????????????????????????????????????????????????????????????????????????????????????????????????????????????????????????????????????????????????????????????????????????????????????????????????????????????????????????????????????????????????????????????????????????????????????????????????????????????????????????????????????????????????????????????????????????????????????????????????????????????????????????????????????????????????????????????????????????????????????????????????????????????????????????????????????????????????????????????????????????????????????????????????????????????????
G_pilosa         ???????????????????????????????ATTCTTACATCCACCATTTTATATAGAATGAAGGTGCTCTTGACTCGACATCGTT-GTTTTGTTTTACTATAACCCC----TTATTG---------GTAAATAGTA------CATGATGTAGCTCGAGTAGAAAGTATTGATTCATTTCTCAAGGGCAAGGATCTAGGGTTAGTGCCAATCAATAAGTTGGAAAAACTTCGTAAGTATATCTTCGATATAGAAATTCAAAGTATCCAATTAAAGCAAGCTTAAAATATAAAAGTCAAATTAGTTGGAATTGGTAAAACTTTTTCGATCAAAAGTGTATCACGCGGGAATCAACCGTTCATATGATTTTTTGATAGAAAGAAATCACAAAAAAAGGTATGTTGCTGCCATTTTGAAACGATT-AAGGATCACCGAAGTAATGTCTAAACCCAATGATTCAAAGCAAAGATAAAGGATCTCGGAACAAGGAAAGACCCTTTT-CAATTGTATCAACAACTGGATT--------ATAATAAAGAATACAAATAGATTGTAAAC---------GAGACAAACAAAGGGGGTTTAGAGACCACTCAATAAATGAAATGACTAAGGATTTTATTTCAAGCTCTTTGAGAGTTATCCAACTTGAGTTATGAGTAAGAATGATTTTTTTT-GGTAA-G-TAAG-AAGAAAAAA----CAACTTAAAT-------CATA------GTCTAATTGATTTGATGATTTTATGGATCTATTTTCCATTAGAATTCTATATATAC---------TATACATAACTTCGAATCATTTTTTCTCGAGCCGTATGAGGATAAAACTTCC-TATACGTTTCTAGGGGGGGTATTGTTTATCTATATCTATCCCAATGAG-CCGTCTATCGAATTGTTGCAATTGATGTTCGATCCCCGAA????????????????????????????????????????????TAGATTATTCGGGGCGTTCCGTCATTGTTGTAGGCCCTTCACTTTCATTACATCGATGTGGATTGCCTCGCGAAATAGCAATAGAGCTTTTCCAGACATTTGTAATTCGTGGTCTAATTAGACAACACGTTGCTTCGAACATAGGGGTTGCTAAGAGTAAAATTCGTGAAAAAGAACCAATTGTCTGGGAAATACTTCAGGAAGTTATGCAGGGGCATCCTGTATTGCTGAATAGAGCACCTACTCTGCATAGATTAGGCATACAGGCATTCCAACCAATTTTAGTGGAAGGACGCGCTATTTGTTTACATCCATTAGTTCGTAAGGGATTCAATGCAGACTTTGATGGGGATCAAATGGCTGTTCATGTACCTTTATCTTTGGAAGCTCAAGCGGAGGCTCGTTTACTTATGTTTTCTCATATGAATCTCCTGTCTCCAGCTATTGGGGATCCCATTTCTGTACCAACTCA??????????CTTTAGAGCATATATTAACTCATATATCCTTTTCGATCGTTTCAATTGTAATTACTATTTATTTAATAACCTTATTAGTCAATGGAATCGTAGAACTATATGATTCATCAGAAAAAGGCATGATAGCTACTTTTTTTTGTATAACAGGGTTATTAGTAACCCGTTGGATTTTTTCGGGACATTTCCCATTAAGTGATTTATATGAATCATTAATCTTCCTTTCCTGGAGTTTCTCCATTATTAATA???????????????????????????????????????????????????????????????????????????????????????????????????????????????????????????????????????????????????????????????????????????????????????????????????????????????????????????????????????????????????????????????????????????????????????????????????????????????????????????????????????????????????????????????????????????????????????????????????????????????????????????????????????????????????????????????????????????????????????????????????????????????????????????????????????????????????????????????????????????????????????????????????????????????????????????????????????????????????????????????????????????????????????????????????????????????????????????????????????????????????????????????????????????GCAGGTGTTGGATTCAAAGCTGGTGTTAAAGATTACAAATTGACTTATTATACTCCTGACTATGAAACCAAAGATACTGATATCTTGGCAGCATTCCGAATGACTCCTCAACCCGGAGTTCCTGCTGAGGAAGCAGGGGCCGCGGTAGCTGCCGAATCTTCTACTGGTACATGGACAACTGTGTGGACTGATGGACTTACCAGCCTTGATCGTTACAAAGGACGATGCTACGGCATCGAGCCCGTTGCTGGAGAAGAAAATCAATATATTGCTTATGTAGCTTACCCTTTAGACCTTTTTGAAGAAGGTTCTGTTACTAACATGTTTACTTCCATTGTGGGGAATGTATTTGGGTTCAAAGCCCTACGCGCTCTTCGTCTGGAGGATCTGCGAATCCCTCCTGCTTATGTTAAAACCTTCCAAGGCCCACCTCATGGCATCCAAGTTGAGAGAGATAAATTGAACAAGTATGGTCGTCCCCTATTGGGATGTACTATTAAACCTAAATTGGGTTTATCTGCTAAGAACTACGGCAGAGCAGTTTATGAATGTCTTCGCGGTGGACTTGATTTTACCAAAGATGATGAGAACGTGAACTCCCAACCATTTATGCGTTGGAGAGACCGTTTCTTATTTTGTGCCGAAGCAATTTATAAAGCACAGGCTGAAACAGGTGAAATCAAAGGACATTACTTGAATGCTACTGCAGGTACATGTGAAGAAATGATGAAAAGGGCGGTATTTGCCAGAGAATTGGGGGTTCCTATCGTAATGCATGACTACTTAACAGGGGGATTCACCGCAAATACTAGCTTGGCTTTTTATTGCCGAGATAATGGCCTACTTCTTCACATCCACCGTGCAATGCATGCAGTTATTGATAGACAGAAGAATCATGGTATACACTTTCGTGTACTAGCTAAAGCGTTACGTATGTCCGGTGGAGATCATATTCACTCTGGTACCGTAGTAGGTAAACTTGAAGGGGAAAGAGAAATCACTTTGGGTTTTGTTGATTTACTACGTGATGATTTTATTGAAAAAGACCGAAGTCGGGGTATTTATTTCACTCAAGATTGGGTCTCTTTACCAGGTGTTTTACCCGTGGCTTCGGGGGGTATTCACGTTTGGCATATGCCNGCTCTGACCGAGATCTTTGGGGATGATTCTGTACTACAGTTCGGTGGAGGAACTTTAGGACACCCTTGGGNAAATGCACCGGGTGCCGTAGCTAATCGAGTAGCTCTAGAAGCATGTGTACAAGCTCGTAATGAGGGGCGTGATCTTGCTCGTGAGGGTAATGANATNATCCGTGANGCTTCCAAATGGAGTCCTGAACTAGCTGCTGCTTGTNAGGTATGGNAGGAGATCANATTTGAATTCGAAGCAATGGATACTTTGTA???????????????????????????????????????????????????????????????????????????????????????????????????????????????????????????????????????????????????????????????????????????????????????????????????????????????????????????????????????????????????????????????????????????????????????????????????????????????????????????????????????????????????????????????????????????????????????????????????????????????????????????????????????????????????????????????????????????????????????????????????????????????????????????????????????????????????????????????????????????????????????????????????????????????????????????????????????????????????????????????????????????????????????????????????????????????????????????????????????????????????????????????????????????????????????????????????????????????????????????????????????????????????????????????????????????????????????????????????????????????
G_atropurpurea   CGTGCGACTTGAAGGACATGATCAGATGTGGATTCTTACATCCACCATTTTATATAGAATGAAGGTGCTCTTGACTCGACATCGTT-GTTTTGTTTTACTATAACCCC----TTATTG---------GTAAATAGTA------CATGATGTAGCTCGAGTAGAAAGTATTGATTCATTTCTCAAGGGCAAGGATCTAGGGTTAGTGCCAATCAATAAGTTGGAAAAACTTCGTAAGTATATCTTCGATATAGAAATTCAAAGTATCCAATTAAAGCAAGCTTAAAATATAAAAGTCAAATTAGTTGGAATTGGTAAAACTTTTTCGATCAAAAGTGTATCACGCGGGAATCAACCGTTCATATGATTTTTTGATAGAAAGAAATCACAAAAAAAGGTATGTTGCTGCCATTTTGAAACGATT-AAGGATCACCGAAGTAATGTCTAAACCCAATGATTCAAAGCAAAGATAAAGGATCTCGGAACAAGGAAAGACCCTTTT-CAATTGTATCAACAACTGGATT--------ATAATAAAGAATACAAATAGATTGTAAAC---------GAGACAAACAAAGGGGGTTTAGAGACCACTCAATAAATGAAATGACTAAGGATTTTATTTCAAGCTCTTTGAGAGTTATCCAACTTGAGTTATGAGTAAGAATGATTTTTTTT-GGTAA-G-TAAG-AAGAAAAAA----CAACTTAAAT-------CATA------GTCTAATTGATTTGATGATTTTATGGATCTATTTTCCATTAGAATTCTATATATAC---------TATACATAACTTCGAATCATTTTTTCTCGAGCCGTATGAGGATAAAACTTCC-TATACGTTTCTAGGGGGGGTATTGTTTATCTATATCTATCCCAATGAG-CCGTCTATCGAATTGTTGCAATTGA?????????????????????????GGAAGATTTCGTGAGACTCTGCTTGGCAAACGGGTAGATTATTCGGGGCGTTCCGTCATTGTTGTAGGCCCTTCACTTTCATTACATCGATGTGGATTGCCTCGCGAAATAGCAATAGAGCTTTTCCAGACATTTGTAATTCGTGGTCTAATTAGACAACACGTTGCTTCGAACATAGGGGTTGCTAAGAGTAAAATTCGTGAAAAAGAACCAATTGTCTGGGAAATACTTCAGGAAGTTATGCAGGGGCATCCTGTATTGCTGAATAGAGCACCTACTCTGCATAGATTAGGCATACAGGCATTCCAACCAATTTTAGTGGAAGGACGCGCTATTTGTTTACATCCATTAGTTCGTAAGGGATTCAATGCAGACTTTGATGGGGATCAAATGGCTGTTCATGTACCTTTATCTTTGGAAGCTCAAGCGGAGGCTCGTTTACTTATGTTTTCTCATATGAATCTCCTGTCTCCAGCTATTGGGGATCCCATTTCTGTACCAACTCAAGA???????CTTTAGAGCATATATTAACTCATATATCCTTTTCGATCGTTTCAATTGTAATTACTATTTATTTAATAACCTTATTAGTCAATGGAATCGTAGAACTATATGATTCATCAGAAAAAGGCATGATAGCTACTTTTTTTTGTATAACAGGGTTATTAGTAACCCGTTGGATTTTTTCGGGACATTTCCCATTAAGTGATTTATATGAATCATTAATCTTCCTTTCCTGGAGTTTCTCCATTATTAATAAGGTTCCGTATTTAAAAAAATATCAAAAAACTTTAAGCACAATAACAGCACCAAGTGCTATTTTTACTCAAGGCTTTGCTACTTCAGGTCTTTTAACTGAAATGCATCAATCCACAATATTAGTACCTGCTCTACAATCCCAATGGTTAATGATGCACGTAA???????????AACGTAATGCTCATAACTTCCCTCTAGA-CTAGCTGCTGTCGA-GCTCCATCCACAAATGGATAAAACTTCGGTATTAGATTAGTGTATACGAGTTTTTTTAAGTAAAA-----GAGCAATAACCAATTCCTTGTTCTATCAAGAGTATTGGTATTGCTCTTTTACTTTATATATATTAGTCTTTTATT-ATATATTTATATAATATATATAATATTTTATATATAAGTCTTTTTATTTAGTTTTATTTCTTTATTTGAATTTAA--------------GAAAAAGTATTCTTATGTGTTGTTTTATTATTGAGTATCTTATTTTTGTTCTGTACTAATATTATATA------CGTTCTTCTCAATAAAAATTAAAATATTATACCTAATTTCTTAATTTCAGAAGTAAGAAATAAAGATAAGAAAA---------ACTAAATTAAATAATAAAAA--------CTG-GTAGA--------------TTAAAGAAGAGTAAATGGGCGGATGTAGCCAAGTGGATCAAGGCAATGGATTGTGAATCCACCATG??????????????????????????????????????????????????????????????????????????????????????????????????????????????????????????????????????????????????????????????????????????????????????????????????????????????????????????????????????????????????????????????????????????????????????????????????????????????????????????????????????????????????????????????????????????????????????????????????????????????????????????????????????????????????????????????????????????????????????????????????????????????????????????????????????????????????????????????????????????????????????????????????????????????????????????????????????????????????????????????????????????????????????????????????????????????????????????????????????????????????????????????????????????????????????????????????????????????????????????????????????????????????????????????????????????????????????????????????????????????????????????????????????????????????????????????????????????????????????????????????????????????????????????????????????????????????????????????????????????????????????????????????????????????????????????????????????????????????????????????????????????????????????????????????????????????????????????????????????????????????????????????????????????????????????????????????????????????????????????????????????????????????????????????????????????????????????????????????????????????????????????????????????????????????????????????????????????????????????????????????????????CTTATGTGTCAGATATACTAATACCCCACCCCATCCATCTGGAAATCTTGGTTCAAACCCTTCGCTACTGGGTGAAAGATGCTCCTTCTTTGCATTTAGTACGATTTTTTCTACACGAGTATCGTAATTGGAATAGTCTTATTACTTCAATTACTCCAAATAAATCCATTTACTTTTTTTCAAAAAGTAATAATCAAAGATTATTCTTATTACTATATAATTCTCATGTATGTGAATACGAATACATGTTCATTTTTCTCCGTAATCAATCTTATCATTTACGATCAACATCTTCTGAGGTCCTTCTTGAGCGAATATATTTTTATGGAAAAATAGAACAGCTTGTAGGAGTCTTTATTAATGATTTTCAGGGCATCTTATGTATGTTCAAGGATCCCTTCATGCATTATGTTAGGTATCAAGGAAAATCCATTTTGGCTTCAAAGGGAACGATCCTTATGATGAATAAATGGAAATATTACTTTATAAATTTCTGGCAATGTCATTTTTACGTGTGGTCTCAACCGGGAAGGATCTATATAAACCAATTATACAATCATCCCCTAGACTTGCTGGGCTATCTTTCAAGTGTGCGACTAAGTCCTTCAGTGTTACGGAGTCAAATGTTAGAAAATTCATTTATAATAGATACTGCTATTAAGAAGTTTGATACTATAATTCCAATTATTACTTTAATTGGATCATTGGCTAAAGCTAAATTTTGTAATGTATTAGGGCATCCCATTAGTAAGCCAGCTTGGGCCGATTCATCAGATTCTGATATTATCGACCGATTTGGGCGGATATGCAGAAATCTTTCTCATTATCACAGTGGATCCTCAAAAAAA?????
M_flabellifolius ???????????????ACATGATCAGCTGTGGATTCTTACATCCACCATTTTATATAGAATGAAGGTGTTCTTGACTCGACATCGTTTGTTCTGTTCCACTATAACCCCTATTTTGTTCGGTTGTAATGTAAATAGTA------CATGATGGAGCTCGAGTATAAAGTATTGATTTATTTCTCAAGGGCAAGGATCTAGGGTTAGTGCCAATCAATAAGTTGGAACAACTTTGTAAGTATATCTTCGATATAGAAATTGAAAGTATCCAATTCGAGCAAGTTTCAAATCCAAAAGTAAAATTTGTTGGAATTGGTAAAATTTTTTCGATCAAAAGTGTATCATGCAGGAATCAATCGTTCGTATGATTCTTTTATAGAAAGAAATCACAAAAAAAGGTATGTTGCTGCCATTTTGAAACGATT-AAGGATCACCGAAGTAATGTCTAAACCCAATGATTCAAAGCAAAGATAAAGGATCCCGGAACAAGAAAAGACCCTTTTTCAATTATCTCAACAACTGGATC--------GGAATAAAAAATCAAAATAGATTGTAAAC---------GAGACAAACAAAGGGGGTT-AGAGACCACTCAATAAAAGAAATGCCTAAGGATTTTCCTTCGAGCTCTTTGAGAGTTATCCAACTTGAGTTATGAGTATGAATGATCTTTTT--GAGAA-G-GAAG-AAGAAAAAA----CAACTTCAATCTTAAATCATA------GTCTAATTGATTTAATGATTTTATGGACCTATTTGCTACTATAATTCTATATATAGACATAAATATAGACATAACTTCGAATCATTTTTTCTCGAGCCGTACGAGGAGAAAACTTCC-TATACGTTTCTAGGGGGGGTATTGTTTATCTACATCTATCCCAATGAG-CCGTCTATCGAATTGTTGCAATCGATGTTCGATCCCGAA?TGGCAAAGAGGGAAGATTTCGTGAGACTCTGCTTGGCAAACGGGTCGATTATTCGGGGCGTTCCGTCATTGTCGTAGGCCCTTCACTTTCATTACATCGATGTGGATTGCCTCGCGAAATAGCAATAGAGCTTTTCCAGACATTTGTAATTCGTGGTCTAATTAGACAACACCTTGCTTCGAACATAGGAGTTGCTAAGAGTAAAATTCGGGAAAAAGAACCAATTGTATGGGAAATACTTCAGGAAGTTATGCAGGGGCATCCTGTATTGCTGAATAGAGCACCTACTCTACATAGATTAGGCATACAGGCATTCCAACCCATTTTAGTGGAAGGACGTGCTATTTGTTTACATCCATTAGTTCGTAAGGGATTCAATGCAGACTTTGATGGGGATCAAATGGCTGTTCATGTACCTTTATCTTTAGAGGCTCAAGCAGAGGCTCGTTTACTTATGTTTTCTCATATGAATCTCTTGTCTCCAGCTATTGGGGATCCCATTTCCGTACCAACTCAAGATATG??ACTTTAGAGCATATATTAACTCATATTTCCTTTTCGATCCTTTCAATTGTAATTACGATTCATTTGATAACCTTATTAGTAGATGAAATCGTAGGATTATATGATTCATCAGAAAAAGGCATGATAGCTACTTTTTTCTGTATAACAGGATTATTAGTTACCCGTTGGATTTATTCGGGGCATTTACCATTAAGTGATTTATATGAATCATTAATATTCCTTTCATGGAGTTTCTACATTATTCATATGATTCCGTATTTTAAAAAATATCAAAATAATTTAAGCGCAATAACCGCGCCAAGTACTATTTTTACCCAAGGCTTCGCTACTTCAGGTCTTTTAACTGAAATGCATCAATCCGCAATATTAGTACCTGCTCTACAATCCCAGTGGTTAATGATGCACGTAA????????????????????????????????????????TAAGCTCCATCTACAACTCCATCTACAAATGGATAAGACTTTGGT-----CTTAGTGTATACGAGTTTTTGAACTTAAAG-----GAGCAATAACCAATTTCTTGTTCTATCAAGAGGGTTGGTATTGCTCCTTTA-TTTAG------TATTCTTTTATTTCTA--TTT------------------------------TCTTTTCATTTCTTTGC--TTC---------------ACCATAARAAAAAAGAAAAAGTATTCTTATGGG---------TATTGAGTATCATACTTTTTTTCTGTACTAAT--------------------------------------------------CTGTAATTTTTCA-AA------------------------TAGAAAAATCTTTTT--------------------CYGACTAATA--------------------------------------------------------------HTTGT--ATCT?????????????????????AASAAANNAAGTGTTGGATTCAAAGCTGGTGTTAAAGATTACAGATTGACTTNTTATACTCCTGAGTATGAAACCAAAGATACTGATATCTTGGCAGCATTCCGAGTAACTCCTCAACCTGGAGTTCCGCCTGAGGAAGCAGGGGCCGCGGTAGCTGCCGAATCTTCTACTGGTACATGGACAACTGTGTGGACTGATGGACTTACCAGCCTTGATCGTTACAAAGGNNNNTGCTACCACATCGAGCCCGTTGCTGGAGAAGAAAATCAATATATTGCTTATGTAGCTTACCCTTTAGACCTTTTTGAAGAGGGTTCTGTTACTAACATGTTTACTTCCATTGTGGGTAATGTATTTGGGTTCAAAGCCCTACNCGCTCTACGTCTGGAGGATCTGCGAATCCCTCCTGCTTATTCTAAAACTTTCCAAGGCCCACCTCACGGCATCCAAGTTGAGAGAGATNAATTGAACAAGTATGGTCGTCCCCTATTGGGATGTACTATTAAACCTAAATTGGGGTTATCTGCTAAGAACTATGGTAGAGCAGTTTATGAATGTCTNCGCGGTGGACTTGATTTTACCAAAGATGATGAGAACGTGAACTCCCAACCATTTATGCGTTGGAGAGACCGTTTCTTATTTTGTGCCGAAGCACTTTATAAAGCACAGGCTGAAACGGGTGAAATCAAAGGACATTACTTGAATGCTACTGCAGGTACATGCGAAGAAATGATCAAAAGGGCTGTATTTGCCAGAGAATTGGGGGTTCCTATCGTAATGCATGACTACTTAACAGGGGGATTCACTGCAAATACTAGCTTGGCTCATTATTGCCGAGATAATGGCCTACTTCTTCACATCCACCGTGCAATGCATGCAGTTATTGATAGACAGAAGAATCATGNTATATACTTTCGTGTACTAGCTAAAGCGTTACGTATGTCCGGTGGAGATCATATTCACTCTGGTACCGTAGTAGGTAAACTTGAAGGTGAAAGAGAAATCACTTTGGGCTTTGTTGATTTACTACGTGATGATTTTATTGAAAAAGACCGAAGTCGCGGTATTTATTTCACTCAAGATTGGGTCTCTCTACCAGGTGTTTTGCCCGTGGCTTCAGGGGGTATTCACGTTTGGCATATGCCTGCTCTGACCGAGATCTTTGGGGATGATTCCGTACTACAGTTCGGTGGAGGAACTTTAGGACACCCTTGNNGAAATGCACCAGGNNNNGTAGCTAANCGAGTAGCTCTAGAAGCATGTGTCCAAGCTCGTAATGAGGGACGTAAACTTGCTCGTGAGGGTAATGAAATTATCCGTGAGGCTAGCAAATGGAGTCCTGAACTAGCTGCTGCTTGTGAGGTATGGAAGGAGATCAAATTTGAATTCGAAGCAATGGATACTTTGTAA??????????????????????????????????????????????????????????????????????????????????????????????????????????????????????????????????????????????????????????????????????????????????????????????????????????????????????????????????????????????????????????????????????????????????????????????????????????????????????????????????????????????????????????????????????????????????????????????????????????????????????????????????????????????????????????????????????????????????????????????????????????????????????????????????????????????????????????????????????????????????????????????????????????????????????????????????????????????????????????????????????????????????????????????????????????????????????????????????????????????????????????????????????????????????????????????????????????????????????????????????????????????????????????????????????????????????????????????????????????????
G_insignis       ??????????????????????????????????????????????????????????????????????????????????????????????????????????????????????????????????????????????????????????????????????????????????????????????????????????????????????????????????????????????????????????????????????????????????????????????????????????????????????????????????????????????????????????????????????????????????????????????????????????????????????????????????????????????????????????????????????????????????????????????????????????????????????????????????????????????????????????????????????????????????????????????????????????????????????????????????????????????????????????????????????????????????????????????????????????????????????????????????????????????????????????????????????????????????????????????????????????????????????????????????????????????????????????????????????????????????????????????????????????????????????????????????????????????????????????????????????????????????????????GGAAGATTTCGTGAGACTCTGCTTGGCAAACGGGTAGATTATTCGGGGCGTTCCGTCATTGTTGTAGGCCCTTCACTTTCATTACATCGATGTGGATTGCCTCGCGAAATAGCAATAGAGCTTTTCCAGACATTTGTAATTCGTGGTCTAATTAGACAACACGTTGCTTCGAACATAGGGGTTGCTAAGAGTAAAATTCGTGAAAAAGAACCAATTGTCTGGGAAATACTTCAGGAAGTTATGCAGGGGCATCCTGTATTGCTGAATAGAGCACCTACTCTGCATAGATTAGGCATACAGGCATTCCAACCAATTTTAGTGGAAGGACGCGCTATTTGTTTACATCCATTAGTTCGTAAGGGATTCAATGCAGACTTTGATGGGGATCAAATGGCTGTTCATGTACCTTTATCTTTGGAAGCTCAAGCGGAGGCTCGTTTACTTATGTTTTCTCATATGAATCTCCTGTCTCCAGCTATTGGGGATCCCATTTCTGTACCAACTCAAGA???????CTTTAGAGCATATATTAACTCATATATCCTTTTCGATCGTTTCAATTGTAATTACTATTTATTTAATAACCTTATTAGTCAATGGAATCGTAGAACTATATGATTCATCAGAAAAAGGCATGATAGCTACTTTTTTTTGTATAACAGGGTTATTAGTAACCCGTTGGATTTTTTCGGGACATTTCCCATTAAGTGATTTATATGAATCATTAATCTTCCTTTCCTGGAGTTTCTCCATTATTAATAAGGTTCCGTATTTTAAAAAATATCAAAAAACTTTAAGCACAATAACAGCACCAAGTGCTATTTTTACTCAAGGCTTTGCTACTTCAGGTCTTTTAACTGAAATGCATCAATCCACAATATTA???????????????????????????????????????????????????????????????????????????????????????????????????????????????????????????????????????????????????????????????????????????????????????????????????????????????????????????????????????????????????????????????????????????????????????????????????????????????????????????????????????????????????????????????????????????????????????????????????????????????????????????????????????????????????????????????????????????????????????????????????????????????????????????????????????????????????????????????????????????????????????????????????????????????????????????????????????????????????????????????????????????????????????????????????????????????????????????????????????????????????????????????????????????????????????????????????????????????????????????????????????????????????????????????????????????????????????????????????????????????????????????????????????????????????????????????????????????????????????????????????????????????????????????????????????????????????????????????????????????????????????????????????????????????????????????????????????????????????????????????????????????????????????????????????????????????????????????????????????????????????????????????????????????????????????????????????????????????????????????????????????????????????????????????????????????????????????????????????????????????????????????????????????????????????????????????????????????????????????????????????????????????????????????????????????????????????????????????????????????????????????????????????????????????????????????????????????????????????????????????????????????????????????????????????????????????????????????????????????????????????????????????????????????????????????????????????????????????????????????????????????????????????????????????????????????????????????????????????????????????????????????????????????????????????????????????????????????????????????????????????????????????????????????????????????????????????????????????????????????????????????????????????????????????????????????????????????????????????????????????????????????????????????????????????????????????????????????????????????????????????????????????????????????????????????????????????????????????????????????????????????????????????????????????????????????????????????????????????????????????????????????????????????????????????????????????????????????????????????????????????????????????????????????????????????????????????????????????????????????????????????????????????????????????????????????????????????????????????????????????????????????????????????????????????????????????????????????????????????????????????????????????????????????????????????????????????????????????????????????????????????????????????????????????????????????????????????????????????????????????????????????????????????????????????????????????????????????????????????????????????????????????????????????
G_bracteata      ????????????????????????????????????????????????????????????????????????????????????????????????????????????????????????????????????????????????????????????????????????????????????????????????????????????????????????????????????????????????????????????????????????????????????????????????????????????????????????????????????????????????????????????????????????????????????????????????????????????????????????????????????????????????????????????????????????????????????????????????????????????????????????????????????????????????????????????????????????????????????????????????????????????????????????????????????????????????????????????????????????????????????????????????????????????????????????????????????????????????????????????????????????????????????????????????????????????????????????????????????????????????????????????????????????????????????????????????????????????????????????????????????????????????????????????????????????????????????????????????????????????????????????????TAGATTATTCGGGGCGTTCCGTCATTGTTGTAGGCCCTTCACTTTCATTACATCGATGTGGATTGCCTCGCGAAATAGCAATAGAGCTTTTCCAGACATTTGTAATTCGTGGTCTAATTAGACAACACGTTGCTTCGAACATAGGGGTTGCTAAGAGTAAAATTCGTGAAAAAGAACCAATTGTCTGGGAAATACTTCAGGAAGTTATGCAGGGGCATCCTGTATTGCTGAATAGAGCACCTACTCTGCATAGATTAGGCATACAGGCATTCCAACCAATTTTAGTGGAAGGACGCGCTATTTGTTTACATCCATTAGTTCGTAAGGGATTCAATGCAGACTTTGATGGGGATCAAATGGCTGTTCATGTACCTTTATCTTTGGAAGCTCAAGCGGAGGCTCGTTTACTTATGTTTTCTCATATGAATCTCCTGTCTCCAGC???????????????????????????????????????????????????????????????????????????????????????????????????????????????????????????????????????????????????????????????????????????????????????????????????????????????????????????????????????????????????????????????????????????????????????????????????????????????????????????????????????????????????????????????????????????????????????????????????????????????????????????????????????????????????????????????????????????????????????????????????????????????????????????????????????????????????????????????????????????????????????????????????????????????????????????????????????????????????????????????????????????????????????????????????????????????????????????????????????????????????????????????????????????????????????????????????????????????????????????????????????????????????????????????????????????????????????????????????????????????????????????????????????????????????????????????????????????????????????????????????????????????????????????????????????????????????????????????????????????????????????????????????????????????????????????????????????????????????????????????????????????????????????????????????????????????????????????????????????????????????????????????????????????????????????????????????????????????????????????????????????????????????????????????????????????????????????????????????????????????????????????????????????????????????????????????????????????????????????????????????????????????????????????????????????????????????????????????????????????????????????????????????????????????????????????????????????????????????????????????????????????????????????????????????????????????????????????????????????????????????????????????????????????????????????????????????????????????????????????????????????????????????????????????????????????????????????????????????????????????????????????????????????????????????????????????????????????????????????????????????????????????????????????????????????????????????????????????????????????????????????????????????????????????????????????????????????????????????????????????????????????????????????????????????????????????????????????????????????????????????????????????????????????????????????????????????????????????????????????????????????????????????????????????????????????????????????????????????????????????????????????????????????????????????????????????????????????????????????????????????????????????????????????????????????????????????????????????????????????????????????????????????????????????????????????????????????????????????????????????????????????????????????????????????????????????????????????????????????????????????????????????????????????????????????????????????????????????????????????????????????????????????????????????????????????????????????????????????????????????????????????????????????????????????????????????????????????????????????????????????????????????????????????????????????????????????????????????????????????????????????????????????????????????????????????????????????????????????????????????????????????????????????????????????????????????????????????????????????????????????????????????????????????????????????????????????????????????????????????????????????????????????????????????????????????????????????????????????????????????????????????????????????????????????
	;
End;
